# Supplementary material for: Spatial transcriptomic validation of a biomimetic model of fibrosis enables re-evaluation of a therapeutic antibody targeting LOXL2
Source: Cell Rep Med. 2024 Aug 21;5(9):101695. doi: 10.1016/j.xcrm.2024.101695 (PMC11524965; doi:10.1016/j.xcrm.2024.101695)
Supplement: Data S1. Gene set variation analysis results, related to Figure 2 — Analysis of the transcriptome (GSE169500) of laser-capture microdissection samples for control alveolar septae, IPF alveolar septae and IPF fibroblast foci (n = 10 control and IPF donors) and fibroblast culture models and IPF fibroblastic foci LCMD data (n = 4 Biological replicates for culture models). A Gene Ontology (GO) terms ordered by adjusted P values multiplied by the sign of logFC values, comparing fibroblastic focus samples with control alveolar septae samples. P values calculated on GSVA results using the Limma R package. B GO GSVA scores. C. Gene Ontology (GO) terms ordered by adjusted P values from Kruskal-Wallis test comparing GO GSVA scores for different fibroblast culture models and IPF fibroblastic foci D. GO GSVA scores for combined fibroblast culture models and IPF fibroblastic foci dataset. [file mmc2.xlsx]

## Sheet: a. GSVA Laser Capture Results
GO term	logFC	AveExpr	t	P.Value	adj.P.Val	B	Rank
GO_DIRECT_OSSIFICATION	1.301	-0.0765644	14.8896	4.06224e-16	2.25891e-12	26.4372	11.6461
GO_COLLAGEN_FIBRIL_ORGANIZATION	0.95819	-0.0376415	14.7676	5.13856e-16	2.25891e-12	26.2164	11.6461
GO_FIBRILLAR_COLLAGEN_TRIMER	1.17441	-0.0653314	13.5623	5.67901e-15	1.66433e-11	23.9465	10.7788
GO_MICROFIBRIL	1.06965	-0.0654836	13.1289	1.39892e-14	3.07482e-11	23.0888	10.5122
GO_EXTRACELLULAR_MATRIX_COMPONENT	0.875711	-0.0144089	12.8929	2.30535e-14	4.05373e-11	22.6121	10.3921
GO_EXTRACELLULAR_MATRIX_STRUCTURAL_CONSTITUENT_CONFERRING_TENSILE_STRENGTH	0.91848	-0.0153299	12.5813	4.50124e-14	6.59581e-11	21.9723	10.1807
GO_EMBRYONIC_CAMERA_TYPE_EYE_FORMATION	0.928691	-0.0323033	12.4114	6.51366e-14	8.18116e-11	21.6183	10.0872
GO_BONE_TRABECULA_FORMATION	0.92906	-0.0761055	12.1003	1.29264e-13	1.42061e-10	20.9606	9.84753
GO_EXTRACELLULAR_MATRIX_STRUCTURAL_CONSTITUENT	0.780739	-0.0080756	11.9099	1.97757e-13	1.93187e-10	20.5518	9.71402
GO_COMPLEX_OF_COLLAGEN_TRIMERS	0.896063	-0.0230109	11.7321	2.95293e-13	2.59621e-10	20.1658	9.58566
GO_KERATAN_SULFATE_CATABOLIC_PROCESS	1.11304	-0.0115879	11.6014	3.97544e-13	3.17746e-10	19.8792	9.49792
GO_CARTILAGE_DEVELOPMENT_INVOLVED_IN_ENDOCHONDRAL_BONE_MORPHOGENESIS	0.742753	-0.0170516	11.0843	1.31521e-12	9.63612e-10	18.7236	9.0161
GO_CHONDROCYTE_DEVELOPMENT	0.793289	-0.0425042	10.9563	1.77766e-12	1.12291e-09	18.4319	8.94965
GO_DENSE_CORE_GRANULE_EXOCYTOSIS	-1.0194	0.0364387	-10.9538	1.78808e-12	1.12291e-09	18.4263	-8.94965
GO_LIPOXYGENASE_PATHWAY	-0.831365	0.051499	-10.8477	2.29914e-12	1.3476e-09	18.1827	-8.87044
GO_ENDOCHONDRAL_BONE_MORPHOGENESIS	0.651171	-0.0143039	10.6626	3.57706e-12	1.94731e-09	17.7542	8.71057
GO_NATURAL_KILLER_CELL_MEDIATED_IMMUNITY	-0.772967	0.0417212	-10.6413	3.76527e-12	1.94731e-09	17.7045	-8.71057
GO_POSITIVE_REGULATION_OF_CHOLESTEROL_STORAGE	-0.979892	0.0503633	-10.4238	6.36835e-12	3.11058e-09	17.1943	-8.50716
GO_INSULIN_LIKE_GROWTH_FACTOR_II_BINDING	0.994993	-0.0319155	10.3547	7.53465e-12	3.48656e-09	17.0309	8.4576
GO_ANATOMICAL_STRUCTURE_REGRESSION	0.905206	-0.0159939	10.3239	8.12447e-12	3.5029e-09	16.9577	8.45557
GO_EXTRACELLULAR_MATRIX_STRUCTURAL_CONSTITUENT_CONFERRING_COMPRESSION_RESISTANCE	0.90168	-0.0133821	10.3118	8.36679e-12	3.5029e-09	16.9291	8.45557
GO_FACIT_COLLAGEN_TRIMER	1.09743	-0.0748649	10.2426	9.91245e-12	3.96137e-09	16.7643	8.40215
GO_CHONDROITIN_SULFATE_PROTEOGLYCAN_METABOLIC_PROCESS	0.675876	-0.0458339	10.1627	1.20668e-11	4.61268e-09	16.573	8.33605
GO_POSITIVE_REGULATION_OF_NATURAL_KILLER_CELL_MEDIATED_IMMUNITY	-0.782192	0.0430701	-9.99663	1.82e-11	6.50002e-09	16.1731	-8.18709
GO_REGULATION_OF_PHOSPHOLIPID_CATABOLIC_PROCESS	-1.03611	0.0506363	-9.99043	1.84828e-11	6.50002e-09	16.158	-8.18709
GO_REGULATION_OF_NATURAL_KILLER_CELL_MEDIATED_IMMUNITY	-0.79071	0.0434836	-9.91356	2.23853e-11	7.56966e-09	15.9715	-8.12092
GO_PLANAR_CELL_POLARITY_PATHWAY_INVOLVED_IN_AXIS_ELONGATION	0.898832	-0.0517974	9.89023	2.37283e-11	7.72665e-09	15.9147	8.11201
GO_ARYLESTERASE_ACTIVITY	-0.938394	0.0753991	-9.78113	3.11935e-11	9.79475e-09	15.6482	-8.00901
GO_PEPTIDYL_LYSINE_OXIDATION	1.08197	-0.102579	9.72897	3.55707e-11	1.04246e-08	15.5202	7.98194
GO_PROTEIN_LYSINE_6_OXIDASE_ACTIVITY	1.08197	-0.102579	9.72897	3.55707e-11	1.04246e-08	15.5202	7.98194
GO_FUCOSYLTRANSFERASE_ACTIVITY	0.940451	-0.00967836	9.68191	4.00573e-11	1.13608e-08	15.4043	7.94459
GO_AXON_CHOICE_POINT_RECOGNITION	0.893393	-0.0454403	9.62649	4.60886e-11	1.26629e-08	15.2675	7.89747
GO_POSITIVE_REGULATION_OF_INSULIN_LIKE_GROWTH_FACTOR_RECEPTOR_SIGNALING_PATHWAY	0.911824	-0.0788341	9.59132	5.0389e-11	1.34249e-08	15.1805	7.87209
GO_CHONDROITIN_SULFATE_PROTEOGLYCAN_BIOSYNTHETIC_PROCESS	0.701485	-0.0458281	9.55256	5.56065e-11	1.43792e-08	15.0844	7.84227
GO_NEGATIVE_REGULATION_OF_CHONDROCYTE_DIFFERENTIATION	0.753285	-0.038141	9.3334	9.74193e-11	2.44717e-08	14.537	7.61134
GO_MITOGEN_ACTIVATED_PROTEIN_KINASE_KINASE_BINDING	-0.691744	0.0358237	-9.31752	1.01484e-10	2.47847e-08	14.497	-7.60582
GO_GROWTH_PLATE_CARTILAGE_DEVELOPMENT	0.710495	-0.0146751	9.29053	1.08792e-10	2.52067e-08	14.4291	7.59848
GO_ZONULA_ADHERENS	-1.02726	0.0461378	-9.28998	1.08946e-10	2.52067e-08	14.4277	-7.59848
GO_ANAGEN	0.846351	-0.0459896	9.24974	1.20872e-10	2.70338e-08	14.3262	7.56809
GO_LATE_ENDOSOME_LUMEN	-1.08674	0.0410694	-9.24301	1.22993e-10	2.70338e-08	14.3092	-7.56809
GO_SEQUESTERING_OF_EXTRACELLULAR_LIGAND_FROM_RECEPTOR	0.838639	-0.0268348	9.223	1.29526e-10	2.77753e-08	14.2587	7.55634
GO_EXTRACELLULAR_MATRIX_CONSTITUENT_CONFERRING_ELASTICITY	0.960733	-0.0150922	9.12883	1.65353e-10	3.4263e-08	14.02	7.46517
GO_BONE_GROWTH	0.690577	-0.022094	9.1237	1.67574e-10	3.4263e-08	14.0069	7.46517
GO_PLATELET_DERIVED_GROWTH_FACTOR_BINDING	0.90761	-0.00584491	9.06197	1.968e-10	3.93242e-08	13.8497	7.40534
GO_REGULATION_OF_INSULIN_LIKE_GROWTH_FACTOR_RECEPTOR_SIGNALING_PATHWAY	0.788175	-0.0415226	9.01667	2.21513e-10	4.32787e-08	13.7341	7.36373
GO_SMOOTH_MUSCLE_TISSUE_DEVELOPMENT	0.694678	-0.00121804	9.00206	2.3014e-10	4.39868e-08	13.6967	7.35668
GO_INSULIN_LIKE_GROWTH_FACTOR_I_BINDING	0.841748	-0.045713	8.99084	2.36998e-10	4.43338e-08	13.668	7.35327
GO_EMBRYONIC_SKELETAL_JOINT_MORPHOGENESIS	0.814453	-0.0465713	8.9556	2.59925e-10	4.76095e-08	13.5776	7.32231
GO_NATURAL_KILLER_CELL_MEDIATED_IMMUNE_RESPONSE_TO_TUMOR_CELL	-0.932245	0.040604	-8.94356	2.6826e-10	4.81335e-08	13.5468	-7.31755
GO_RESPONSE_TO_HYPOBARIC_HYPOXIA	-0.802906	0.0217017	-8.89005	3.08758e-10	5.4292e-08	13.4092	-7.26526
GO_CARTILAGE_DEVELOPMENT	0.526925	-0.017459	8.86618	3.28778e-10	5.66788e-08	13.3477	7.24658
GO_ORGAN_OR_TISSUE_SPECIFIC_IMMUNE_RESPONSE	-0.740386	0.0438937	-8.84697	3.45847e-10	5.81641e-08	13.2982	-7.23534
GO_POSITIVE_REGULATION_OF_RESPONSE_TO_TUMOR_CELL	-0.952672	0.0438396	-8.84177	3.50625e-10	5.81641e-08	13.2847	-7.23534
GO_INTERLEUKIN_4_MEDIATED_SIGNALING_PATHWAY	-0.829113	-0.013817	-8.83456	3.57354e-10	5.81825e-08	13.2661	-7.23521
GO_BASEMENT_MEMBRANE	0.565201	-0.00994911	8.81645	3.74852e-10	5.91049e-08	13.2194	7.22838
GO_PROTEIN_LOCALIZATION_TO_EXTRACELLULAR_REGION	1.00436	-0.0356354	8.80864	3.8266e-10	5.91049e-08	13.1992	7.22838
GO_CALCIUM_DEPENDENT_CELL_CELL_ADHESION_VIA_PLASMA_MEMBRANE_CELL_ADHESION_MOLECULES	0.583943	-0.00794778	8.80812	3.83187e-10	5.91049e-08	13.1978	7.22838
GO_NEGATIVE_REGULATION_OF_CARTILAGE_DEVELOPMENT	0.721707	-0.0245286	8.79671	3.94909e-10	5.98627e-08	13.1683	7.22284
GO_EXTRACELLULAR_REGULATION_OF_SIGNAL_TRANSDUCTION	0.748859	-0.0264955	8.76587	4.28468e-10	6.31725e-08	13.0885	7.19947
GO_CHONDROCYTE_DIFFERENTIATION	0.543713	-0.0228814	8.76355	4.31113e-10	6.31725e-08	13.0825	7.19947
GO_POSITIVE_REGULATION_OF_SYNAPTIC_VESICLE_CLUSTERING	1.0109	-0.0840021	8.71098	4.95569e-10	7.061e-08	12.946	7.15113
GO_BONE_MORPHOGENESIS	0.56857	-0.00841872	8.70918	4.97932e-10	7.061e-08	12.9414	7.15113
GO_FOREBRAIN_MORPHOGENESIS	0.889547	-0.0174749	8.68557	5.30162e-10	7.36581e-08	12.88	7.13278
GO_BMP_SIGNALING_PATHWAY_INVOLVED_IN_HEART_DEVELOPMENT	1.00673	-0.0425773	8.68132	5.36183e-10	7.36581e-08	12.8689	7.13278
GO_BIOLOGICAL_PHASE	0.760669	-0.0373518	8.6177	6.35112e-10	8.59062e-08	12.7031	7.06598
GO_ADP_RIBOSYLATION_FACTOR_BINDING	-0.854627	0.049254	-8.61157	6.45576e-10	8.59986e-08	12.6871	-7.06551
GO_PROTEOGLYCAN_BIOSYNTHETIC_PROCESS	0.600968	-0.0326217	8.60201	6.62246e-10	8.69025e-08	12.6621	7.06097
GO_CHONDROITIN_SULFATE_BIOSYNTHETIC_PROCESS	0.68314	-0.0410951	8.59098	6.82038e-10	8.72265e-08	12.6333	7.05935
GO_TONGUE_DEVELOPMENT	0.625322	-0.0327888	8.58959	6.84558e-10	8.72265e-08	12.6297	7.05935
GO_T_HELPER_2_CELL_CYTOKINE_PRODUCTION	-0.83211	0.0346587	-8.56201	7.36899e-10	9.25545e-08	12.5575	-7.0336
GO_POSITIVE_REGULATION_OF_LIPID_STORAGE	-0.770497	0.0071266	-8.55359	7.53681e-10	9.33291e-08	12.5354	-7.02998
GO_PROTEIN_RETENTION_IN_ER_LUMEN	0.855133	-0.0181489	8.54639	7.68339e-10	9.38228e-08	12.5166	7.02769
GO_TIGHT_JUNCTION	-0.431644	0.0200009	-8.48882	8.96421e-10	1.06947e-07	12.3655	-6.97083
GO_PROTEIN_KINASE_C_ACTIVITY	-0.611078	0.04966	-8.48728	9.00142e-10	1.06947e-07	12.3614	-6.97083
GO_INTERLEUKIN_12_RECEPTOR_BINDING	-0.87152	0.0241789	-8.4676	9.48965e-10	1.11244e-07	12.3097	-6.95372
GO_RAC_GUANYL_NUCLEOTIDE_EXCHANGE_FACTOR_ACTIVITY	-0.735199	0.0315383	-8.44686	1.00333e-09	1.16069e-07	12.2551	-6.93528
GO_POSTSYNAPSE_ASSEMBLY	0.54287	-0.0248626	8.43436	1.03761e-09	1.1724e-07	12.2222	6.93092
GO_APICAL_JUNCTION_COMPLEX	-0.434542	0.0182168	-8.43346	1.04012e-09	1.1724e-07	12.2198	-6.93092
GO_FOLATE_TRANSMEMBRANE_TRANSPORT	-0.799535	0.0133877	-8.42413	1.06656e-09	1.18698e-07	12.1952	-6.92556
GO_REGULATION_OF_HUMORAL_IMMUNE_RESPONSE_MEDIATED_BY_CIRCULATING_IMMUNOGLOBULIN	-0.751061	0.00614432	-8.40588	1.12024e-09	1.23115e-07	12.1471	-6.90969
GO_PROTEIN_XYLOSYLTRANSFERASE_ACTIVITY	0.96414	-0.0768518	8.35656	1.27955e-09	1.38886e-07	12.0167	6.85734
GO_NEURON_REMODELING	-0.752506	0.0496546	-8.34521	1.31937e-09	1.41462e-07	11.9867	-6.84936
GO_REGULATION_OF_LIPOPOLYSACCHARIDE_MEDIATED_SIGNALING_PATHWAY	-0.693027	0.0372814	-8.28373	1.558e-09	1.65035e-07	11.8237	-6.78242
GO_NEGATIVE_REGULATION_OF_MEMBRANE_PERMEABILITY	-0.915073	0.0400977	-8.25258	1.6952e-09	1.76375e-07	11.741	-6.75356
GO_BONE_TRABECULA_MORPHOGENESIS	0.660049	-0.034362	8.25042	1.70517e-09	1.76375e-07	11.7352	6.75356
GO_GROWTH_PLATE_CARTILAGE_CHONDROCYTE_DIFFERENTIATION	0.768753	-0.0233965	8.21935	1.85517e-09	1.89659e-07	11.6525	6.72203
GO_ESTABLISHMENT_OF_PLANAR_POLARITY_INVOLVED_IN_NEURAL_TUBE_CLOSURE	0.652541	-0.0471627	8.21024	1.90166e-09	1.92177e-07	11.6283	6.7163
GO_PROTEOGLYCAN_METABOLIC_PROCESS	0.552751	-0.0238806	8.17991	2.0651e-09	2.06322e-07	11.5474	6.68545
GO_REGULATION_OF_T_HELPER_2_CELL_CYTOKINE_PRODUCTION	-0.84472	0.0438185	-8.17373	2.10014e-09	2.07466e-07	11.5309	-6.68305
GO_LUNG_LOBE_DEVELOPMENT	-0.811813	0.0607845	-8.16198	2.16839e-09	2.09172e-07	11.4995	-6.6795
GO_MHC_PROTEIN_BINDING	-0.635991	0.0149356	-8.16001	2.18006e-09	2.09172e-07	11.4943	-6.6795
GO_GLYCEROLIPID_CATABOLIC_PROCESS	-0.641249	0.0251912	-8.15855	2.18878e-09	2.09172e-07	11.4904	-6.6795
GO_COLLAGEN_CONTAINING_EXTRACELLULAR_MATRIX	0.516123	0.000103629	8.13919	2.30733e-09	2.16165e-07	11.4386	6.66521
GO_EXTRACELLULAR_MATRIX	0.486642	-0.00331368	8.13858	2.31114e-09	2.16165e-07	11.437	6.66521
GO_FUCOSE_CATABOLIC_PROCESS	0.987942	-0.0315264	8.13085	2.36037e-09	2.18446e-07	11.4163	6.66066
GO_CHONDROCYTE_DIFFERENTIATION_INVOLVED_IN_ENDOCHONDRAL_BONE_MORPHOGENESIS	0.709387	-0.0147094	8.09922	2.57316e-09	2.35658e-07	11.3317	6.62772
GO_IKAPPAB_KINASE_COMPLEX	-0.744413	0.0509643	-8.09163	2.62701e-09	2.3677e-07	11.3113	-6.62567
GO_POSITIVE_REGULATION_OF_PROTEIN_LOCALIZATION_TO_EARLY_ENDOSOME	-0.756872	0.0673013	-8.08994	2.63915e-09	2.3677e-07	11.3068	-6.62567
GO_STRUCTURAL_CONSTITUENT_OF_MYELIN_SHEATH	-0.832143	0.051114	-8.08003	2.71164e-09	2.39262e-07	11.2802	-6.62113
GO_REPLACEMENT_OSSIFICATION	0.575903	-0.00603001	8.07872	2.72136e-09	2.39262e-07	11.2767	6.62113
GO_CHONDROCYTE_DEVELOPMENT_INVOLVED_IN_ENDOCHONDRAL_BONE_MORPHOGENESIS	0.731666	-0.0217127	8.06113	2.85547e-09	2.48567e-07	11.2295	6.60456
GO_POSITIVE_REGULATION_OF_NATURAL_KILLER_CELL_MEDIATED_IMMUNE_RESPONSE_TO_TUMOR_CELL	-0.923805	0.0407697	-8.05498	2.90387e-09	2.50302e-07	11.2131	-6.60154
GO_MHC_CLASS_I_PROTEIN_BINDING	-0.712339	0.0152462	-8.03337	3.08086e-09	2.60938e-07	11.155	-6.58346
GO_GAMMA_DELTA_T_CELL_ACTIVATION	-0.740329	0.0390272	-8.03269	3.08661e-09	2.60938e-07	11.1532	-6.58346
GO_SODIUM_INDEPENDENT_ORGANIC_ANION_TRANSMEMBRANE_TRANSPORTER_ACTIVITY	-0.84226	0.0560523	-8.01715	3.22085e-09	2.69693e-07	11.1114	-6.56913
GO_EMBRYONIC_SKELETAL_SYSTEM_MORPHOGENESIS	0.56072	-0.0361501	7.99703	3.40353e-09	2.79773e-07	11.0573	6.55319
GO_MAP_KINASE_KINASE_KINASE_ACTIVITY	-0.710764	0.027479	-7.99688	3.40488e-09	2.79773e-07	11.0569	-6.55319
GO_DERMATAN_SULFATE_BIOSYNTHETIC_PROCESS	0.791387	-0.028102	7.99103	3.45998e-09	2.81668e-07	11.0411	6.55026
GO_CELLULAR_RESPONSE_TO_ELECTRICAL_STIMULUS	0.954441	-0.0568942	7.98612	3.50687e-09	2.82866e-07	11.0279	6.54842
GO_CRANIOFACIAL_SUTURE_MORPHOGENESIS	0.751211	-0.0357895	7.97329	3.63266e-09	2.90349e-07	10.9934	6.53708
GO_NEGATIVE_REGULATION_OF_LIPOPOLYSACCHARIDE_MEDIATED_SIGNALING_PATHWAY	-0.723956	0.0349146	-7.95836	3.78469e-09	2.99774e-07	10.9531	-6.52321
GO_REGULATION_OF_PROSTATIC_BUD_FORMATION	0.912062	-0.0692718	7.92924	4.10015e-09	3.21862e-07	10.8746	6.49233
GO_CYTOLYTIC_GRANULE	-0.892768	-0.0086397	-7.91867	4.22117e-09	3.28429e-07	10.846	-6.48356
GO_ENDOPLASMIC_RETICULUM_LUMEN	0.515957	-0.00382195	7.89651	4.48683e-09	3.46037e-07	10.7861	6.46088
GO_RESPONSE_TO_INTERLEUKIN_6	-0.718952	0.00153811	-7.84873	5.11871e-09	3.91337e-07	10.6568	-6.40745
GO_GLIAL_CELL_DERIVED_NEUROTROPHIC_FACTOR_RECEPTOR_SIGNALING_PATHWAY	0.762309	-0.0404819	7.84063	5.23445e-09	3.96735e-07	10.6349	6.4015
GO_MESENCHYMAL_STEM_CELL_DIFFERENTIATION	0.744768	-0.0282608	7.80791	5.72995e-09	4.30579e-07	10.5461	6.36595
GO_INTERFERON_GAMMA_SECRETION	-0.709977	0.0175192	-7.79891	5.8744e-09	4.37692e-07	10.5217	-6.35883
GO_EYELID_DEVELOPMENT_IN_CAMERA_TYPE_EYE	0.640898	-0.0492055	7.78045	6.18228e-09	4.56761e-07	10.4715	6.34031
GO_REGULATION_OF_RESPONSE_TO_TUMOR_CELL	-0.869749	0.0375003	-7.76358	6.47804e-09	4.74624e-07	10.4257	-6.32365
GO_CONVERGENT_EXTENSION_INVOLVED_IN_AXIS_ELONGATION	0.758341	-0.0407848	7.75853	6.5692e-09	4.77326e-07	10.4119	6.32119
GO_LATE_ENDOSOME_TO_LYSOSOME_TRANSPORT	-0.802768	0.023451	-7.75276	6.67511e-09	4.81045e-07	10.3962	-6.31781
GO_ESTABLISHMENT_OF_PLANAR_POLARITY_OF_EMBRYONIC_EPITHELIUM	0.616239	-0.0359457	7.74742	6.77477e-09	4.84258e-07	10.3817	6.31492
GO_CHOLESTEROL_STORAGE	-0.766708	0.0259455	-7.74412	6.83699e-09	4.84764e-07	10.3727	-6.31447
GO_REGULATION_OF_TRIGLYCERIDE_CATABOLIC_PROCESS	-0.967205	0.00779035	-7.71217	7.47086e-09	5.2547e-07	10.2857	-6.27945
GO_SKELETAL_SYSTEM_MORPHOGENESIS	0.47446	-0.0212909	7.70228	7.67893e-09	5.35819e-07	10.2587	6.27098
GO_REGULATION_OF_URINE_VOLUME	-0.666822	0.0380643	-7.69633	7.80682e-09	5.37502e-07	10.2425	-6.26962
GO_NEGATIVE_REGULATION_OF_LYMPHOCYTE_MEDIATED_IMMUNITY	-0.644046	0.0294358	-7.69548	7.82533e-09	5.37502e-07	10.2402	-6.26962
GO_NEGATIVE_REGULATION_OF_STEROL_TRANSPORT	-0.781097	0.0292327	-7.68418	8.07486e-09	5.50342e-07	10.2094	-6.25937
GO_POSITIVE_REGULATION_OF_NITRIC_OXIDE_BIOSYNTHETIC_PROCESS	-0.56335	0.0185511	-7.67861	8.20099e-09	5.54639e-07	10.1941	-6.25599
GO_NEGATIVE_REGULATION_OF_EMBRYONIC_DEVELOPMENT	0.591105	-0.0134474	7.64161	9.09042e-09	6.10099e-07	10.0931	6.2146
GO_INSULIN_LIKE_GROWTH_FACTOR_BINDING	0.552246	-0.0248295	7.60511	1.00638e-08	6.70308e-07	9.99318	6.17373
GO_REGULATION_OF_SYNAPTIC_VESICLE_CLUSTERING	0.878094	-0.0472335	7.59979	1.0214e-08	6.75202e-07	9.97863	6.17057
GO_DORSAL_VENTRAL_AXIS_SPECIFICATION	0.593255	-0.041333	7.59309	1.04069e-08	6.78721e-07	9.96026	6.16831
GO_METALLOENDOPEPTIDASE_ACTIVITY	0.457334	-0.0233871	7.59258	1.04217e-08	6.78721e-07	9.95887	6.16831
GO_IMMUNE_RESPONSE_TO_TUMOR_CELL	-0.826093	0.0531039	-7.58951	1.05114e-08	6.79529e-07	9.95045	-6.16779
GO_CONNECTIVE_TISSUE_DEVELOPMENT	0.418999	-0.011121	7.5804	1.07821e-08	6.91942e-07	9.92549	6.15993
GO_ARRESTIN_FAMILY_PROTEIN_BINDING	-0.727376	0.0675842	-7.56364	1.12987e-08	7.18899e-07	9.87953	-6.14333
GO_PHOSPHATIDYLCHOLINE_CATABOLIC_PROCESS	-0.809652	0.0321447	-7.56152	1.13657e-08	7.18899e-07	9.87373	-6.14333
GO_GUANYL_NUCLEOTIDE_EXCHANGE_FACTOR_ACTIVITY	-0.447847	0.0200838	-7.55026	1.1729e-08	7.32178e-07	9.84283	-6.13538
GO_GROWTH_PLATE_CARTILAGE_MORPHOGENESIS	0.748628	-0.0122145	7.54986	1.17422e-08	7.32178e-07	9.84173	6.13538
GO_COCHLEA_MORPHOGENESIS	0.646884	-0.027737	7.54522	1.18955e-08	7.36514e-07	9.82899	6.13282
GO_INTERLEUKIN_3_MEDIATED_SIGNALING_PATHWAY	-1.04912	0.0237485	-7.53773	1.21471e-08	7.46832e-07	9.80844	-6.12678
GO_LEUKOCYTE_MEDIATED_CYTOTOXICITY	-0.596958	0.0274417	-7.52741	1.25029e-08	7.63371e-07	9.78009	-6.11726
GO_HEPARAN_SULFATE_PROTEOGLYCAN_METABOLIC_PROCESS	0.545562	-0.0236845	7.52198	1.26944e-08	7.69718e-07	9.76516	6.11367
GO_EXOCYST	-0.63511	0.020704	-7.5118	1.30612e-08	7.84191e-07	9.73719	-6.10558
GO_OPTIC_CUP_MORPHOGENESIS_INVOLVED_IN_CAMERA_TYPE_EYE_DEVELOPMENT	0.860175	-0.0500759	7.50895	1.31659e-08	7.84191e-07	9.72935	6.10558
GO_HOMOPHILIC_CELL_ADHESION_VIA_PLASMA_MEMBRANE_ADHESION_MOLECULES	0.436792	-0.0125494	7.50801	1.32007e-08	7.84191e-07	9.72676	6.10558
GO_EXOCYST_LOCALIZATION	-0.735981	0.0290383	-7.48358	1.41353e-08	8.34078e-07	9.65958	-6.07879
GO_AMINOGLYCAN_BIOSYNTHETIC_PROCESS	0.504835	-0.0158072	7.48105	1.4236e-08	8.34419e-07	9.65261	6.07862
GO_INTERLEUKIN_35_MEDIATED_SIGNALING_PATHWAY	-0.733418	-0.00234725	-7.46702	1.48072e-08	8.59891e-07	9.61398	-6.06556
GO_ESTRADIOL_17_BETA_DEHYDROGENASE_ACTIVITY	-0.783671	0.0471771	-7.4656	1.48662e-08	8.59891e-07	9.61008	-6.06556
GO_POSITIVE_REGULATION_OF_MAST_CELL_ACTIVATION_INVOLVED_IN_IMMUNE_RESPONSE	-0.792093	0.0481417	-7.45391	1.53618e-08	8.82753e-07	9.57787	-6.05416
GO_NEGATIVE_REGULATION_OF_REPRODUCTIVE_PROCESS	0.508347	-0.00521533	7.41383	1.71918e-08	9.7847e-07	9.46734	6.00945
GO_EMBRYONIC_SKELETAL_SYSTEM_DEVELOPMENT	0.526091	-0.0320957	7.41262	1.72501e-08	9.7847e-07	9.46402	6.00945
GO_PROSTATIC_BUD_FORMATION	0.786609	-0.0588035	7.40893	1.74301e-08	9.82343e-07	9.45382	6.00774
GO_NEGATIVE_REGULATION_OF_TYPE_I_INTERFERON_PRODUCTION	-0.571638	0.01013	-7.38918	1.84253e-08	1.03182e-06	9.39929	-5.9864
GO_NEUROTRANSMITTER_BIOSYNTHETIC_PROCESS	-0.489487	0.0189988	-7.37867	1.89781e-08	1.05605e-06	9.37026	-5.97632
GO_FRUCTOSE_METABOLIC_PROCESS	-0.761208	0.0291458	-7.36865	1.95212e-08	1.07168e-06	9.34254	-5.96994
GO_KIDNEY_MESENCHYME_DEVELOPMENT	0.571792	-0.0228513	7.36834	1.95381e-08	1.07168e-06	9.34169	5.96994
GO_HEAT_GENERATION	-0.575423	0.0129789	-7.36677	1.96246e-08	1.07168e-06	9.33735	-5.96994
GO_POSITIVE_REGULATION_OF_MESONEPHROS_DEVELOPMENT	0.543553	-0.0123637	7.35404	2.03408e-08	1.10393e-06	9.30215	5.95706
GO_REGULATION_OF_EPITHELIAL_TUBE_FORMATION	0.557286	-0.0401031	7.34738	2.07264e-08	1.11795e-06	9.28371	5.95158
GO_PEPTIDYL_PROLINE_HYDROXYLATION	0.702989	-0.0501509	7.33949	2.11919e-08	1.13609e-06	9.26189	5.94459
GO_CELL_BODY_FIBER	0.763683	-0.0354791	7.33538	2.14392e-08	1.14238e-06	9.2505	5.94219
GO_AXON_GUIDANCE_RECEPTOR_ACTIVITY	0.896799	-0.0119222	7.32801	2.18888e-08	1.15932e-06	9.23011	5.9358
GO_PEPTIDYL_SERINE_DEPHOSPHORYLATION	-0.663224	0.0435602	-7.32147	2.22963e-08	1.17383e-06	9.212	-5.9304
GO_REGULATION_OF_TRIGLYCERIDE_BIOSYNTHETIC_PROCESS	-0.589543	0.00848628	-7.30964	2.30531e-08	1.20644e-06	9.17921	-5.91849
GO_HINDGUT_DEVELOPMENT	0.720788	-0.0335631	7.29508	2.40199e-08	1.24303e-06	9.13886	5.90552
GO_NEGATIVE_REGULATION_OF_LIPID_KINASE_ACTIVITY	-0.836627	0.0114817	-7.29486	2.40349e-08	1.24303e-06	9.13825	-5.90552
GO_REGULATION_OF_CHONDROCYTE_DIFFERENTIATION	0.463716	-0.0324062	7.29044	2.43363e-08	1.25125e-06	9.12601	5.90265
GO_WNT_PROTEIN_BINDING	0.469338	-0.0110252	7.28492	2.47188e-08	1.26353e-06	9.11069	5.89841
GO_REGULATION_OF_PEPTIDYL_SERINE_DEPHOSPHORYLATION	-0.925053	0.0262939	-7.27303	2.55634e-08	1.29915e-06	9.07769	-5.88634
GO_REGULATION_OF_INOSITOL_PHOSPHATE_BIOSYNTHETIC_PROCESS	-0.726307	0.0260157	-7.2666	2.60316e-08	1.31412e-06	9.05987	-5.88137
GO_COLLAGEN_TRIMER	0.517493	0.00318432	7.2649	2.61568e-08	1.31412e-06	9.05515	5.88137
GO_CD8_POSITIVE_ALPHA_BETA_T_CELL_PROLIFERATION	-0.799321	0.0504994	-7.26163	2.64e-08	1.3188e-06	9.04606	-5.87982
GO_PROCOLLAGEN_PROLINE_DIOXYGENASE_ACTIVITY	0.758828	-0.0716792	7.25368	2.69995e-08	1.33902e-06	9.02401	5.87321
GO_NEGATIVE_REGULATION_OF_NEURON_PROJECTION_REGENERATION	0.537614	-0.0204383	7.25225	2.71095e-08	1.33902e-06	9.02002	5.87321
GO_POSITIVE_REGULATION_OF_GLIAL_CELL_PROLIFERATION	-0.67727	0.0382275	-7.2422	2.78907e-08	1.36992e-06	8.99211	-5.86331
GO_CHONDROITIN_SULFATE_METABOLIC_PROCESS	0.829722	-0.0499615	7.2289	2.89598e-08	1.41452e-06	8.95517	5.84939
GO_ESTABLISHMENT_OF_ENDOTHELIAL_BARRIER	-0.585388	0.0387828	-7.18879	3.2444e-08	1.57595e-06	8.84358	-5.80246
GO_MHC_CLASS_IB_PROTEIN_BINDING	-0.914146	0.021227	-7.17566	3.36735e-08	1.62354e-06	8.80704	-5.78954
GO_EMBRYONIC_FORELIMB_MORPHOGENESIS	0.495877	-0.021003	7.17441	3.3793e-08	1.62354e-06	8.80356	5.78954
GO_NEGATIVE_REGULATION_OF_VIRAL_GENOME_REPLICATION	-0.548581	0.0095931	-7.1437	3.68689e-08	1.76169e-06	8.71799	-5.75407
GO_NEGATIVE_REGULATION_OF_VIRAL_PROCESS	-0.493498	0.00870025	-7.13492	3.77997e-08	1.78864e-06	8.6935	-5.74748
GO_REGULATION_OF_ALCOHOL_BIOSYNTHETIC_PROCESS	-0.48105	0.012985	-7.13455	3.78398e-08	1.78864e-06	8.69246	-5.74748
GO_NLRP3_INFLAMMASOME_COMPLEX	-0.703849	0.0475142	-7.12745	3.86102e-08	1.8153e-06	8.67266	-5.74105
GO_NK_T_CELL_ACTIVATION	-0.809056	-0.00188697	-7.09999	4.17433e-08	1.94877e-06	8.59602	-5.71024
GO_L_ASCORBIC_ACID_BINDING	0.63497	-0.0297724	7.09862	4.19063e-08	1.94877e-06	8.59219	5.71024
GO_REGULATION_OF_RESPONSE_TO_INTERFERON_GAMMA	-0.73693	0.00958847	-7.09688	4.21139e-08	1.94877e-06	8.58734	-5.71024
GO_CYTOLYSIS	-0.555104	0.0435052	-7.0929	4.25934e-08	1.95481e-06	8.57622	-5.7089
GO_REGULATION_OF_RNA_SPLICING	-0.406606	0.00806741	-7.09163	4.27474e-08	1.95481e-06	8.57268	-5.7089
GO_NEUTRAL_LIPID_METABOLIC_PROCESS	-0.510155	0.0205533	-7.09028	4.29115e-08	1.95481e-06	8.56891	-5.7089
GO_NEUTRAL_LIPID_CATABOLIC_PROCESS	-0.630162	0.031984	-7.08598	4.34397e-08	1.96481e-06	8.5569	-5.70668
GO_PHOSPHOLIPASE_A1_ACTIVITY	-0.845525	-0.00267525	-7.08486	4.3578e-08	1.96481e-06	8.55377	-5.70668
GO_INOSITOL_POLYPHOSPHATE_5_PHOSPHATASE_ACTIVITY	-0.82585	0.0787529	-7.08125	4.40279e-08	1.97497e-06	8.54368	-5.70444
GO_PROTEIN_HETEROTRIMERIZATION	0.79477	-0.0443483	7.06525	4.6079e-08	2.05648e-06	8.49896	5.68688
GO_REGULATION_OF_MRNA_SPLICING_VIA_SPLICEOSOME	-0.429258	0.00745512	-7.06241	4.64526e-08	2.0624e-06	8.49102	-5.68563
GO_REGULATION_OF_INTERLEUKIN_2_SECRETION	-0.602581	0.0407232	-7.05894	4.69136e-08	2.0624e-06	8.48133	-5.68563
GO_CARDIAC_NEURAL_CREST_CELL_DIFFERENTIATION_INVOLVED_IN_HEART_DEVELOPMENT	0.74168	-0.0324029	7.05893	4.69153e-08	2.0624e-06	8.48129	5.68563
GO_PROCOLLAGEN_PROLINE_4_DIOXYGENASE_ACTIVITY	0.963227	-0.0883262	7.05212	4.78334e-08	2.08204e-06	8.46225	5.68151
GO_POSITIVE_REGULATION_OF_CELL_MIGRATION_BY_VASCULAR_ENDOTHELIAL_GROWTH_FACTOR_SIGNALING_PATHWAY	-0.757981	0.0533966	-7.05211	4.78358e-08	2.08204e-06	8.4622	-5.68151
GO_POSITIVE_REGULATION_OF_ALCOHOL_BIOSYNTHETIC_PROCESS	-0.585958	0.035931	-7.0309	5.08143e-08	2.19877e-06	8.40287	-5.65782
GO_STEROL_BIOSYNTHETIC_PROCESS	-0.555773	0.00998961	-7.0295	5.10178e-08	2.19877e-06	8.39894	-5.65782
GO_POSITIVE_REGULATION_OF_T_HELPER_2_CELL_CYTOKINE_PRODUCTION	-0.849687	0.0379147	-7.01772	5.27592e-08	2.26273e-06	8.36598	-5.64537
GO_SURFACTANT_HOMEOSTASIS	-0.784829	0.0446085	-7.01206	5.3618e-08	2.28839e-06	8.35012	-5.64047
GO_DERMATAN_SULFATE_PROTEOGLYCAN_BIOSYNTHETIC_PROCESS	0.70465	-0.0406936	7.00777	5.42776e-08	2.30536e-06	8.3381	5.63726
GO_REGULATION_OF_CELL_KILLING	-0.569387	0.0291503	-7.00142	5.52697e-08	2.33621e-06	8.32031	-5.63149
GO_AXON_MIDLINE_CHOICE_POINT_RECOGNITION	0.850169	-0.0372285	6.99883	5.56798e-08	2.34228e-06	8.31305	5.63036
GO_POSITIVE_REGULATION_OF_RESPONSE_TO_BIOTIC_STIMULUS	-0.556923	0.0229862	-6.99625	5.60902e-08	2.34831e-06	8.30584	-5.62924
GO_REGULATION_OF_MICROGLIAL_CELL_ACTIVATION	-0.75548	0.0456302	-6.98627	5.77111e-08	2.40472e-06	8.27785	-5.61894
GO_POSITIVE_REGULATION_OF_HORMONE_METABOLIC_PROCESS	-0.650113	0.0263788	-6.98208	5.84051e-08	2.42216e-06	8.26611	-5.6158
GO_NEUTRAL_LIPID_BIOSYNTHETIC_PROCESS	-0.589948	0.0156126	-6.97063	6.03462e-08	2.49091e-06	8.234	-5.60364
GO_DENDRITIC_SPINE_HEAD	-0.777624	0.0476368	-6.96591	6.11652e-08	2.5022e-06	8.22075	-5.60168
GO_POSITIVE_REGULATION_OF_RECEPTOR_CATABOLIC_PROCESS	-0.845976	0.0496076	-6.96476	6.1366e-08	2.5022e-06	8.21754	-5.60168
GO_EXCITATORY_CHEMICAL_SYNAPTIC_TRANSMISSION	0.644475	-0.0579716	6.96336	6.16118e-08	2.5022e-06	8.21361	5.60168
GO_POSITIVE_REGULATION_OF_NATURAL_KILLER_CELL_ACTIVATION	-0.624985	0.00141466	-6.96253	6.17582e-08	2.5022e-06	8.21128	-5.60168
GO_REGULATION_OF_NON_CANONICAL_WNT_SIGNALING_PATHWAY	0.53602	-0.0222611	6.94826	6.43268e-08	2.59432e-06	8.17125	5.58598
GO_RENAL_SYSTEM_VASCULATURE_MORPHOGENESIS	0.730359	-0.00629764	6.92323	6.90981e-08	2.77402e-06	8.10097	5.55689
GO_REGULATION_OF_FC_RECEPTOR_MEDIATED_STIMULATORY_SIGNALING_PATHWAY	-0.74454	0.00588653	-6.91878	6.99845e-08	2.79683e-06	8.08845	-5.55333
GO_REACTIVE_OXYGEN_SPECIES_BIOSYNTHETIC_PROCESS	-0.413865	0.0115902	-6.90495	7.28076e-08	2.89352e-06	8.0496	-5.53857
GO_REGULATION_OF_MAST_CELL_ACTIVATION_INVOLVED_IN_IMMUNE_RESPONSE	-0.66346	0.0232923	-6.90373	7.3062e-08	2.89352e-06	8.04618	-5.53857
GO_AMINOGLYCAN_METABOLIC_PROCESS	0.447865	-0.0131732	6.90194	7.34374e-08	2.89534e-06	8.04114	5.5383
GO_INFLAMMASOME_COMPLEX	-0.603182	0.0381651	-6.89852	7.41611e-08	2.91082e-06	8.03151	-5.53598
GO_INOSITOL_TRISPHOSPHATE_PHOSPHATASE_ACTIVITY	-0.828086	0.0729889	-6.88697	7.66538e-08	2.97477e-06	7.99904	-5.52655
GO_POSITIVE_REGULATION_OF_TRIGLYCERIDE_BIOSYNTHETIC_PROCESS	-0.68563	0.0158485	-6.88676	7.66991e-08	2.97477e-06	7.99846	-5.52655
GO_NEUROLOGICAL_SYSTEM_PROCESS_INVOLVED_IN_REGULATION_OF_SYSTEMIC_ARTERIAL_BLOOD_PRESSURE	-0.743545	0.028121	-6.88628	7.68053e-08	2.97477e-06	7.9971	-5.52655
GO_POSITIVE_REGULATION_OF_HISTONE_PHOSPHORYLATION	-0.578831	0.0336181	-6.88032	7.81281e-08	3.01273e-06	7.98032	-5.52104
GO_PROTEIN_KINASE_C_SIGNALING	-0.454115	0.020149	-6.8652	8.15862e-08	3.13234e-06	7.93778	-5.50413
GO_NITRIC_OXIDE_BIOSYNTHETIC_PROCESS	-0.493715	0.0150993	-6.85929	8.2979e-08	3.15963e-06	7.92115	-5.50036
GO_AZOLE_TRANSPORT	-0.579155	0.0261665	-6.85913	8.30157e-08	3.15963e-06	7.92072	-5.50036
GO_TRANSFERASE_ACTIVITY_TRANSFERRING_HEXOSYL_GROUPS	0.360787	-0.00942834	6.85474	8.40686e-08	3.18591e-06	7.90834	5.49677
GO_ESTABLISHMENT_OF_EPITHELIAL_CELL_POLARITY	-0.500578	0.0261039	-6.85249	8.46113e-08	3.19271e-06	7.90202	-5.49584
GO_POSTSYNAPTIC_MEMBRANE_ASSEMBLY	0.697439	-0.0301721	6.84471	8.65201e-08	3.25079e-06	7.88011	5.48801
GO_REGULATION_OF_INTERFERON_GAMMA_SECRETION	-0.772977	0.0217659	-6.84101	8.74422e-08	3.2532e-06	7.8697	-5.48769
GO_NEGATIVE_REGULATION_OF_INSULIN_LIKE_GROWTH_FACTOR_RECEPTOR_SIGNALING_PATHWAY	0.827243	-0.0360548	6.84085	8.74813e-08	3.2532e-06	7.86926	5.48769
GO_ACID_THIOL_LIGASE_ACTIVITY	-0.641745	0.014408	-6.84001	8.76944e-08	3.2532e-06	7.86687	-5.48769
GO_INTERFERON_GAMMA_MEDIATED_SIGNALING_PATHWAY	-0.606981	0.00483877	-6.83072	9.00608e-08	3.32695e-06	7.84071	-5.47795
GO_PHOSPHOLIPID_CATABOLIC_PROCESS	-0.503449	0.0228989	-6.82394	9.18306e-08	3.37814e-06	7.8216	-5.47132
GO_KERATAN_SULFATE_BIOSYNTHETIC_PROCESS	0.539581	-0.0210087	6.8197	9.29524e-08	3.40516e-06	7.80967	5.46786
GO_NEGATIVE_REGULATION_OF_INTERLEUKIN_10_PRODUCTION	-0.664106	0.00365368	-6.8066	9.65147e-08	3.52099e-06	7.77273	-5.45334
GO_PROLINE_BIOSYNTHETIC_PROCESS	0.751123	-0.0331264	6.80325	9.7448e-08	3.54034e-06	7.76328	5.45095
GO_SIGNAL_COMPLEX_ASSEMBLY	-0.757694	0.0196081	-6.78566	1.02496e-07	3.70059e-06	7.71367	-5.43173
GO_RESPONSE_TO_OXYGEN_RADICAL	-0.530146	0.0222653	-6.78496	1.02701e-07	3.70059e-06	7.71171	-5.43173
GO_MAST_CELL_ACTIVATION	-0.63278	0.019539	-6.78325	1.03207e-07	3.70367e-06	7.70688	-5.43137
GO_MICROVILLUS_ASSEMBLY	-0.551666	0.0148003	-6.76827	1.07747e-07	3.85085e-06	7.6646	-5.41444
GO_REGULATION_OF_LEUKOCYTE_DEGRANULATION	-0.668504	0.012565	-6.76554	1.08594e-07	3.86543e-06	7.65691	-5.4128
GO_SKELETAL_SYSTEM_DEVELOPMENT	0.362424	-0.00972976	6.76027	1.10253e-07	3.89416e-06	7.64202	5.40959
GO_MITOCHONDRIAL_RNA_3_END_PROCESSING	-0.878818	0.0134272	-6.76016	1.10287e-07	3.89416e-06	7.64171	-5.40959
GO_POSITIVE_REGULATION_OF_P38MAPK_CASCADE	-0.593625	0.00736211	-6.73938	1.17078e-07	4.1174e-06	7.58302	-5.38538
GO_NEGATIVE_REGULATION_OF_VASOCONSTRICTION	-0.769894	0.0179188	-6.73584	1.18275e-07	4.14292e-06	7.57304	-5.38269
GO_GAMMA_DELTA_T_CELL_DIFFERENTIATION	-0.73206	0.0394799	-6.72266	1.22846e-07	4.28595e-06	7.53579	-5.36795
GO_POLYOL_BIOSYNTHETIC_PROCESS	-0.406643	0.0140759	-6.71687	1.2491e-07	4.34075e-06	7.51943	-5.36244
GO_REGULATION_OF_LIPID_BIOSYNTHETIC_PROCESS	-0.407423	0.020022	-6.70607	1.28856e-07	4.46026e-06	7.48888	-5.35064
GO_REGULATION_OF_NITRIC_OXIDE_SYNTHASE_ACTIVITY	-0.501403	0.0124133	-6.69993	1.31155e-07	4.52202e-06	7.47151	-5.34467
GO_POSITIVE_REGULATION_OF_REACTIVE_OXYGEN_SPECIES_BIOSYNTHETIC_PROCESS	-0.479856	0.0169313	-6.69381	1.33485e-07	4.58438e-06	7.45422	-5.33872
GO_GLYCEROPHOSPHOLIPID_CATABOLIC_PROCESS	-0.56738	0.026852	-6.68845	1.35563e-07	4.63762e-06	7.43905	-5.3337
GO_POSITIVE_REGULATION_OF_TRIGLYCERIDE_LIPASE_ACTIVITY	-0.818798	0.0394343	-6.67165	1.42287e-07	4.84879e-06	7.3915	-5.31437
GO_EXOSOME_RNASE_COMPLEX_	-0.580315	0.0238072	-6.66394	1.45482e-07	4.92348e-06	7.36969	-5.30773
GO_PEPTIDYL_TYROSINE_AUTOPHOSPHORYLATION	-0.549445	0.0181731	-6.66366	1.45599e-07	4.92348e-06	7.3689	-5.30773
GO_REGULATION_OF_DEFENSE_RESPONSE_TO_VIRUS_BY_HOST	-0.539419	0.000221174	-6.65559	1.49028e-07	5.02012e-06	7.34605	-5.29929
GO_BONE_DEVELOPMENT	0.396457	-0.00875861	6.64412	1.54038e-07	5.16908e-06	7.31357	5.28659
GO_REGULATION_OF_VASCULAR_PERMEABILITY	-0.504777	0.0328238	-6.62737	1.61668e-07	5.4045e-06	7.26609	-5.26724
GO_REGULATION_OF_RESPONSE_TO_BIOTIC_STIMULUS	-0.436851	0.0129312	-6.61687	1.66639e-07	5.51087e-06	7.23635	-5.25878
GO_REGULATION_OF_LEUKOCYTE_MEDIATED_IMMUNITY	-0.542417	0.01542	-6.61684	1.66652e-07	5.51087e-06	7.23627	-5.25878
GO_LONG_CHAIN_FATTY_ACID_CATABOLIC_PROCESS	-0.690122	0.0142811	-6.61668	1.6673e-07	5.51087e-06	7.23581	-5.25878
GO_FATTY_ACID_LIGASE_ACTIVITY	-0.634575	0.0213165	-6.61035	1.69806e-07	5.59152e-06	7.21786	-5.25247
GO_NEGATIVE_REGULATION_OF_GRANULOCYTE_DIFFERENTIATION	-0.702938	0.0281438	-6.6077	1.71112e-07	5.61349e-06	7.21034	-5.25077
GO_PROSTATE_GLAND_MORPHOGENESIS	0.516112	-0.0298719	6.59766	1.76143e-07	5.75707e-06	7.18188	5.2398
GO_ADENOSINE_TO_INOSINE_EDITING	-0.634658	0.0146429	-6.596	1.76989e-07	5.76329e-06	7.17717	-5.23933
GO_POSITIVE_REGULATION_OF_CELL_KILLING	-0.536604	0.0314359	-6.59449	1.77762e-07	5.7671e-06	7.17289	-5.23904
GO_NEGATIVE_REGULATION_OF_LEUKOCYTE_MEDIATED_IMMUNITY	-0.594507	0.0236834	-6.59124	1.79439e-07	5.8001e-06	7.16367	-5.23656
GO_NEGATIVE_REGULATION_OF_MITOCHONDRIAL_FUSION	-0.680124	0.0198602	-6.58927	1.80466e-07	5.81192e-06	7.15807	-5.23568
GO_POSITIVE_REGULATION_OF_NITRIC_OXIDE_SYNTHASE_BIOSYNTHETIC_PROCESS	-0.689539	0.00325127	-6.57704	1.86953e-07	5.99886e-06	7.12339	-5.22193
GO_FATTY_ACYL_COA_METABOLIC_PROCESS	-0.808979	0.0598965	-6.5661	1.92958e-07	6.16904e-06	7.09234	-5.20978
GO_NEGATIVE_REGULATION_OF_MRNA_SPLICING_VIA_SPLICEOSOME	-0.613358	0.00679637	-6.56403	1.94115e-07	6.18354e-06	7.08647	-5.20876
GO_ESTABLISHMENT_OF_ENDOTHELIAL_INTESTINAL_BARRIER	-0.609048	0.0401997	-6.5626	1.94923e-07	6.18688e-06	7.08239	-5.20853
GO_CLATHRIN_COAT	-0.458835	0.0162413	-6.55957	1.96637e-07	6.21883e-06	7.0738	-5.20629
GO_TESTOSTERONE_DEHYDROGENASE_NADPLUS_ACTIVITY	-0.732949	0.063778	-6.54978	2.02282e-07	6.37442e-06	7.046	-5.19556
GO_REGULATION_OF_HEXOKINASE_ACTIVITY	-0.654691	0.0194804	-6.53781	2.09406e-07	6.55505e-06	7.01202	-5.18342
GO_ALCOHOL_BIOSYNTHETIC_PROCESS	-0.423682	0.0170991	-6.53765	2.09505e-07	6.55505e-06	7.01155	-5.18342
GO_BRANCHING_INVOLVED_IN_LABYRINTHINE_LAYER_MORPHOGENESIS	-0.6355	0.0222747	-6.53384	2.11823e-07	6.60406e-06	7.00075	-5.18019
GO_NITRIC_OXIDE_SYNTHASE_BIOSYNTHETIC_PROCESS	-0.639555	-0.00929274	-6.52992	2.14243e-07	6.65592e-06	6.98959	-5.17679
GO_NECROPTOTIC_SIGNALING_PATHWAY	-0.818904	0.0256985	-6.52186	2.19296e-07	6.77085e-06	6.9667	-5.16936
GO_INTERLEUKIN_6_MEDIATED_SIGNALING_PATHWAY	-0.750817	0.0174419	-6.52157	2.19483e-07	6.77085e-06	6.96587	-5.16936
GO_POSITIVE_REGULATION_OF_TUMOR_NECROSIS_FACTOR_SECRETION	-0.673213	-0.00679413	-6.51882	2.21233e-07	6.80097e-06	6.95807	-5.16743
GO_ESTROGEN_BIOSYNTHETIC_PROCESS	-0.697801	0.0456441	-6.51691	2.22458e-07	6.81331e-06	6.95265	-5.16664
GO_METANEPHRIC_NEPHRON_MORPHOGENESIS	0.576415	-0.0340081	6.51579	2.23184e-07	6.81331e-06	6.94945	5.16664
GO_NEGATIVE_REGULATION_OF_BLOOD_CIRCULATION	-0.443732	0.0189767	-6.51195	2.25678e-07	6.8656e-06	6.93854	-5.16332
GO_EXTRACELLULAR_VESICLE_BIOGENESIS	-0.620953	0.0137189	-6.50952	2.27269e-07	6.86864e-06	6.93164	-5.16313
GO_REGULATION_OF_PERK_MEDIATED_UNFOLDED_PROTEIN_RESPONSE	-0.625514	0.0198164	-6.50941	2.2734e-07	6.86864e-06	6.93133	-5.16313
GO_MITOCHONDRION_DISTRIBUTION	-0.545248	0.00422656	-6.50185	2.32371e-07	6.99091e-06	6.90984	-5.15547
GO_RETINOL_BINDING	0.54804	-0.0357049	6.50095	2.32977e-07	6.99091e-06	6.90728	5.15547
GO_NUCLEAR_PORE_NUCLEAR_BASKET	-0.664088	-0.0214763	-6.49948	2.33972e-07	6.99687e-06	6.9031	-5.1551
GO_BASE_CONVERSION_OR_SUBSTITUTION_EDITING	-0.584986	0.0178092	-6.49814	2.34886e-07	7.00038e-06	6.89927	-5.15488
GO_CD4_POSITIVE_ALPHA_BETA_T_CELL_CYTOKINE_PRODUCTION	-0.70904	0.0275357	-6.48648	2.42949e-07	7.19539e-06	6.86613	-5.14295
GO_CELL_KILLING	-0.523902	0.0256716	-6.48632	2.43065e-07	7.19539e-06	6.86566	-5.14295
GO_ALVEOLAR_LAMELLAR_BODY	-0.888982	-0.013716	-6.48489	2.44068e-07	7.20084e-06	6.86161	-5.14262
GO_REGULATION_OF_MONOOXYGENASE_ACTIVITY	-0.467133	0.0151233	-6.47868	2.48502e-07	7.30712e-06	6.84394	-5.13625
GO_STEROID_HORMONE_BINDING	-0.696102	0.0252398	-6.47717	2.49589e-07	7.31463e-06	6.83965	-5.13581
GO_STEROID_DEHYDROGENASE_ACTIVITY_ACTING_ON_THE_CH_OH_GROUP_OF_DONORS_NAD_OR_NADP_AS_ACCEPTOR	-0.531858	0.0342279	-6.46956	2.55158e-07	7.453e-06	6.81798	-5.12767
GO_NEGATIVE_REGULATION_OF_T_CELL_MEDIATED_IMMUNITY	-0.583767	0.0271946	-6.46765	2.56572e-07	7.46947e-06	6.81256	-5.12671
GO_REGULATION_OF_PROTEIN_LOCALIZATION_TO_ENDOSOME	-0.621985	0.0478222	-6.46338	2.59766e-07	7.49419e-06	6.80041	-5.12528
GO_MAINTENANCE_OF_PROTEIN_LOCATION_IN_NUCLEUS	-0.487646	0.00763647	-6.4633	2.5983e-07	7.49419e-06	6.80017	-5.12528
GO_MESENCHYMAL_EPITHELIAL_CELL_SIGNALING	0.787415	-0.0150896	6.4631	2.59978e-07	7.49419e-06	6.79961	5.12528
GO_REGULATION_OF_NK_T_CELL_ACTIVATION	-0.80206	-0.00345386	-6.46036	2.62051e-07	7.509e-06	6.79181	-5.12442
GO_INTERLEUKIN_2_SECRETION	-0.583402	0.02995	-6.46016	2.622e-07	7.509e-06	6.79126	-5.12442
GO_PHOSPHATIDYLINOSITOL_KINASE_ACTIVITY	-0.613037	-0.0029122	-6.45612	2.65291e-07	7.57285e-06	6.77975	-5.12074
GO_REGULATION_OF_LYMPHOCYTE_MEDIATED_IMMUNITY	-0.525654	0.0179208	-6.45159	2.68802e-07	7.64823e-06	6.76684	-5.11644
GO_CARBONATE_DEHYDRATASE_ACTIVITY	-0.65911	0.0277108	-6.44987	2.70138e-07	7.66147e-06	6.76197	-5.11569
GO_POSITIVE_REGULATION_OF_URINE_VOLUME	-0.691208	0.0600682	-6.44652	2.72781e-07	7.71154e-06	6.75241	-5.11286
GO_POSITIVE_REGULATION_OF_MAST_CELL_ACTIVATION	-0.679258	0.0345044	-6.44092	2.77245e-07	7.81263e-06	6.73648	-5.1072
GO_UDP_GLYCOSYLTRANSFERASE_ACTIVITY	0.335818	-0.0129293	6.43485	2.82166e-07	7.8821e-06	6.7192	5.10336
GO_TRANS_SYNAPTIC_SIGNALING_MODULATING_SYNAPTIC_TRANSMISSION	0.742684	-0.00111238	6.4345	2.82452e-07	7.8821e-06	6.71821	5.10336
GO_UDP_XYLOSYLTRANSFERASE_ACTIVITY	0.617427	-0.0511403	6.43436	2.8257e-07	7.8821e-06	6.7178	5.10336
GO_COLLAGEN_BINDING	0.542895	0.00834227	6.43347	2.83296e-07	7.8821e-06	6.71528	5.10336
GO_NEUTROPHIL_APOPTOTIC_PROCESS	-0.697356	0.0109154	-6.43172	2.84737e-07	7.89718e-06	6.7103	-5.10253
GO_TRIGLYCERIDE_CATABOLIC_PROCESS	-0.690535	0.037515	-6.42774	2.88047e-07	7.96388e-06	6.69895	-5.09888
GO_TRANSMEMBRANE_RECEPTOR_PROTEIN_PHOSPHATASE_ACTIVITY	-0.480865	0.0379151	-6.41885	2.9557e-07	8.14624e-06	6.67364	-5.08904
GO_POSITIVE_REGULATION_OF_INTERLEUKIN_13_SECRETION	-0.809343	0.0398481	-6.41121	3.02194e-07	8.30278e-06	6.65188	-5.08078
GO_CARTILAGE_MORPHOGENESIS	0.582821	-0.0014358	6.40746	3.05508e-07	8.36769e-06	6.64117	5.07739
GO_NEGATIVE_REGULATION_OF_VASCULAR_ENDOTHELIAL_GROWTH_FACTOR_RECEPTOR_SIGNALING_PATHWAY	-0.549782	0.0507559	-6.40363	3.08916e-07	8.43476e-06	6.63028	-5.07393
GO_ALPHA_BETA_T_CELL_PROLIFERATION	-0.557318	0.00448855	-6.40166	3.10688e-07	8.45686e-06	6.62467	-5.07279
GO_REGULATION_OF_REACTIVE_OXYGEN_SPECIES_BIOSYNTHETIC_PROCESS	-0.421521	0.0158733	-6.39916	3.12952e-07	8.4922e-06	6.61754	-5.07098
GO_ENDOTHELIAL_CELL_DEVELOPMENT	-0.537019	0.0341656	-6.38348	3.27531e-07	8.84341e-06	6.57284	-5.05338
GO_LIPOPOLYSACCHARIDE_MEDIATED_SIGNALING_PATHWAY	-0.602021	0.0197078	-6.38308	3.27906e-07	8.84341e-06	6.57171	-5.05338
GO_LONG_TERM_SYNAPTIC_DEPRESSION	-0.469761	0.0250123	-6.37102	3.396e-07	9.13076e-06	6.53732	-5.03949
GO_NEGATIVE_REGULATION_OF_ADAPTIVE_IMMUNE_RESPONSE	-0.498018	0.00942901	-6.36965	3.40951e-07	9.13914e-06	6.53342	-5.03909
GO_NADPH_OXIDASE_COMPLEX	-0.61132	0.0127415	-6.36741	3.43182e-07	9.17099e-06	6.52702	-5.03758
GO_TONGUE_MORPHOGENESIS	0.662306	-0.0410301	6.35499	3.55786e-07	9.47899e-06	6.49161	5.02324
GO_MRNA_EXPORT_FROM_NUCLEUS	-0.396702	0.00865986	-6.3518	3.591e-07	9.53839e-06	6.48251	-5.02052
GO_NEGATIVE_REGULATION_OF_PROGRAMMED_NECROTIC_CELL_DEATH	-0.573792	0.000146972	-6.33772	3.74103e-07	9.90697e-06	6.44233	-5.00406
GO_WEIBEL_PALADE_BODY	-0.911537	0.0740766	-6.33646	3.75482e-07	9.91363e-06	6.43872	-5.00377
GO_MACROPHAGE_CHEMOTAXIS	-0.517726	0.0419156	-6.32958	3.83061e-07	1.00834e-05	6.4191	-4.99639
GO_DENTATE_GYRUS_DEVELOPMENT	0.601591	-0.0329221	6.32434	3.88944e-07	1.02078e-05	6.40414	4.99107
GO_FASCIA_ADHERENS	0.766313	-0.0379591	6.32245	3.91085e-07	1.02298e-05	6.39875	4.99013
GO_POSITIVE_REGULATION_OF_TYPE_2_IMMUNE_RESPONSE	-0.735653	0.0330791	-6.32059	3.93209e-07	1.02298e-05	6.39344	-4.99013
GO_MACROPHAGE_ACTIVATION_INVOLVED_IN_IMMUNE_RESPONSE	-0.807405	0.0392095	-6.32053	3.93276e-07	1.02298e-05	6.39327	-4.99013
GO_NEGATIVE_REGULATION_OF_NOTCH_SIGNALING_PATHWAY	-0.339327	0.0435252	-6.31935	3.94635e-07	1.02349e-05	6.38989	-4.98992
GO_ADRENAL_GLAND_DEVELOPMENT	0.555823	-0.0172839	6.31738	3.96897e-07	1.02633e-05	6.38427	4.98871
GO_RESPONSE_TO_LIGHT_INTENSITY	-0.689426	-0.00413955	-6.31357	4.01317e-07	1.03472e-05	6.3734	-4.98518
GO_PEPTIDYL_PROLINE_DIOXYGENASE_ACTIVITY	0.655605	-0.048849	6.30039	4.1701e-07	1.06981e-05	6.33575	4.97069
GO_REGULATION_OF_MICROTUBULE_DEPOLYMERIZATION	0.474019	-0.0182451	6.3001	4.17363e-07	1.06981e-05	6.33492	4.97069
GO_POSITIVE_REGULATION_OF_ACTIN_CYTOSKELETON_REORGANIZATION	-0.472106	0.0270493	-6.29571	4.2272e-07	1.08039e-05	6.32241	-4.96642
GO_RAS_GUANYL_NUCLEOTIDE_EXCHANGE_FACTOR_ACTIVITY	-0.480599	0.0200542	-6.29094	4.28635e-07	1.09234e-05	6.30877	-4.96164
GO_REGULATION_OF_SYNAPTIC_VESICLE_PRIMING	-0.720329	0.0592389	-6.28769	4.327e-07	1.09951e-05	6.2995	-4.9588
GO_REGULATION_OF_MAST_CELL_ACTIVATION	-0.585844	0.0165526	-6.27957	4.43054e-07	1.12257e-05	6.27629	-4.94978
GO_POSITIVE_REGULATION_OF_LEUKOCYTE_DEGRANULATION	-0.654416	0.0300832	-6.27023	4.55262e-07	1.14756e-05	6.24962	-4.94022
GO_REGULATION_OF_CHLORIDE_TRANSPORT	-0.647163	-0.00830611	-6.27003	4.55527e-07	1.14756e-05	6.24904	-4.94022
GO_DOUBLE_STRANDED_RNA_BINDING	-0.47964	0.0116019	-6.26535	4.61773e-07	1.15997e-05	6.23568	-4.93555
GO_INTERLEUKIN_18_MEDIATED_SIGNALING_PATHWAY	-0.787207	0.0300785	-6.25877	4.70712e-07	1.17906e-05	6.21686	-4.92846
GO_REGULATION_OF_ESTABLISHMENT_OR_MAINTENANCE_OF_CELL_POLARITY	-0.491715	0.0332599	-6.25542	4.75327e-07	1.18724e-05	6.20729	-4.92546
GO_NATURAL_KILLER_CELL_CHEMOTAXIS	-0.703645	0.0161691	-6.25102	4.81461e-07	1.19657e-05	6.1947	-4.92206
GO_GTPASE_BINDING	-0.369199	0.0179376	-6.25078	4.81787e-07	1.19657e-05	6.19404	-4.92206
GO_POSTSYNAPTIC_SPECIALIZATION_ASSEMBLY	0.466415	-0.0315405	6.24654	4.87778e-07	1.2074e-05	6.18191	4.91815
GO_UDP_GLUCOSYLTRANSFERASE_ACTIVITY	0.670758	-0.0342859	6.24576	4.88891e-07	1.2074e-05	6.17967	4.91815
GO_LEUKOTRIENE_BIOSYNTHETIC_PROCESS	-0.743447	0.0571272	-6.24295	4.92902e-07	1.21389e-05	6.17166	-4.91582
GO_POSITIVE_REGULATION_OF_COLD_INDUCED_THERMOGENESIS	-0.385227	0.0192195	-6.23836	4.99549e-07	1.22683e-05	6.15851	-4.91122
GO_JUN_KINASE_KINASE_KINASE_ACTIVITY	-0.608702	0.0346975	-6.23614	5.02778e-07	1.23132e-05	6.15219	-4.90963
GO_NEGATIVE_REGULATION_OF_NEUTROPHIL_ACTIVATION	-0.8757	0.0219865	-6.23162	5.09455e-07	1.2442e-05	6.13924	-4.90511
GO_ACETYLCHOLINE_RECEPTOR_BINDING	0.607181	-0.0293965	6.21693	5.31735e-07	1.29502e-05	6.09724	4.88772
GO_TYPE_B_PANCREATIC_CELL_DEVELOPMENT	0.477245	-0.0333498	6.21338	5.37259e-07	1.30486e-05	6.08709	4.88444
GO_PHOSPHATIDYLCHOLINE_METABOLIC_PROCESS	-0.454827	0.0297174	-6.21174	5.39831e-07	1.30749e-05	6.08241	-4.88356
GO_MAST_CELL_MEDIATED_IMMUNITY	-0.614283	0.0186814	-6.20152	5.56166e-07	1.34335e-05	6.05316	-4.87181
GO_DETECTION_OF_TEMPERATURE_STIMULUS_INVOLVED_IN_SENSORY_PERCEPTION	0.501781	-0.00984163	6.19986	5.58864e-07	1.34617e-05	6.04841	4.8709
GO_GLOMERULAR_EPITHELIAL_CELL_DIFFERENTIATION	0.496902	-0.0272482	6.19741	5.62864e-07	1.3521e-05	6.04141	4.86899
GO_FUNGIFORM_PAPILLA_DEVELOPMENT	0.600779	-0.0490354	6.19462	5.67467e-07	1.35945e-05	6.03342	4.86664
GO_SODIUM_ION_BINDING	-0.616278	0.00986966	-6.19163	5.72442e-07	1.36764e-05	6.02485	-4.86403
GO_DNA_SYNTHESIS_INVOLVED_IN_DNA_REPAIR	-0.36414	0.0169624	-6.18961	5.7582e-07	1.37198e-05	6.01908	-4.86265
GO_SMALL_GTPASE_BINDING	-0.365726	0.0168654	-6.18777	5.7892e-07	1.3729e-05	6.01381	-4.86236
GO_INTERLEUKIN_7_MEDIATED_SIGNALING_PATHWAY	-0.552477	0.0148311	-6.18672	5.80691e-07	1.3729e-05	6.01081	-4.86236
GO_OLFACTORY_BULB_INTERNEURON_DEVELOPMENT	0.628975	-0.0186851	6.1866	5.80889e-07	1.3729e-05	6.01048	4.86236
GO_PLATELET_DENSE_TUBULAR_NETWORK_MEMBRANE	-0.633212	0.0410769	-6.18278	5.87401e-07	1.38457e-05	5.99954	-4.85869
GO_GASTRO_INTESTINAL_SYSTEM_SMOOTH_MUSCLE_CONTRACTION	0.555373	-0.0413766	6.17806	5.95541e-07	1.4e-05	5.98604	4.85387
GO_NEGATIVE_REGULATION_OF_RESPONSE_TO_EXTRACELLULAR_STIMULUS	0.633992	-0.0153268	6.17437	6.01989e-07	1.40517e-05	5.97547	4.85227
GO_RIPOPTOSOME	-0.784114	0.0251196	-6.17434	6.02047e-07	1.40517e-05	5.97537	-4.85227
GO_POSITIVE_REGULATION_OF_INTERLEUKIN_10_SECRETION	-0.880456	-0.0271361	-6.17406	6.02535e-07	1.40517e-05	5.97458	-4.85227
GO_NEGATIVE_REGULATION_OF_INTERLEUKIN_4_PRODUCTION	0.543621	-0.000400596	6.16969	6.1027e-07	1.41944e-05	5.96206	4.84788
GO_POSITIVE_REGULATION_OF_LYMPHOCYTE_MEDIATED_IMMUNITY	-0.504181	0.0190318	-6.16858	6.12238e-07	1.42026e-05	5.9589	-4.84763
GO_HIGH_DENSITY_LIPOPROTEIN_PARTICLE_BINDING	-0.699012	0.028008	-6.16556	6.17666e-07	1.42908e-05	5.95024	-4.84494
GO_REGULATION_OF_LIPOPROTEIN_PARTICLE_CLEARANCE	-0.53293	0.0309691	-6.16423	6.20072e-07	1.43089e-05	5.94643	-4.84439
GO_REGULATION_OF_MESENCHYMAL_STEM_CELL_DIFFERENTIATION	0.716415	-0.0257452	6.15219	6.42234e-07	1.47815e-05	5.91197	4.83028
GO_POSITIVE_REGULATION_OF_SMOOTH_MUSCLE_CELL_APOPTOTIC_PROCESS	-0.60874	0.0168583	-6.14681	6.52404e-07	1.49763e-05	5.89656	-4.82459
GO_STRUCTURAL_CONSTITUENT_OF_NUCLEAR_PORE	-0.485963	0.0043007	-6.13481	6.75652e-07	1.54696e-05	5.86221	-4.81052
GO_NEGATIVE_REGULATION_OF_EPITHELIAL_CELL_APOPTOTIC_PROCESS	-0.573299	0.00443479	-6.12707	6.91108e-07	1.57824e-05	5.84002	-4.80183
GO_PHOSPHATIDYLGLYCEROL_BIOSYNTHETIC_PROCESS	-0.749474	0.0131258	-6.11836	7.08898e-07	1.61392e-05	5.81508	-4.79212
GO_CARBON_CARBON_LYASE_ACTIVITY	-0.459619	0.0155145	-6.11763	7.10405e-07	1.61392e-05	5.813	-4.79212
GO_MAP_KINASE_KINASE_ACTIVITY	-0.56317	0.0159175	-6.1154	7.15055e-07	1.6203e-05	5.8066	-4.7904
GO_ENDOPLASMIC_RETICULUM_CHAPERONE_COMPLEX	0.888614	-0.0160644	6.09817	7.51959e-07	1.69721e-05	5.75723	4.77026
GO_RENAL_SYSTEM_PROCESS	-0.383404	0.0191249	-6.09776	7.52859e-07	1.69721e-05	5.75606	-4.77026
GO_REGULATION_OF_LIGASE_ACTIVITY	-0.695531	0.0153774	-6.09479	7.59432e-07	1.70653e-05	5.74753	-4.76789
GO_EPHRIN_RECEPTOR_ACTIVITY	0.578919	-0.00920376	6.09414	7.60874e-07	1.70653e-05	5.74567	4.76789
GO_CHEMICAL_HOMEOSTASIS_WITHIN_A_TISSUE	-0.686335	0.0308454	-6.08997	7.70193e-07	1.72304e-05	5.73373	-4.76371
GO_CELLULAR_ALCOHOL_METABOLIC_PROCESS	-0.831942	0.0466326	-6.08293	7.86204e-07	1.75363e-05	5.71355	-4.75606
GO_POSITIVE_REGULATION_OF_NEUROINFLAMMATORY_RESPONSE	-0.698583	0.036828	-6.08221	7.87858e-07	1.75363e-05	5.71148	-4.75606
GO_EMBRYONIC_SKELETAL_JOINT_DEVELOPMENT	0.648192	-0.0214612	6.07908	7.95099e-07	1.76528e-05	5.70251	4.75319
GO_POSITIVE_REGULATION_OF_SYNAPSE_ASSEMBLY	0.355035	-0.0156986	6.07756	7.98635e-07	1.76867e-05	5.69816	4.75235
GO_ROOF_OF_MOUTH_DEVELOPMENT	0.393464	-0.0084591	6.07322	8.08829e-07	1.78674e-05	5.68572	4.74794
GO_MESONEPHRIC_TUBULE_MORPHOGENESIS	0.405038	-0.000875545	6.06813	8.20958e-07	1.80899e-05	5.67112	4.74256
GO_EAR_MORPHOGENESIS	0.34654	-0.00675277	6.06157	8.36845e-07	1.83559e-05	5.65231	4.73622
GO_CANNABINOID_SIGNALING_PATHWAY	-0.610984	0.0373275	-6.06126	8.37596e-07	1.83559e-05	5.65144	-4.73622
GO_POSITIVE_REGULATION_OF_CYTOPLASMIC_TRANSPORT	-0.6602	0.0137552	-6.06057	8.39295e-07	1.83559e-05	5.64945	-4.73622
GO_RESPONSE_TO_IRON_III_ION	-0.631647	0.024933	-6.05576	8.51179e-07	1.85697e-05	5.63566	-4.7312
GO_PROSTATE_GLAND_DEVELOPMENT	0.410975	-0.0291235	6.05434	8.5472e-07	1.86007e-05	5.63159	4.73047
GO_STRUCTURAL_MOLECULE_ACTIVITY_CONFERRING_ELASTICITY	0.659858	-0.00371787	6.04664	8.74191e-07	1.89775e-05	5.60949	4.72176
GO_SECONDARY_ALCOHOL_METABOLIC_PROCESS	-0.391675	0.020678	-6.04237	8.85173e-07	1.91686e-05	5.59725	-4.71741
GO_LIGASE_ACTIVITY_FORMING_CARBON_SULFUR_BONDS	-0.567875	0.0175933	-6.03879	8.94493e-07	1.93228e-05	5.58697	-4.71393
GO_REGULATION_OF_ALKALINE_PHOSPHATASE_ACTIVITY	-0.620741	-0.000316158	-6.03497	9.04526e-07	1.94916e-05	5.57603	-4.71015
GO_RESPONSE_TO_HYDROPEROXIDE	-0.54014	0.0279883	-6.03152	9.13711e-07	1.96414e-05	5.56613	-4.70683
GO_CELL_DIFFERENTIATION_INVOLVED_IN_METANEPHROS_DEVELOPMENT	0.408948	-0.00970846	6.02603	9.285e-07	1.99107e-05	5.55038	4.70091
GO_PYRIMIDINE_CONTAINING_COMPOUND_TRANSMEMBRANE_TRANSPORT	-0.572015	0.00564921	-6.01855	9.49037e-07	2.03015e-05	5.52892	-4.69247
GO_CD4_POSITIVE_ALPHA_BETA_T_CELL_PROLIFERATION	-0.640269	0.0200717	-6.01442	9.60578e-07	2.04795e-05	5.51707	-4.68868
GO_NEUROTRANSMITTER_METABOLIC_PROCESS	-0.394128	0.0213071	-6.01391	9.62014e-07	2.04795e-05	5.5156	-4.68868
GO_EXTRACELLULAR_MATRIX_BINDING	0.444252	0.0166087	6.01005	9.7294e-07	2.06621e-05	5.50453	4.68483
GO_REGULATION_OF_TYPE_2_IMMUNE_RESPONSE	-0.570212	0.0214376	-6.00865	9.76912e-07	2.06964e-05	5.50053	-4.68411
GO_CARDIAC_NEURAL_CREST_CELL_DEVELOPMENT_INVOLVED_IN_OUTFLOW_TRACT_MORPHOGENESIS	0.826895	-0.0455268	6.00676	9.82333e-07	2.07365e-05	5.49511	4.68327
GO_ALPHA_BETA_T_CELL_ACTIVATION	-0.485888	0.00222594	-6.00635	9.83519e-07	2.07365e-05	5.49392	-4.68327
GO_NEGATIVE_REGULATION_OF_FATTY_ACID_BIOSYNTHETIC_PROCESS	-0.566559	0.0338296	-5.9962	1.01316e-06	2.13102e-05	5.46481	-4.67141
GO_PROTEIN_TYROSINE_PHOSPHATASE_ACTIVITY	-0.384144	0.0289024	-5.98853	1.03618e-06	2.17426e-05	5.44277	-4.66269
GO_REGULATION_OF_REMOVAL_OF_SUPEROXIDE_RADICALS	-0.544732	0.0201273	-5.98374	1.05079e-06	2.19966e-05	5.42904	-4.65764
GO_REGULATION_OF_STEROID_METABOLIC_PROCESS	-0.401926	0.0218054	-5.98217	1.05563e-06	2.20359e-05	5.42454	-4.65687
GO_ADP_BINDING	-0.447519	0.0284656	-5.98151	1.05768e-06	2.20359e-05	5.42263	-4.65687
GO_PURINE_NUCLEOSIDE_DIPHOSPHATE_BIOSYNTHETIC_PROCESS	-0.637382	0.0490382	-5.98041	1.06108e-06	2.20543e-05	5.41949	-4.65651
GO_KERATINOCYTE_APOPTOTIC_PROCESS	0.669976	-0.0160173	5.97494	1.07821e-06	2.22999e-05	5.40378	4.6517
GO_POSITIVE_REGULATION_OF_KIDNEY_DEVELOPMENT	0.383651	-0.00600716	5.97425	1.08041e-06	2.22999e-05	5.40179	4.6517
GO_POSITIVE_REGULATION_OF_PHAGOCYTOSIS	-0.535794	0.017865	-5.97422	1.0805e-06	2.22999e-05	5.4017	-4.6517
GO_NEGATIVE_REGULATION_OF_PROTEIN_BINDING	-0.375421	0.0257401	-5.97113	1.09032e-06	2.245e-05	5.39283	-4.64878
GO_NEGATIVE_REGULATION_OF_CARDIAC_MUSCLE_CONTRACTION	-0.714409	0.0360312	-5.96861	1.09838e-06	2.25629e-05	5.38561	-4.6466
GO_POSITIVE_REGULATION_OF_LEUKOCYTE_MEDIATED_IMMUNITY	-0.506986	0.0167454	-5.96448	1.11175e-06	2.27844e-05	5.37374	-4.64236
GO_PROTEIN_LIPID_COMPLEX_BINDING	-0.576019	0.0494707	-5.96027	1.12554e-06	2.30133e-05	5.36166	-4.63802
GO_REGULATION_OF_PENILE_ERECTION	-0.694824	0.0566789	-5.95684	1.1369e-06	2.31715e-05	5.35181	-4.63505
GO_CELLULAR_RESPONSE_TO_INTERFERON_ALPHA	-0.629636	0.00413567	-5.95634	1.13855e-06	2.31715e-05	5.35039	-4.63505
GO_INTERLEUKIN_8_BIOSYNTHETIC_PROCESS	-0.670133	0.0232162	-5.94403	1.18036e-06	2.39671e-05	5.31503	-4.62039
GO_POSITIVE_REGULATION_OF_CEREBELLAR_GRANULE_CELL_PRECURSOR_PROLIFERATION	0.713634	-0.00561483	5.94228	1.18641e-06	2.40344e-05	5.31002	4.61917
GO_APICAL_JUNCTION_ASSEMBLY	-0.357544	0.0226764	-5.93895	1.19804e-06	2.42141e-05	5.30045	-4.61593
GO_RESPONSE_TO_DOPAMINE	-0.463224	0.0122783	-5.93777	1.20219e-06	2.42424e-05	5.29706	-4.61542
GO_REGULATION_OF_NEUTROPHIL_DEGRANULATION	-0.753154	-0.00763173	-5.93271	1.22014e-06	2.45479e-05	5.28253	-4.60998
GO_REGULATION_OF_GLIAL_CELL_PROLIFERATION	-0.524042	0.0280718	-5.93191	1.22302e-06	2.45497e-05	5.28022	-4.60995
GO_POST_EMBRYONIC_ANIMAL_ORGAN_MORPHOGENESIS	0.725358	-0.00976635	5.92872	1.23449e-06	2.47236e-05	5.27106	4.60689
GO_INTERLEUKIN_21_MEDIATED_SIGNALING_PATHWAY	-0.792609	-0.0137211	-5.92114	1.2622e-06	2.5221e-05	5.2493	-4.59824
GO_FIBRONECTIN_BINDING	0.492975	0.0122762	5.90962	1.30555e-06	2.60049e-05	5.2162	4.58494
GO_FATTY_ACID_DERIVATIVE_METABOLIC_PROCESS	-0.755188	0.0462429	-5.90915	1.30735e-06	2.60049e-05	5.21485	-4.58494
GO_NEGATIVE_REGULATION_OF_ENDOPLASMIC_RETICULUM_UNFOLDED_PROTEIN_RESPONSE	-0.615074	0.0530372	-5.90754	1.31352e-06	2.60688e-05	5.21023	-4.58388
GO_DIACYLGLYCEROL_METABOLIC_PROCESS	-0.55029	0.0330677	-5.89997	1.343e-06	2.65938e-05	5.18848	-4.57522
GO_REGULATION_OF_POTASSIUM_ION_IMPORT	0.672532	-0.0200818	5.89593	1.359e-06	2.68453e-05	5.17687	4.57113
GO_TOLL_LIKE_RECEPTOR_7_SIGNALING_PATHWAY	-0.781139	0.0132699	-5.89522	1.36181e-06	2.68453e-05	5.17484	-4.57113
GO_TUMOR_NECROSIS_FACTOR_SECRETION	-0.538136	0.000507353	-5.89287	1.37121e-06	2.69702e-05	5.1681	-4.56912
GO_CHROMATIN_SILENCING_COMPLEX	-0.647693	-0.0240663	-5.8895	1.38484e-06	2.71775e-05	5.1584	-4.56579
GO_T_CELL_MEDIATED_CYTOTOXICITY	-0.54158	0.0309572	-5.88609	1.39872e-06	2.73888e-05	5.14862	-4.56243
GO_GRANULOCYTE_DIFFERENTIATION	-0.477275	0.0226362	-5.8826	1.41313e-06	2.76095e-05	5.13858	-4.55894
GO_RENAL_VESICLE_DEVELOPMENT	0.509644	-0.0270194	5.87456	1.44684e-06	2.82053e-05	5.11547	4.54967
GO_REGULATION_OF_MICROTUBULE_BINDING	-0.60945	0.0154367	-5.87335	1.45198e-06	2.82181e-05	5.11199	-4.54947
GO_FATTY_ACID_BIOSYNTHETIC_PROCESS	-0.348458	0.00844423	-5.87289	1.45391e-06	2.82181e-05	5.11069	-4.54947
GO_NEGATIVE_REGULATION_OF_ACTIVIN_RECEPTOR_SIGNALING_PATHWAY	0.55898	-0.0255028	5.86905	1.47039e-06	2.8475e-05	5.09964	4.54554
GO_ACETYL_COA_METABOLIC_PROCESS	-0.762269	-0.0156587	-5.86473	1.48912e-06	2.87744e-05	5.08724	-4.54099
GO_NEGATIVE_REGULATION_OF_NATURAL_KILLER_CELL_MEDIATED_IMMUNITY	-0.753064	0.0380271	-5.8633	1.49538e-06	2.87754e-05	5.08313	-4.54098
GO_ICOSANOID_BIOSYNTHETIC_PROCESS	-0.514987	0.041252	-5.86322	1.49572e-06	2.87754e-05	5.0829	-4.54098
GO_MHC_CLASS_I_RECEPTOR_ACTIVITY	-0.748988	0.0254881	-5.86123	1.50448e-06	2.88565e-05	5.07718	-4.53976
GO_PLASMA_MEMBRANE_REPAIR	0.693075	0.00988195	5.85991	1.5103e-06	2.88565e-05	5.07339	4.53976
GO_DEFENSE_RESPONSE_TO_VIRUS	-0.413949	0.00285546	-5.85987	1.5105e-06	2.88565e-05	5.07327	-4.53976
GO_PEPTIDYL_TYROSINE_DEPHOSPHORYLATION	-0.381384	0.0282271	-5.85929	1.51306e-06	2.88565e-05	5.0716	-4.53976
GO_POSITIVE_REGULATION_OF_PROTEIN_OLIGOMERIZATION	0.588634	-0.0220159	5.85131	1.54888e-06	2.94756e-05	5.04867	4.53054
GO_NEURON_RECOGNITION	0.408842	-0.00425719	5.83736	1.61356e-06	3.06402e-05	5.00858	4.51371
GO_STEROID_METABOLIC_PROCESS	-0.340526	0.015122	-5.83636	1.61831e-06	3.06642e-05	5.00569	-4.51337
GO_DNA_CATABOLIC_PROCESS	-0.41024	0.0258654	-5.83377	1.63067e-06	3.08319e-05	4.99824	-4.511
GO_INTERLEUKIN_10_PRODUCTION	-0.54435	-0.000761562	-5.83211	1.63861e-06	3.08676e-05	4.99348	-4.5105
GO_REGULATION_OF_CARTILAGE_DEVELOPMENT	0.397902	-0.0188264	5.83191	1.63958e-06	3.08676e-05	4.9929	4.5105
GO_REGULATION_OF_MYELOID_LEUKOCYTE_MEDIATED_IMMUNITY	-0.586432	-0.000534793	-5.83008	1.64838e-06	3.09537e-05	4.98765	-4.50929
GO_CELLULAR_RESPONSE_TO_HYDROPEROXIDE	-0.608977	0.0165524	-5.8295	1.65119e-06	3.09537e-05	4.98598	-4.50929
GO_POSITIVE_REGULATION_OF_INTERFERON_GAMMA_PRODUCTION	-0.531901	0.00705123	-5.82689	1.66391e-06	3.11258e-05	4.97846	-4.50688
GO_POSITIVE_REGULATION_OF_GLYCOGEN_METABOLIC_PROCESS	0.624756	-0.0296559	5.82219	1.68699e-06	3.14905e-05	4.96496	4.50182
GO_REGULATION_OF_ACTIN_CYTOSKELETON_REORGANIZATION	-0.439188	0.0284483	-5.81932	1.70127e-06	3.16897e-05	4.9567	-4.49908
GO_ACTIVATION_OF_JANUS_KINASE_ACTIVITY	-0.536743	0.0195194	-5.81206	1.73788e-06	3.23032e-05	4.93584	-4.49075
GO_GLOMERULUS_VASCULATURE_MORPHOGENESIS	0.81701	-0.0442771	5.80461	1.7763e-06	3.29477e-05	4.91441	4.48217
GO_FOLIC_ACID_TRANSPORT	-0.699253	0.00677955	-5.80229	1.7884e-06	3.30787e-05	4.90776	-4.48045
GO_CD4_POSITIVE_OR_CD8_POSITIVE_ALPHA_BETA_T_CELL_LINEAGE_COMMITMENT	-0.55616	0.016916	-5.80182	1.79089e-06	3.30787e-05	4.9064	-4.48045
GO_TYPE_2_IMMUNE_RESPONSE	-0.547047	0.00578416	-5.79916	1.80493e-06	3.32681e-05	4.89875	-4.47797
GO_RESPONSE_TO_MACROPHAGE_COLONY_STIMULATING_FACTOR	-0.730848	0.0109655	-5.79611	1.82113e-06	3.34462e-05	4.88999	-4.47565
GO_NEGATIVE_REGULATION_OF_INTERLEUKIN_2_PRODUCTION	-0.456565	0.0297361	-5.79591	1.82219e-06	3.34462e-05	4.88942	-4.47565
GO_ADP_BIOSYNTHETIC_PROCESS	-0.668569	0.0500762	-5.79136	1.84668e-06	3.3825e-05	4.87634	-4.47076
GO_RESPONSE_TO_INTERLEUKIN_9	-0.752931	0.00177539	-5.79035	1.85219e-06	3.38554e-05	4.87342	-4.47037
GO_EMBRYONIC_EYE_MORPHOGENESIS	0.455458	-0.0112936	5.7851	1.88095e-06	3.43098e-05	4.85832	4.46458
GO_REGULATION_OF_STEROID_BIOSYNTHETIC_PROCESS	-0.423298	0.0204689	-5.78151	1.90087e-06	3.46013e-05	4.848	-4.46091
GO_INSULIN_LIKE_GROWTH_FACTOR_RECEPTOR_SIGNALING_PATHWAY	0.492888	-0.0156054	5.77585	1.93268e-06	3.51076e-05	4.83174	4.4546
GO_PROTEIN_HYDROXYLATION	0.563169	-0.0266403	5.77066	1.96234e-06	3.55451e-05	4.81681	4.44922
GO_CENTRAL_NERVOUS_SYSTEM_NEURON_AXONOGENESIS	0.394768	0.000253994	5.77023	1.96485e-06	3.55451e-05	4.81556	4.44922
GO_CARD_DOMAIN_BINDING	-0.653458	0.0337985	-5.76695	1.98382e-06	3.58146e-05	4.80615	-4.44594
GO_ODONTOGENESIS	0.310669	-0.00694706	5.76601	1.98929e-06	3.58399e-05	4.80345	4.44563
GO_RUFFLE_ASSEMBLY	-0.368159	0.00358262	-5.76422	1.99978e-06	3.59021e-05	4.7983	-4.44488
GO_POSITIVE_REGULATION_OF_GAMMA_DELTA_T_CELL_ACTIVATION	-0.876855	-0.0317572	-5.76403	2.00091e-06	3.59021e-05	4.79774	-4.44488
GO_ALANINE_TRANSPORT	0.729556	-0.0513878	5.76286	2.00782e-06	3.59527e-05	4.79436	4.44427
GO_NEGATIVE_REGULATION_OF_LIPID_METABOLIC_PROCESS	-0.398237	0.0223279	-5.75607	2.0482e-06	3.66012e-05	4.77486	-4.4365
GO_PHOSPHATIDYLINOSITOL_3_PHOSPHATE_BIOSYNTHETIC_PROCESS	-0.593552	-0.00255986	-5.75348	2.06388e-06	3.68065e-05	4.76739	-4.43408
GO_NEGATIVE_REGULATION_OF_ALPHA_BETA_T_CELL_PROLIFERATION	-0.554602	0.0252294	-5.74212	2.13384e-06	3.79772e-05	4.73473	-4.42048
GO_PROTEIN_REPAIR	0.692167	-0.0193044	5.74003	2.14698e-06	3.81338e-05	4.72872	4.41869
GO_PROTEIN_AUTOPHOSPHORYLATION	-0.337739	0.015129	-5.73347	2.18872e-06	3.87967e-05	4.70986	-4.4112
GO_NEUROTROPHIN_TRK_RECEPTOR_BINDING	0.678282	-0.0156473	5.73177	2.19971e-06	3.89132e-05	4.70495	4.4099
GO_INOSITOL_1_4_5_TRISPHOSPHATE_BINDING	-0.598471	0.0320453	-5.72739	2.22817e-06	3.92909e-05	4.69236	-4.40571
GO_REGULATION_OF_SKELETAL_MUSCLE_FIBER_DEVELOPMENT	0.614756	-0.0288108	5.72711	2.23e-06	3.92909e-05	4.69155	4.40571
GO_RAB_GTPASE_BINDING	-0.355297	0.0202793	-5.72175	2.26533e-06	3.98133e-05	4.67615	-4.39997
GO_ACYLGLYCEROL_ACYL_CHAIN_REMODELING	-0.780642	0.0383224	-5.72125	2.26871e-06	3.98133e-05	4.6747	-4.39997
GO_MRNA_TRANSPORT	-0.362684	0.0104871	-5.71791	2.29102e-06	4.01247e-05	4.66511	-4.39659
GO_LYMPHOCYTE_MEDIATED_IMMUNITY	-0.466806	0.0129711	-5.7151	2.31002e-06	4.03772e-05	4.65702	-4.39386
GO_FORELIMB_MORPHOGENESIS	0.353263	-0.00986684	5.71402	2.31736e-06	4.04251e-05	4.65391	4.39335
GO_SULFURIC_ESTER_HYDROLASE_ACTIVITY	0.661216	-0.00851542	5.70976	2.34654e-06	4.08531e-05	4.64165	4.38878
GO_NUCLEAR_MIGRATION_ALONG_MICROTUBULE	-0.720079	0.0167034	-5.70653	2.36891e-06	4.1161e-05	4.63236	-4.38551
GO_PROTEIN_O_LINKED_GLYCOSYLATION_VIA_SERINE	0.566958	-0.0279684	5.70226	2.39882e-06	4.15643e-05	4.62007	4.38128
GO_POSITIVE_REGULATION_OF_NK_T_CELL_ACTIVATION	-0.727626	0.00991263	-5.70187	2.40158e-06	4.15643e-05	4.61895	-4.38128
GO_RESPONSE_TO_PROTOZOAN	-0.619203	0.0244432	-5.70079	2.40921e-06	4.16144e-05	4.61584	-4.38076
GO_CYTOPLASMIC_EXOSOME_RNASE_COMPLEX_	-0.530526	0.0101468	-5.69725	2.43435e-06	4.19664e-05	4.60567	-4.3771
GO_NATURAL_KILLER_CELL_DEGRANULATION	-0.686575	0.0182699	-5.69492	2.45108e-06	4.21109e-05	4.59896	-4.3756
GO_REGULATION_OF_MYOBLAST_FUSION	-0.532575	0.014145	-5.69414	2.45671e-06	4.21109e-05	4.59672	-4.3756
GO_POSITIVE_REGULATION_OF_HEPATOCYTE_PROLIFERATION	-0.593787	0.022912	-5.69408	2.45711e-06	4.21109e-05	4.59656	-4.3756
GO_FMN_BINDING	-0.541597	0.015883	-5.69254	2.4683e-06	4.22204e-05	4.59211	-4.37448
GO_DETECTION_OF_TEMPERATURE_STIMULUS	0.454396	-0.000390643	5.69037	2.48409e-06	4.23899e-05	4.58586	4.37274
GO_NEGATIVE_REGULATION_OF_LOW_DENSITY_LIPOPROTEIN_PARTICLE_CLEARANCE	-0.684709	0.0243504	-5.68964	2.48936e-06	4.23899e-05	4.58379	-4.37274
GO_CARBON_SULFUR_LYASE_ACTIVITY	-0.587281	0.034693	-5.68864	2.49675e-06	4.23899e-05	4.58088	-4.37274
GO_PURINE_NUCLEOBASE_TRANSPORT	-0.729025	0.0297379	-5.68826	2.49947e-06	4.23899e-05	4.57982	-4.37274
GO_STEROL_HOMEOSTASIS	-0.433504	0.0144983	-5.68788	2.50232e-06	4.23899e-05	4.5787	-4.37274
GO_POSITIVE_REGULATION_OF_HIGH_VOLTAGE_GATED_CALCIUM_CHANNEL_ACTIVITY	0.735642	-0.0374559	5.68685	2.50985e-06	4.24357e-05	4.57576	4.37227
GO_HOPS_COMPLEX	-0.538374	0.0167628	-5.68236	2.54322e-06	4.29175e-05	4.56282	-4.36737
GO_CELL_MOTILITY_INVOLVED_IN_CEREBRAL_CORTEX_RADIAL_GLIA_GUIDED_MIGRATION	-0.571151	0.0279405	-5.6747	2.6011e-06	4.37497e-05	4.54078	-4.35903
GO_NON_CANONICAL_WNT_SIGNALING_PATHWAY_VIA_MAPK_CASCADE	0.729885	-0.0213506	5.67451	2.60249e-06	4.37497e-05	4.54026	4.35903
GO_TRANSEPITHELIAL_TRANSPORT	-0.509403	0.0297131	-5.67236	2.61899e-06	4.38906e-05	4.53407	-4.35763
GO_PROTEIN_SERINE_THREONINE_TYROSINE_KINASE_ACTIVITY	-0.456957	0.0139062	-5.67212	2.62086e-06	4.38906e-05	4.53337	-4.35763
GO_RENAL_VESICLE_FORMATION	0.660903	-0.0250017	5.66645	2.66484e-06	4.45424e-05	4.51708	4.35123
GO_PHOSPHATIDYLCHOLINE_BIOSYNTHETIC_PROCESS	-0.475375	0.0168928	-5.66403	2.68388e-06	4.47522e-05	4.5101	-4.34919
GO_REGULATION_OF_LIPID_CATABOLIC_PROCESS	-0.374242	0.0261825	-5.66327	2.68991e-06	4.47522e-05	4.50791	-4.34919
GO_RAP_GUANYL_NUCLEOTIDE_EXCHANGE_FACTOR_ACTIVITY	-0.759389	0.0382845	-5.66292	2.69266e-06	4.47522e-05	4.5069	-4.34919
GO_POSITIVE_REGULATION_OF_APOPTOTIC_CELL_CLEARANCE	-0.796594	0.00543413	-5.66013	2.71483e-06	4.50354e-05	4.49888	-4.34645
GO_GOLGI_TO_VACUOLE_TRANSPORT	-0.555218	0.0112379	-5.65598	2.74814e-06	4.55022e-05	4.48693	-4.34197
GO_COCHLEA_DEVELOPMENT	0.444566	-0.0110252	5.6511	2.78783e-06	4.60725e-05	4.4729	4.33656
GO_SUPEROXIDE_GENERATING_NADPH_OXIDASE_ACTIVITY	-0.567478	0.00197617	-5.64856	2.8087e-06	4.63304e-05	4.46559	-4.33413
GO_MITOCHONDRION_MORPHOGENESIS	-0.455145	0.0266123	-5.6466	2.82491e-06	4.65106e-05	4.45995	-4.33245
GO_ANTIGEN_PROCESSING_AND_PRESENTATION_OF_PEPTIDE_ANTIGEN_VIA_MHC_CLASS_IB	-0.64201	0.00176833	-5.64379	2.84834e-06	4.68087e-05	4.45187	-4.32967
GO_POSITIVE_REGULATION_OF_B_CELL_MEDIATED_IMMUNITY	-0.46155	0.0125842	-5.64034	2.87735e-06	4.71972e-05	4.44195	-4.32608
GO_REGULATION_OF_VIRAL_GENOME_REPLICATION	-0.408424	-0.00163423	-5.63384	2.93283e-06	4.80175e-05	4.42325	-4.3186
GO_INOSITOL_PHOSPHATE_PHOSPHATASE_ACTIVITY	-0.514365	0.0426369	-5.6329	2.94095e-06	4.8061e-05	4.42054	-4.31821
GO_REGULATION_OF_VASCULAR_SMOOTH_MUSCLE_CONTRACTION	-0.667868	0.0322499	-5.6316	2.95219e-06	4.81552e-05	4.41681	-4.31736
GO_NEGATIVE_REGULATION_OF_INTERLEUKIN_5_PRODUCTION	0.746753	-0.0601427	5.6255	3.0056e-06	4.89356e-05	4.39925	4.31038
GO_CCR5_CHEMOKINE_RECEPTOR_BINDING	-0.783794	0.0262978	-5.62016	3.05314e-06	4.96178e-05	4.38388	-4.30436
GO_REGULATION_OF_PHAGOCYTOSIS	-0.493854	0.0135241	-5.61834	3.06951e-06	4.97918e-05	4.37865	-4.30284
GO_POSITIVE_REGULATION_OF_NEUROTRANSMITTER_TRANSPORT	-0.390905	0.036067	-5.61574	3.09305e-06	5.00812e-05	4.37117	-4.30033
GO_POSITIVE_REGULATION_OF_INTERFERON_ALPHA_PRODUCTION	-0.607496	-0.0113817	-5.61501	3.09973e-06	5.00971e-05	4.36906	-4.30019
GO_BASOLATERAL_PLASMA_MEMBRANE	-0.301921	0.0148934	-5.61355	3.11301e-06	5.01477e-05	4.36487	-4.29975
GO_SINGLE_STRANDED_RNA_BINDING	-0.391304	0.00425729	-5.61342	3.11427e-06	5.01477e-05	4.36448	-4.29975
GO_REGULATION_OF_LIPID_STORAGE	-0.520694	0.00852794	-5.61134	3.13333e-06	5.03153e-05	4.3585	-4.2983
GO_LOW_DENSITY_LIPOPROTEIN_PARTICLE_BINDING	-0.566508	0.0517676	-5.61104	3.13612e-06	5.03153e-05	4.35763	-4.2983
GO_REGULATION_OF_VASCULOGENESIS	-0.522837	0.0128473	-5.61028	3.14312e-06	5.03358e-05	4.35545	-4.29812
GO_HAIR_FOLLICLE_MATURATION	0.460089	-0.0340796	5.60451	3.19686e-06	5.11033e-05	4.33885	4.29155
GO_HARD_PALATE_DEVELOPMENT	0.717689	-0.0581011	5.60197	3.22081e-06	5.13541e-05	4.33155	4.28942
GO_REGULATION_OF_WNT_SIGNALING_PATHWAY_PLANAR_CELL_POLARITY_PATHWAY	0.446061	-0.0186087	5.60161	3.22423e-06	5.13541e-05	4.33051	4.28942
GO_NEGATIVE_REGULATION_OF_SMAD_PROTEIN_SIGNAL_TRANSDUCTION	0.625159	-0.0508363	5.60026	3.23702e-06	5.14645e-05	4.32663	4.28849
GO_CELLULAR_LIPID_CATABOLIC_PROCESS	-0.356613	0.0208776	-5.59356	3.30138e-06	5.2393e-05	4.30736	-4.28073
GO_POSITIVE_REGULATION_OF_BLOOD_VESSEL_ENDOTHELIAL_CELL_PROLIFERATION_INVOLVED_IN_SPROUTING_ANGIOGENESIS	-0.661666	0.0434081	-5.59178	3.31874e-06	5.25735e-05	4.30223	-4.27923
GO_NEGATIVE_REGULATION_OF_MACROPHAGE_ACTIVATION	-0.639027	0.00675396	-5.59079	3.32844e-06	5.26294e-05	4.29937	-4.27877
GO_SPLICEOSOMAL_TRI_SNRNP_COMPLEX_ASSEMBLY	-0.541107	0.0228031	-5.59019	3.33423e-06	5.26294e-05	4.29767	-4.27877
GO_GLIAL_CELL_PROLIFERATION	-0.44603	0.025994	-5.58807	3.35514e-06	5.28645e-05	4.29155	-4.27684
GO_CHONDROITIN_SULFATE_CATABOLIC_PROCESS	0.639147	-0.00061466	5.58719	3.36382e-06	5.29064e-05	4.28902	4.27649
GO_REGULATION_OF_ALPHA_BETA_T_CELL_ACTIVATION	-0.49596	0.00592404	-5.5833	3.40253e-06	5.34198e-05	4.27782	-4.2723
GO_PROTEIN_LOCALIZATION_TO_EARLY_ENDOSOME	-0.570852	0.0496826	-5.58137	3.42189e-06	5.36278e-05	4.27227	-4.27061
GO_REGULATION_OF_NEUROINFLAMMATORY_RESPONSE	-0.580162	0.0183834	-5.57912	3.44452e-06	5.38866e-05	4.26581	-4.26852
GO_REGULATION_OF_SYNCYTIUM_FORMATION_BY_PLASMA_MEMBRANE_FUSION	-0.510294	0.0131515	-5.57832	3.45262e-06	5.39173e-05	4.26352	-4.26827
GO_HISTAMINE_TRANSPORT	-0.656531	0.0409667	-5.57081	3.52976e-06	5.50242e-05	4.24189	-4.25945
GO_NEGATIVE_REGULATION_OF_OXIDATIVE_PHOSPHORYLATION	-0.704594	0.0765976	-5.56488	3.59181e-06	5.58924e-05	4.22483	-4.25265
GO_GLYCEROLIPID_BIOSYNTHETIC_PROCESS	-0.317301	0.0099195	-5.56156	3.627e-06	5.63403e-05	4.21529	-4.24918
GO_POSITIVE_REGULATION_OF_LIGASE_ACTIVITY	-0.597591	0.00144192	-5.55953	3.64875e-06	5.65782e-05	4.20944	-4.24735
GO_PHOSPHATIDYLETHANOLAMINE_ACYL_CHAIN_REMODELING	-0.41676	0.0321108	-5.55673	3.67894e-06	5.69458e-05	4.20137	-4.24454
GO_NEGATIVE_REGULATION_OF_NECROTIC_CELL_DEATH	-0.489514	0.00366253	-5.55558	3.6913e-06	5.70367e-05	4.19809	-4.24385
GO_T_CELL_LINEAGE_COMMITMENT	-0.505794	0.0270312	-5.55355	3.7134e-06	5.72776e-05	4.19225	-4.24202
GO_REGULATION_OF_CHOLESTEROL_METABOLIC_PROCESS	-0.523246	0.0407983	-5.55261	3.72372e-06	5.73362e-05	4.18953	-4.24157
GO_LATERAL_MESODERM_DEVELOPMENT	0.505005	0.0173353	5.54707	3.78491e-06	5.81764e-05	4.17358	4.23525
GO_PEPTIDYL_PROLINE_HYDROXYLATION_TO_4_HYDROXY_L_PROLINE	0.73077	-0.0632349	5.54173	3.84478e-06	5.88414e-05	4.15822	4.23032
GO_PEPTIDYL_PROLINE_4_DIOXYGENASE_ACTIVITY	0.73077	-0.0632349	5.54173	3.84478e-06	5.88414e-05	4.15822	4.23032
GO_P38MAPK_CASCADE	-0.496156	0.00662287	-5.54142	3.84825e-06	5.88414e-05	4.15734	-4.23032
GO_T_CELL_RECEPTOR_COMPLEX	-0.701006	0.00955487	-5.53868	3.87943e-06	5.92152e-05	4.14944	-4.22757
GO_POSITIVE_REGULATION_OF_TRANSCRIPTION_BY_RNA_POLYMERASE_III	-0.535797	0.00856923	-5.53448	3.92754e-06	5.98456e-05	4.13738	-4.22297
GO_EPITHELIAL_FLUID_TRANSPORT	-0.682744	0.0216421	-5.53124	3.96512e-06	6.03138e-05	4.12806	-4.21958
GO_POSITIVE_REGULATION_OF_MICROGLIAL_CELL_ACTIVATION	-0.652331	0.0557418	-5.53054	3.97339e-06	6.03351e-05	4.12603	-4.21943
GO_POSITIVE_REGULATION_OF_TYPE_I_INTERFERON_PRODUCTION	-0.434484	0.0101164	-5.5277	4.00665e-06	6.07352e-05	4.11787	-4.21656
GO_PHOSPHOLIPASE_BINDING	-0.601018	0.0345801	-5.52596	4.02718e-06	6.09414e-05	4.11287	-4.21509
GO_NEGATIVE_REGULATION_BY_HOST_OF_VIRAL_TRANSCRIPTION	-0.539926	0.0246443	-5.52533	4.03463e-06	6.09493e-05	4.11106	-4.21503
GO_REGULATION_OF_TRANSCRIPTION_INVOLVED_IN_CELL_FATE_COMMITMENT	-0.616356	0.015517	-5.52276	4.06526e-06	6.13067e-05	4.10366	-4.21249
GO_NEGATIVE_REGULATION_OF_LIPOPROTEIN_PARTICLE_CLEARANCE	-0.615683	0.0323575	-5.51746	4.12919e-06	6.21641e-05	4.08839	-4.20646
GO_ELASTIC_FIBER_ASSEMBLY	0.672973	-0.0128157	5.51493	4.15992e-06	6.25197e-05	4.08114	4.20398
GO_EPITHELIAL_CELL_MORPHOGENESIS	-0.428822	0.0298541	-5.51314	4.18194e-06	6.2661e-05	4.07597	-4.203
GO_PHOSPHATIDYLINOSITOL_3_4_5_TRISPHOSPHATE_BINDING	-0.461124	0.0195294	-5.513	4.18357e-06	6.2661e-05	4.07559	-4.203
GO_ARYLSULFATASE_ACTIVITY	0.632394	-0.025875	5.51089	4.2097e-06	6.2945e-05	4.0695	4.20104
GO_NOTOCHORD_DEVELOPMENT	0.473743	-0.0101233	5.50798	4.24585e-06	6.33778e-05	4.06113	4.19806
GO_AP_2_ADAPTOR_COMPLEX_BINDING	-0.704795	0.0444934	-5.50429	4.29212e-06	6.39599e-05	4.05053	-4.19409
GO_RESPONSE_TO_LIPOTEICHOIC_ACID	-0.742254	0.0191678	-5.50084	4.33591e-06	6.4503e-05	4.0406	-4.19042
GO_TYPE_I_INTERFERON_PRODUCTION	-0.432876	0.00567457	-5.49862	4.36426e-06	6.48151e-05	4.03422	-4.18832
GO_REGULATION_OF_B_CELL_MEDIATED_IMMUNITY	-0.427855	-0.0069426	-5.49024	4.47321e-06	6.63211e-05	4.0101	-4.17835
GO_HELICASE_ACTIVITY	-0.351608	0.0091418	-5.48647	4.5231e-06	6.69376e-05	3.99924	-4.17433
GO_METANEPHRIC_NEPHRON_DEVELOPMENT	0.359355	-0.00649527	5.48595	4.53001e-06	6.69376e-05	3.99775	4.17433
GO_FUCOSYLATION	0.502874	-0.0160333	5.48286	4.57128e-06	6.7434e-05	3.98888	4.17112
GO_MEMBRANE_DEPOLARIZATION_DURING_CARDIAC_MUSCLE_CELL_ACTION_POTENTIAL	0.526024	-0.0269677	5.48204	4.58233e-06	6.74838e-05	3.98652	4.1708
GO_REGULATION_OF_OOGENESIS	0.581518	0.00272412	5.4803	4.60589e-06	6.77174e-05	3.9815	4.1693
GO_ACROSOME_ASSEMBLY	-0.579531	0.0328808	-5.47962	4.61506e-06	6.77389e-05	3.97956	-4.16916
GO_NEURON_MATURATION	-0.340032	0.0127163	-5.47071	4.73762e-06	6.93219e-05	3.95392	-4.15913
GO_REGULATION_OF_TRANSCRIPTION_BY_GLUCOSE	-0.640976	0.0495592	-5.47063	4.73868e-06	6.93219e-05	3.9537	-4.15913
GO_POSITIVE_REGULATION_OF_HORMONE_BIOSYNTHETIC_PROCESS	-0.570645	0.026281	-5.4688	4.76432e-06	6.95812e-05	3.94842	-4.15751
GO_VENOUS_BLOOD_VESSEL_MORPHOGENESIS	-0.69676	0.0269854	-5.46135	4.8698e-06	7.10038e-05	3.927	-4.14872
GO_MAMMARY_GLAND_INVOLUTION	0.577193	-0.041909	5.4586	4.90939e-06	7.14215e-05	3.91908	4.14617
GO_POSITIVE_REGULATION_OF_STEM_CELL_DIFFERENTIATION	0.465874	-0.0102485	5.45823	4.9147e-06	7.14215e-05	3.91802	4.14617
GO_REGULATION_OF_MYELOID_DENDRITIC_CELL_ACTIVATION	-0.601675	-0.00514298	-5.45763	4.92338e-06	7.14296e-05	3.9163	-4.14612
GO_CELLULAR_RESPONSE_TO_OXYGEN_RADICAL	-0.499027	0.0169076	-5.45508	4.96049e-06	7.18495e-05	3.90895	-4.14358
GO_HEPARAN_SULFATE_SULFOTRANSFERASE_ACTIVITY	0.538315	-0.0227925	5.45061	5.02609e-06	7.25989e-05	3.8961	4.13907
GO_ENDOTHELIUM_DEVELOPMENT	-0.4196	0.0208241	-5.45043	5.02875e-06	7.25989e-05	3.89558	-4.13907
GO_COLLAGEN_BIOSYNTHETIC_PROCESS	0.456959	-0.00468287	5.44426	5.12082e-06	7.38069e-05	3.87784	4.1319
GO_UNCONVENTIONAL_MYOSIN_COMPLEX	-0.595223	0.0329131	-5.44356	5.13139e-06	7.38383e-05	3.87582	-4.13172
GO_NEGATIVE_REGULATION_OF_BLOOD_PRESSURE	-0.383474	0.01967	-5.44278	5.14321e-06	7.38874e-05	3.87357	-4.13143
GO_METANEPHRIC_MESENCHYME_DEVELOPMENT	0.482499	-0.00846043	5.44209	5.1536e-06	7.39159e-05	3.8716	4.13126
GO_THIAMINE_CONTAINING_COMPOUND_METABOLIC_PROCESS	-0.746506	0.0313091	-5.43972	5.1897e-06	7.42934e-05	3.86477	-4.12905
GO_PLASMA_LIPOPROTEIN_PARTICLE_CLEARANCE	-0.432757	0.0189272	-5.43925	5.19682e-06	7.42934e-05	3.86343	-4.12905
GO_PROGRAMMED_NECROTIC_CELL_DEATH	-0.534215	-0.00428274	-5.4311	5.32286e-06	7.59718e-05	3.83999	-4.11935
GO_POSITIVE_REGULATION_OF_ADENYLATE_CYCLASE_ACTIVITY	0.589685	-0.0272302	5.42715	5.38514e-06	7.67361e-05	3.82862	4.115
GO_NEGATIVE_REGULATION_OF_ERK1_AND_ERK2_CASCADE	-0.368147	0.0181474	-5.42582	5.40622e-06	7.69118e-05	3.8248	-4.11401
GO_INTERFERON_GAMMA_PRODUCTION	-0.471918	0.00288566	-5.42097	5.48377e-06	7.7889e-05	3.81087	-4.10852
GO_NEGATIVE_REGULATION_OF_HUMORAL_IMMUNE_RESPONSE_MEDIATED_BY_CIRCULATING_IMMUNOGLOBULIN	-0.690544	0.0252618	-5.41876	5.51953e-06	7.82704e-05	3.80451	-4.1064
GO_MESONEPHROS_DEVELOPMENT	0.34297	-0.00589836	5.41442	5.59056e-06	7.915e-05	3.79201	4.10155
GO_LONG_CHAIN_FATTY_ACID_BIOSYNTHETIC_PROCESS	-0.42422	0.0283594	-5.4131	5.61231e-06	7.93303e-05	3.78821	-4.10056
GO_POSITIVE_REGULATION_OF_CELL_PROLIFERATION_INVOLVED_IN_HEART_MORPHOGENESIS	0.608975	-0.0452388	5.40668	5.71928e-06	8.0535e-05	3.76975	4.09402
GO_CD4_POSITIVE_ALPHA_BETA_T_CELL_ACTIVATION	-0.49286	0.00866678	-5.40626	5.72628e-06	8.0535e-05	3.76856	-4.09402
GO_HISTONE_H4_K20_METHYLATION	-0.571296	0.0178699	-5.40584	5.73331e-06	8.0535e-05	3.76736	-4.09402
GO_REGULATION_OF_NEUTROPHIL_ACTIVATION	-0.692512	-0.00524652	-5.40551	5.73896e-06	8.0535e-05	3.76639	-4.09402
GO_T_CELL_ACTIVATION_VIA_T_CELL_RECEPTOR_CONTACT_WITH_ANTIGEN_BOUND_TO_MHC_MOLECULE_ON_ANTIGEN_PRESENTING_CELL	-0.878192	-0.0338059	-5.40525	5.74334e-06	8.0535e-05	3.76565	-4.09402
GO_CHROMATIN_SILENCING_AT_RDNA	-0.645238	0.016141	-5.40291	5.78299e-06	8.09619e-05	3.75892	-4.09172
GO_NEGATIVE_REGULATION_OF_CD4_POSITIVE_ALPHA_BETA_T_CELL_PROLIFERATION	-0.566593	0.00117792	-5.40208	5.7971e-06	8.09959e-05	3.75654	-4.09154
GO_RESPONSE_TO_LITHIUM_ION	-0.474139	0.0150015	-5.40168	5.80385e-06	8.09959e-05	3.7554	-4.09154
GO_NEGATIVE_REGULATION_OF_RNA_SPLICING	-0.479824	0.0119764	-5.40107	5.81437e-06	8.10141e-05	3.75363	-4.09144
GO_CARBOXYLIC_ESTER_HYDROLASE_ACTIVITY	-0.329629	0.0144674	-5.40045	5.82501e-06	8.10339e-05	3.75184	-4.09133
GO_SMOOTHENED_SIGNALING_PATHWAY_INVOLVED_IN_VENTRAL_SPINAL_CORD_PATTERNING	0.759447	-0.0275038	5.39878	5.85357e-06	8.13027e-05	3.74706	4.0899
GO_REGULATION_OF_MACROPHAGE_CHEMOTAXIS	-0.463605	0.0445711	-5.38476	6.10005e-06	8.45925e-05	3.70673	-4.07267
GO_POSITIVE_REGULATION_OF_STRESS_ACTIVATED_PROTEIN_KINASE_SIGNALING_CASCADE	-0.366962	0.0177268	-5.3836	6.12081e-06	8.47468e-05	3.70341	-4.07188
GO_METANEPHROS_DEVELOPMENT	0.315252	-0.00471055	5.3821	6.14799e-06	8.49892e-05	3.69908	4.07064
GO_POSITIVE_REGULATION_OF_CHEMOKINE_SECRETION	-0.557731	0.0263822	-5.3795	6.19512e-06	8.55063e-05	3.69161	-4.068
GO_REGULATION_OF_PROTEIN_KINASE_C_SIGNALING	-0.480523	0.0190594	-5.37818	6.21925e-06	8.5667e-05	3.68781	-4.06719
GO_MESENCHYME_MORPHOGENESIS	0.424876	0.00274215	5.37775	6.22712e-06	8.5667e-05	3.68658	4.06719
GO_ACTIN_FILAMENT_BASED_TRANSPORT	-0.570625	0.0205921	-5.37726	6.236e-06	8.5667e-05	3.68519	-4.06719
GO_AUTOPHAGY_OF_PEROXISOME	-0.778294	0.0533416	-5.37211	6.33116e-06	8.68386e-05	3.67038	-4.06129
GO_CYSTEINE_TYPE_ENDOPEPTIDASE_REGULATOR_ACTIVITY_INVOLVED_IN_APOPTOTIC_PROCESS	-0.394855	0.0303665	-5.37144	6.34378e-06	8.68761e-05	3.66843	-4.0611
GO_CLATHRIN_ADAPTOR_COMPLEX	-0.43726	0.0153296	-5.36732	6.421e-06	8.7797e-05	3.65661	-4.05652
GO_POSITIVE_REGULATION_OF_PHOSPHATASE_ACTIVITY	-0.409242	0.0226763	-5.3654	6.45749e-06	8.81588e-05	3.65107	-4.05473
GO_MAINTENANCE_OF_PROTEIN_LOCALIZATION_IN_ENDOPLASMIC_RETICULUM	0.545363	-0.0103259	5.3622	6.51849e-06	8.88536e-05	3.64188	4.05132
GO_S_SHAPED_BODY_MORPHOGENESIS	0.609805	-0.0369944	5.35652	6.62815e-06	9.02085e-05	3.62557	4.04475
GO_EXTRACELLULAR_EXOSOME_ASSEMBLY	-0.615084	0.0101327	-5.35349	6.6876e-06	9.0877e-05	3.61684	-4.04155
GO_NEGATIVE_REGULATION_OF_RESPONSE_TO_BIOTIC_STIMULUS	-0.373	0.0135116	-5.35218	6.71339e-06	9.10866e-05	3.61308	-4.04055
GO_NEGATIVE_REGULATION_OF_INTERLEUKIN_1_BETA_PRODUCTION	-0.453953	0.0443778	-5.35029	6.7508e-06	9.1453e-05	3.60765	-4.0388
GO_POSITIVE_REGULATION_OF_ISOTYPE_SWITCHING_TO_IGG_ISOTYPES	-0.532019	-0.00483228	-5.34791	6.79831e-06	9.1955e-05	3.60079	-4.03642
GO_POLYADENYLATION_DEPENDENT_RNA_CATABOLIC_PROCESS	-0.642599	0.0180723	-5.34676	6.82132e-06	9.21245e-05	3.59749	-4.03562
GO_TIGHT_JUNCTION_ORGANIZATION	-0.334378	0.0270117	-5.34577	6.84116e-06	9.22507e-05	3.59465	-4.03503
GO_REGULATION_OF_NATURAL_KILLER_CELL_ACTIVATION	-0.474782	0.0111168	-5.33763	7.00695e-06	9.43416e-05	3.57125	-4.0253
GO_RESPONSE_TO_CISPLATIN	-0.673231	0.0273634	-5.33693	7.02121e-06	9.43891e-05	3.56926	-4.02508
GO_RETROGRADE_TRANS_SYNAPTIC_SIGNALING_BY_LIPID	-0.682232	0.00803054	-5.33597	7.04111e-06	9.44881e-05	3.56649	-4.02462
GO_FATTY_ACID_TRANSMEMBRANE_TRANSPORTER_ACTIVITY	-0.543909	0.0355838	-5.33521	7.05698e-06	9.44881e-05	3.56429	-4.02462
GO_MICROTUBULE_DEPOLYMERIZATION	0.389069	-0.00710947	5.33502	7.06082e-06	9.44881e-05	3.56376	4.02462
GO_DETERMINATION_OF_DORSAL_VENTRAL_ASYMMETRY	0.613843	-0.034088	5.32777	7.213e-06	9.63779e-05	3.54292	4.01602
GO_POSITIVE_REGULATION_OF_STEROID_METABOLIC_PROCESS	-0.507519	0.0396638	-5.32466	7.27925e-06	9.7075e-05	3.53399	-4.01289
GO_ALKALI_METAL_ION_BINDING	-0.508592	0.00284493	-5.32416	7.28997e-06	9.7075e-05	3.53255	-4.01289
GO_REGULATION_OF_CHOLESTEROL_BIOSYNTHETIC_PROCESS	-0.466926	0.00982302	-5.32377	7.29829e-06	9.7075e-05	3.53144	-4.01289
GO_NEGATIVE_REGULATION_OF_GASTRULATION	0.660668	0.0123214	5.32306	7.31358e-06	9.71315e-05	3.52939	4.01264
GO_LOCOMOTORY_EXPLORATION_BEHAVIOR	-0.681225	0.0528098	-5.31878	7.40631e-06	9.82146e-05	3.51708	-4.00782
GO_MACROPHAGE_COLONY_STIMULATING_FACTOR_SIGNALING_PATHWAY	-0.668639	0.0185583	-5.31771	7.42964e-06	9.83757e-05	3.514	-4.00711
GO_VIRAL_GENOME_REPLICATION	-0.38086	0.00506805	-5.31677	7.45008e-06	9.83935e-05	3.51132	-4.00703
GO_REGULATION_OF_GAMMA_DELTA_T_CELL_ACTIVATION	-0.757215	0.0172939	-5.31662	7.45338e-06	9.83935e-05	3.51089	-4.00703
GO_ISOPRENOID_BIOSYNTHETIC_PROCESS	-0.403334	0.0300045	-5.31527	7.4831e-06	9.85064e-05	3.507	-4.00654
GO_LIPOXIN_BIOSYNTHETIC_PROCESS	-0.658069	0.0161685	-5.31521	7.48434e-06	9.85064e-05	3.50684	-4.00654
GO_NEGATIVE_REGULATION_OF_MONOOXYGENASE_ACTIVITY	-0.538495	0.0162218	-5.31332	7.52616e-06	9.89089e-05	3.50139	-4.00476
GO_T_CELL_DIFFERENTIATION_INVOLVED_IN_IMMUNE_RESPONSE	-0.497516	0.00288887	-5.31251	7.544e-06	9.89953e-05	3.49908	-4.00439
GO_STEROL_METABOLIC_PROCESS	-0.333803	0.0174646	-5.30978	7.60495e-06	9.96464e-05	3.49122	-4.00154
GO_PLASMA_MEMBRANE_TO_ENDOSOME_TRANSPORT	-0.542311	0.0407759	-5.30889	7.62469e-06	9.97563e-05	3.48868	-4.00106
GO_LYSOSOME_LOCALIZATION	-0.427524	0.0180092	-5.30667	7.67477e-06	0.000100262	3.48229	-3.99886
GO_REGULATION_OF_OXIDOREDUCTASE_ACTIVITY	-0.367491	0.0166959	-5.30565	7.69766e-06	0.000100412	3.47937	-3.99821
GO_ACYLGLYCEROL_LIPASE_ACTIVITY	-0.526781	0.0162842	-5.30365	7.74313e-06	0.000100856	3.47362	-3.9963
GO_EMBRYONIC_RETINA_MORPHOGENESIS_IN_CAMERA_TYPE_EYE	-0.711391	0.0429322	-5.30234	7.77301e-06	0.000101095	3.46986	-3.99527
GO_ACETYLGALACTOSAMINYLTRANSFERASE_ACTIVITY	0.371342	-0.022947	5.29718	7.89191e-06	0.00010249	3.45502	3.98932
GO_NON_MEMBRANE_SPANNING_PROTEIN_TYROSINE_KINASE_ACTIVITY	-0.482776	0.0113241	-5.2922	8.00827e-06	0.000103848	3.44072	-3.9836
GO_BASAL_PLASMA_MEMBRANE	-0.396195	0.0231174	-5.29105	8.03547e-06	0.000104047	3.43741	-3.98277
GO_POSITIVE_REGULATION_OF_EXOCYTOSIS	-0.398054	0.0150677	-5.28913	8.08081e-06	0.000104337	3.43191	-3.98156
GO_POSITIVE_REGULATION_OF_INTERFERON_BETA_PRODUCTION	-0.458235	-0.00153473	-5.28876	8.08969e-06	0.000104337	3.43084	-3.98156
GO_OSTEOBLAST_DEVELOPMENT	0.478629	-0.0201962	5.2886	8.09344e-06	0.000104337	3.43039	3.98156
GO_CELLULAR_RESPONSE_TO_DSRNA	-0.522938	0.00505625	-5.2879	8.1103e-06	0.000104401	3.42836	-3.9813
GO_SMOOTH_MUSCLE_CELL_APOPTOTIC_PROCESS	-0.497716	0.0144501	-5.28688	8.13457e-06	0.00010456	3.42544	-3.98063
GO_NEGATIVE_REGULATION_OF_CELLULAR_RESPONSE_TO_INSULIN_STIMULUS	-0.423232	0.0197648	-5.28354	8.21486e-06	0.000105062	3.41584	-3.97856
GO_RNA_PHOSPHODIESTER_BOND_HYDROLYSIS_EXONUCLEOLYTIC	-0.385226	-0.00980109	-5.28343	8.21738e-06	0.000105062	3.41554	-3.97856
GO_POSITIVE_REGULATION_OF_TYROSINE_PHOSPHORYLATION_OF_STAT_PROTEIN	-0.454917	0.00314462	-5.28338	8.21871e-06	0.000105062	3.41538	-3.97856
GO_REGULATION_OF_EOSINOPHIL_MIGRATION	-0.752209	-0.0278987	-5.28327	8.22138e-06	0.000105062	3.41507	-3.97856
GO_PROTEIN_LINEAR_POLYUBIQUITINATION	-0.738273	-0.0188981	-5.27735	8.36565e-06	0.00010675	3.39807	-3.97163
GO_T_CELL_MEDIATED_IMMUNITY	-0.502	0.019883	-5.27519	8.41888e-06	0.000107144	3.39187	-3.97003
GO_POSITIVE_REGULATION_OF_INTERFERON_GAMMA_SECRETION	-0.739368	0.0224572	-5.27432	8.44062e-06	0.000107144	3.38935	-3.97003
GO_HYDROLASE_ACTIVITY_ACTING_ON_CARBON_NITROGEN_BUT_NOT_PEPTIDE_BONDS_IN_LINEAR_AMIDES	-0.324757	0.0122969	-5.27415	8.44484e-06	0.000107144	3.38887	-3.97003
GO_CRANIAL_NERVE_MORPHOGENESIS	0.537161	-0.0155241	5.27413	8.4453e-06	0.000107144	3.38881	3.97003
GO_IGG_BINDING	-0.782851	0.0418572	-5.27149	8.51112e-06	0.000107824	3.38123	-3.96728
GO_TRANSLESION_SYNTHESIS	-0.366787	0.0203316	-5.26884	8.57758e-06	0.00010845	3.37363	-3.96477
GO_REGULATION_OF_PROGRAMMED_NECROTIC_CELL_DEATH	-0.559157	-0.00401113	-5.2682	8.59377e-06	0.00010845	3.37179	-3.96477
GO_REGULATION_OF_VASCULAR_ENDOTHELIAL_GROWTH_FACTOR_RECEPTOR_SIGNALING_PATHWAY	-0.475725	0.0365688	-5.26805	8.59755e-06	0.00010845	3.37136	-3.96477
GO_CALCIUM_ION_EXPORT	-0.641065	0.038062	-5.26698	8.62477e-06	0.000108638	3.36827	-3.96402
GO_PEPTIDYL_SERINE_AUTOPHOSPHORYLATION	-0.665122	0.0335109	-5.26567	8.65795e-06	0.000108899	3.36452	-3.96297
GO_STEROID_BIOSYNTHETIC_PROCESS	-0.336601	0.0132771	-5.2608	8.78288e-06	0.00011024	3.35053	-3.95766
GO_OXIDOREDUCTASE_ACTIVITY_OXIDIZING_METAL_IONS_OXYGEN_AS_ACCEPTOR	0.679458	0.0155035	5.26054	8.78958e-06	0.00011024	3.34978	3.95766
GO_BRAIN_MORPHOGENESIS	0.464603	-0.0136095	5.25906	8.82773e-06	0.00011056	3.34555	3.9564
GO_EXTRACELLULAR_STRUCTURE_ORGANIZATION	0.360736	-0.00170486	5.2579	8.85791e-06	0.000110607	3.34222	3.95622
GO_APICAL_PLASMA_MEMBRANE	-0.278899	0.00331252	-5.25788	8.85853e-06	0.000110607	3.34215	-3.95622
GO_NEGATIVE_REGULATION_OF_ANTIGEN_RECEPTOR_MEDIATED_SIGNALING_PATHWAY	-0.497899	0.00110232	-5.25747	8.8692e-06	0.000110607	3.34097	-3.95622
GO_CELLULAR_RESPONSE_TO_MINERALOCORTICOID_STIMULUS	-0.672164	0.00852072	-5.25414	8.95645e-06	0.000111537	3.33141	-3.95258
GO_REGULATION_OF_CYTOPLASMIC_TRANSPORT	-0.534564	0.00344738	-5.25158	9.02418e-06	0.000112221	3.32405	-3.94992
GO_APICOLATERAL_PLASMA_MEMBRANE	-0.458134	0.0361311	-5.24576	9.17977e-06	0.000113995	3.30736	-3.94311
GO_NAD_BIOSYNTHETIC_PROCESS	-0.485556	0.0130314	-5.24504	9.19918e-06	0.000114075	3.30529	-3.94281
GO_NEGATIVE_REGULATION_OF_MRNA_PROCESSING	-0.502957	0.0191706	-5.23932	9.35537e-06	0.000115848	3.28885	-3.93611
GO_RESPONSE_TO_INDOLE_3_METHANOL	-0.650067	0.0207397	-5.23818	9.38668e-06	0.000116001	3.28559	-3.93554
GO_EXCRETION	-0.336336	0.0195626	-5.23791	9.3941e-06	0.000116001	3.28482	-3.93554
GO_LYASE_ACTIVITY	-0.307917	0.0167361	-5.2372	9.4137e-06	0.000116027	3.28278	-3.93544
GO_REGULATION_OF_T_CELL_RECEPTOR_SIGNALING_PATHWAY	-0.49325	-0.0120424	-5.23688	9.42254e-06	0.000116027	3.28186	-3.93544
GO_NEGATIVE_REGULATION_OF_LYMPHOCYTE_MIGRATION	-0.447822	-0.00245316	-5.23598	9.4477e-06	0.000116174	3.27926	-3.93489
GO_FACE_MORPHOGENESIS	0.46378	-0.00389087	5.23307	9.52878e-06	0.000117007	3.27091	3.93179
GO_RHOMBOMERE_DEVELOPMENT	0.791966	-0.0659105	5.23259	9.54218e-06	0.000117008	3.26954	3.93178
GO_REGULATION_OF_NATURAL_KILLER_CELL_CHEMOTAXIS	-0.627579	0.0237358	-5.23075	9.59391e-06	0.000117479	3.26426	-3.93004
GO_REGULATION_OF_EXTRACELLULAR_MATRIX_CONSTITUENT_SECRETION	-0.703115	0.0621464	-5.22173	9.85174e-06	0.000120468	3.23836	-3.91913
GO_POSITIVE_REGULATION_OF_ALPHA_BETA_T_CELL_ACTIVATION	-0.504716	0.00679393	-5.22042	9.88979e-06	0.000120765	3.2346	-3.91806
GO_POSITIVE_REGULATION_OF_INTERLEUKIN_12_BIOSYNTHETIC_PROCESS	-0.75856	0.0195097	-5.21544	1.00356e-05	0.000122375	3.22031	-3.91231
GO_NEGATIVE_REGULATION_OF_MICROTUBULE_POLYMERIZATION	-0.438202	0.0396782	-5.21034	1.01872e-05	0.000124052	3.20567	-3.9064
GO_NUCLEOSIDE_DIPHOSPHATE_BIOSYNTHETIC_PROCESS	-0.506799	0.0395703	-5.20865	1.0238e-05	0.000124499	3.20081	-3.90484
GO_POSITIVE_REGULATION_OF_MACROPHAGE_DERIVED_FOAM_CELL_DIFFERENTIATION	-0.525114	0.0287548	-5.20263	1.04208e-05	0.000126546	3.18354	-3.89775
GO_LEUKOCYTE_ACTIVATION_INVOLVED_IN_INFLAMMATORY_RESPONSE	-0.604151	0.033242	-5.20083	1.04758e-05	0.000127039	3.17839	-3.89606
GO_REGULATION_OF_LIPOPHAGY	-0.65222	0.0326749	-5.20007	1.04994e-05	0.00012715	3.1762	-3.89568
GO_AMINOGLYCAN_CATABOLIC_PROCESS	0.41616	0.00467534	5.19792	1.05658e-05	0.000127631	3.17004	3.89404
GO_POSITIVE_REGULATION_OF_HEXOKINASE_ACTIVITY	-0.613298	0.0150441	-5.19785	1.05682e-05	0.000127631	3.16982	-3.89404
GO_VITAMIN_TRANSMEMBRANE_TRANSPORT	-0.455007	0.0207348	-5.19572	1.06344e-05	0.000128255	3.16372	-3.89193
GO_REGULATION_OF_DNA_BIOSYNTHETIC_PROCESS	-0.33072	0.0152636	-5.19486	1.06614e-05	0.000128404	3.16125	-3.89142
GO_COLLAGEN_CATABOLIC_PROCESS	0.481145	-0.000220582	5.19295	1.07215e-05	0.000128927	3.15576	3.88966
GO_POSITIVE_REGULATION_OF_PROTEIN_KINASE_C_SIGNALING	-0.457351	0.025905	-5.19254	1.07341e-05	0.000128927	3.15461	-3.88966
GO_TYROSINE_PHOSPHORYLATION_OF_STAT_PROTEIN	-0.444697	-0.00294527	-5.19169	1.07612e-05	0.000129076	3.15215	-3.88916
GO_PROTEIN_OXIDATION	0.561441	-0.0183896	5.19034	1.08038e-05	0.000129377	3.1483	3.88814
GO_POLY_G_BINDING	-0.511111	0.0176956	-5.18997	1.08158e-05	0.000129377	3.14721	-3.88814
GO_ALPHA_BETA_T_CELL_DIFFERENTIATION	-0.470416	0.00545844	-5.18266	1.10506e-05	0.000131863	3.12624	-3.87988
GO_POSITIVE_REGULATION_OF_NEUROTRANSMITTER_SECRETION	-0.406675	0.0315903	-5.18256	1.10536e-05	0.000131863	3.12598	-3.87988
GO_ESTABLISHMENT_OF_EPITHELIAL_CELL_APICAL_BASAL_POLARITY	-0.484039	0.0249515	-5.17693	1.12381e-05	0.000133883	3.10982	-3.87327
GO_NUCLEAR_PORE	-0.371263	0.000788183	-5.17335	1.13571e-05	0.000135117	3.09954	-3.86929
GO_BRUSH_BORDER	-0.356008	0.0135905	-5.17259	1.13823e-05	0.000135234	3.09737	-3.86891
GO_AMMONIUM_ION_METABOLIC_PROCESS	-0.353012	0.0279398	-5.17201	1.14019e-05	0.000135284	3.0957	-3.86875
GO_SECONDARY_HEART_FIELD_SPECIFICATION	0.539526	-0.04433	5.17014	1.14645e-05	0.000135843	3.09035	3.86696
GO_RESPONSE_TO_INTERFERON_ALPHA	-0.612602	-0.0105902	-5.1687	1.15133e-05	0.000136238	3.08621	-3.8657
GO_INTERMEMBRANE_LIPID_TRANSFER_ACTIVITY	-0.526079	-0.0134779	-5.16705	1.15691e-05	0.000136715	3.08148	-3.86419
GO_LIPOPHAGY	-0.579759	0.0272184	-5.15792	1.18836e-05	0.000140243	3.0553	-3.85312
GO_TYPE_I_INTERFERON_SECRETION	-0.597103	-0.00701842	-5.15719	1.19094e-05	0.000140358	3.05319	-3.85276
GO_POSITIVE_REGULATION_OF_GRANULOCYTE_CHEMOTAXIS	-0.551639	0.0224009	-5.15652	1.19328e-05	0.000140446	3.05127	-3.85249
GO_NEGATIVE_REGULATION_OF_CELLULAR_AMINE_METABOLIC_PROCESS	-0.667569	0.0383452	-5.15107	1.21252e-05	0.00014252	3.03566	-3.84612
GO_ALPHA_BETA_T_CELL_LINEAGE_COMMITMENT	-0.508195	0.0225085	-5.14884	1.22051e-05	0.000143267	3.02925	-3.84385
GO_GOLGI_LUMEN	0.393197	-0.00474986	5.14581	1.23143e-05	0.000144356	3.02056	3.84056
GO_EMBRYONIC_ORGAN_MORPHOGENESIS	0.320528	-0.00559081	5.14444	1.23638e-05	0.000144744	3.01664	3.8394
GO_INTERLEUKIN_2_PRODUCTION	-0.466199	0.014672	-5.14166	1.24651e-05	0.000145684	3.00868	-3.83659
GO_CELL_COMMUNICATION_BY_ELECTRICAL_COUPLING	0.322677	-0.016223	5.14133	1.24773e-05	0.000145684	3.00773	3.83659
GO_REGULATION_OF_RHO_PROTEIN_SIGNAL_TRANSDUCTION	-0.325105	0.0244885	-5.14035	1.25132e-05	0.000145909	3.00493	-3.83592
GO_RESPONSE_TO_TUMOR_CELL	-0.553508	0.0321957	-5.13822	1.25916e-05	0.00014663	2.99882	-3.83378
GO_GLANDULAR_EPITHELIAL_CELL_DEVELOPMENT	0.435612	-0.0255767	5.13649	1.26558e-05	0.000147182	2.99386	3.83214
GO_POSITIVE_REGULATION_OF_GLOMERULAR_MESANGIAL_CELL_PROLIFERATION	-0.616134	0.0102088	-5.12701	1.30134e-05	0.000151141	2.96668	-3.82062
GO_NATURAL_KILLER_CELL_CYTOKINE_PRODUCTION	-0.669842	0.0287096	-5.12617	1.30453e-05	0.000151312	2.96429	-3.82013
GO_GUANYLATE_KINASE_ACTIVITY	-0.413715	0.00500755	-5.121	1.32452e-05	0.000153428	2.94945	-3.8141
GO_RUFFLE_ORGANIZATION	-0.303993	-0.0010714	-5.11981	1.32915e-05	0.000153762	2.94604	-3.81315
GO_REGULATION_OF_MESONEPHROS_DEVELOPMENT	0.406314	-0.0105103	5.11865	1.33369e-05	0.000154084	2.94271	3.81224
GO_NEGATIVE_REGULATION_BY_HOST_OF_VIRAL_GENOME_REPLICATION	-0.635237	-0.0204261	-5.11667	1.34145e-05	0.000154778	2.93705	-3.81029
GO_NEGATIVE_REGULATION_OF_INTERLEUKIN_13_PRODUCTION	0.512208	-0.0367185	5.11511	1.34762e-05	0.000155215	2.93258	3.80907
GO_POSITIVE_REGULATION_OF_JNK_CASCADE	-0.351699	0.0161324	-5.11482	1.34878e-05	0.000155215	2.93174	-3.80907
GO_POST_EMBRYONIC_EYE_MORPHOGENESIS	0.74975	0.00863138	5.11415	1.3514e-05	0.00015524	2.92984	3.809
GO_MICROVILLUS_ORGANIZATION	-0.398339	0.00727189	-5.11387	1.35252e-05	0.00015524	2.92904	-3.809
GO_DEPHOSPHORYLATION_OF_RNA_POLYMERASE_II_C_TERMINAL_DOMAIN	-0.677396	-0.0014289	-5.11328	1.35488e-05	0.000155307	2.92734	-3.80881
GO_MEMBRANE_TO_MEMBRANE_DOCKING	-0.70238	0.0031681	-5.11099	1.36402e-05	0.000156152	2.92078	-3.80645
GO_NEGATIVE_REGULATION_OF_EXOCYTOSIS	-0.50633	0.014947	-5.10647	1.38226e-05	0.000157964	2.90782	-3.80144
GO_PEPTIDYL_PROLINE_MODIFICATION	0.374033	-0.0193235	5.10618	1.38344e-05	0.000157964	2.90699	3.80144
GO_OLFACTORY_BULB_INTERNEURON_DIFFERENTIATION	0.453726	-0.0159765	5.10186	1.40107e-05	0.000159769	2.89463	3.79651
GO_POSITIVE_REGULATION_OF_VASCULOGENESIS	-0.572314	0.0156392	-5.10139	1.40303e-05	0.000159786	2.89326	-3.79646
GO_REGULATION_OF_PROSTAGLANDIN_BIOSYNTHETIC_PROCESS	-0.593187	0.0527471	-5.09623	1.42442e-05	0.000162012	2.87851	-3.79045
GO_NEGATIVE_REGULATION_OF_I_KAPPAB_KINASE_NF_KAPPAB_SIGNALING	-0.371308	0.0112878	-5.09571	1.42661e-05	0.000162052	2.87701	-3.79035
GO_CELL_AGGREGATION	0.451071	-0.0278537	5.09489	1.43004e-05	0.000162232	2.87466	3.78986
GO_SUPEROXIDE_METABOLIC_PROCESS	-0.453446	0.0176259	-5.09416	1.43313e-05	0.000162372	2.87256	-3.78949
GO_POSITIVE_T_CELL_SELECTION	-0.5225	0.0148745	-5.09005	1.45052e-05	0.000164004	2.86079	-3.78515
GO_SNRNA_TRANSCRIPTION_BY_RNA_POLYMERASE_III	-0.586834	0.00204611	-5.08988	1.45126e-05	0.000164004	2.86029	-3.78515
GO_COFACTOR_BIOSYNTHETIC_PROCESS	-0.301351	0.00725288	-5.08826	1.45819e-05	0.000164575	2.85565	-3.78364
GO_REGULATION_OF_ADAPTIVE_IMMUNE_RESPONSE	-0.442978	0.0055583	-5.08686	1.46416e-05	0.000165037	2.85167	-3.78242
GO_MUSCLE_FIBER_DEVELOPMENT	0.327815	-0.010904	5.08642	1.46605e-05	0.000165039	2.8504	3.78241
GO_PROTEIN_DESTABILIZATION	-0.291222	0.0146576	-5.08307	1.48054e-05	0.000166457	2.84081	-3.7787
GO_NEGATIVE_REGULATION_OF_ERBB_SIGNALING_PATHWAY	-0.444801	0.0136162	-5.082	1.48523e-05	0.000166771	2.83773	-3.77788
GO_REGULATION_OF_MACROPHAGE_ACTIVATION	-0.471904	0.0191104	-5.07822	1.50181e-05	0.000168417	2.8269	-3.77361
GO_HYDRO_LYASE_ACTIVITY	-0.364922	0.0223463	-5.07775	1.50386e-05	0.000168432	2.82557	-3.77357
GO_INNER_EAR_MORPHOGENESIS	0.322132	-0.010463	5.07567	1.51309e-05	0.000169251	2.8196	3.77147
GO_INTERFERON_BETA_SECRETION	-0.758084	-0.0439332	-5.07483	1.51682e-05	0.000169258	2.8172	-3.77145
GO_TETHERING_COMPLEX	-0.382051	0.0210649	-5.07465	1.51763e-05	0.000169258	2.81668	-3.77145
GO_PYRIDINE_CONTAINING_COMPOUND_BIOSYNTHETIC_PROCESS	-0.438118	0.014641	-5.07435	1.51893e-05	0.000169258	2.81584	-3.77145
GO_CD4_POSITIVE_ALPHA_BETA_T_CELL_LINEAGE_COMMITMENT	-0.525986	0.0165312	-5.07166	1.53097e-05	0.000170384	2.80814	-3.76857
GO_POSITIVE_REGULATION_OF_JUN_KINASE_ACTIVITY	-0.366597	0.0140653	-5.07019	1.53761e-05	0.000170907	2.80392	-3.76724
GO_MIRNA_METABOLIC_PROCESS	-0.444528	-0.00756741	-5.06968	1.5399e-05	0.000170945	2.80247	-3.76714
GO_REGULATION_OF_TUMOR_NECROSIS_FACTOR_MEDIATED_SIGNALING_PATHWAY	-0.386969	0.0244249	-5.0631	1.56995e-05	0.000174061	2.78362	-3.7593
GO_REGULATION_OF_PODOSOME_ASSEMBLY	-0.602359	0.0470259	-5.06104	1.5795e-05	0.000174899	2.77771	-3.75721
GO_KERATINOCYTE_MIGRATION	0.597246	-0.0208571	5.0599	1.58476e-05	0.00017526	2.77447	3.75632
GO_NEGATIVE_REGULATION_OF_INTERLEUKIN_2_BIOSYNTHETIC_PROCESS	-0.620327	0.0351413	-5.05626	1.6018e-05	0.000176923	2.76404	-3.75222
GO_DOPAMINERGIC_NEURON_AXON_GUIDANCE	0.678908	-0.069857	5.05099	1.62674e-05	0.000179452	2.74897	3.74605
GO_REGULATION_OF_GAMMA_DELTA_T_CELL_DIFFERENTIATION	-0.720729	0.0539359	-5.04975	1.6327e-05	0.000179883	2.74541	-3.74501
GO_OSTEOBLAST_DIFFERENTIATION	0.311142	-0.0077568	5.04555	1.65295e-05	0.000181887	2.73339	3.7402
GO_LIPOPOLYSACCHARIDE_BINDING	-0.514463	0.0258763	-5.04475	1.65682e-05	0.000182084	2.73111	-3.73973
GO_SELF_PROTEOLYSIS	-0.628558	0.000930386	-5.03824	1.68878e-05	0.000185365	2.71248	-3.73197
GO_PROTEIN_KINASE_A_SIGNALING	-0.420726	0.0126924	-5.03734	1.69327e-05	0.000185626	2.70989	-3.73136
GO_POSITIVE_REGULATION_OF_LIPID_BIOSYNTHETIC_PROCESS	-0.347673	0.0193137	-5.03508	1.70453e-05	0.000186628	2.70343	-3.72902
GO_CD40_SIGNALING_PATHWAY	-0.560917	0.0172541	-5.03221	1.71892e-05	0.00018797	2.69523	-3.72591
GO_NEGATIVE_REGULATION_OF_SYSTEMIC_ARTERIAL_BLOOD_PRESSURE	-0.445465	0.0303906	-5.0309	1.72557e-05	0.000188463	2.69146	-3.72477
GO_EXPLORATION_BEHAVIOR	-0.49899	0.0150018	-5.02934	1.73349e-05	0.000189093	2.687	-3.72333
GO_PROTEIN_PHOSPHATASE_1_BINDING	-0.498653	0.0165248	-5.02642	1.74837e-05	0.000190479	2.67867	-3.72015
GO_POTASSIUM_ION_LEAK_CHANNEL_ACTIVITY	-0.535294	0.0211181	-5.0241	1.76032e-05	0.000191544	2.67203	-3.71773
GO_REGULATION_OF_EXOCYTOSIS	-0.320694	0.0163595	-5.02207	1.77087e-05	0.00019245	2.66621	-3.71568
GO_REGULATION_OF_MITOCHONDRIAL_FISSION	-0.385881	0.0235074	-5.02165	1.77302e-05	0.00019245	2.66502	-3.71568
GO_ORGANIC_HYDROXY_COMPOUND_METABOLIC_PROCESS	-0.271025	0.00945519	-5.016	1.80268e-05	0.000195427	2.64885	-3.70902
GO_INTERFERON_BETA_PRODUCTION	-0.40689	0.00181817	-5.01489	1.80855e-05	0.000195822	2.64568	-3.70814
GO_CONVERGENT_EXTENSION	0.51009	-0.0246219	5.01304	1.81839e-05	0.000196646	2.64039	3.70632
GO_REGULATION_OF_PROTEIN_KINASE_A_SIGNALING	-0.438002	-0.00802993	-5.00949	1.83743e-05	0.00019846	2.63024	-3.70233
GO_NEGATIVE_REGULATION_OF_LEUKOCYTE_DEGRANULATION	-0.620546	0.0287277	-5.00661	1.85302e-05	0.000199824	2.622	-3.69935
GO_CELLULAR_RESPONSE_TO_LITHIUM_ION	-0.480786	0.0176745	-5.00632	1.8546e-05	0.000199824	2.62117	-3.69935
GO_VITAMIN_CATABOLIC_PROCESS	0.611884	0.00318296	5.00173	1.8797e-05	0.00020228	2.60807	3.69405
GO_REGULATION_OF_MRNA_PROCESSING	-0.357221	0.0133709	-5.00005	1.889e-05	0.000203033	2.60326	-3.69243
GO_CLATHRIN_VESICLE_COAT	-0.4222	0.015686	-4.99952	1.89194e-05	0.0002031	2.60174	-3.69229
GO_POSITIVE_REGULATION_OF_ENDOTHELIAL_CELL_CHEMOTAXIS	-0.457733	0.0357334	-4.99676	1.90729e-05	0.000204499	2.59386	-3.68931
GO_PHOSPHOLIPASE_C_ACTIVATING_DOPAMINE_RECEPTOR_SIGNALING_PATHWAY	-0.643691	-0.0196994	-4.99521	1.916e-05	0.00020507	2.58942	-3.6881
GO_POSITIVE_REGULATION_OF_IMMUNE_EFFECTOR_PROCESS	-0.427888	0.0119024	-4.99474	1.91864e-05	0.00020507	2.58808	-3.6881
GO_DEFENSE_RESPONSE_TO_OTHER_ORGANISM	-0.388004	0.00169224	-4.99416	1.92193e-05	0.00020507	2.58641	-3.6881
GO_ALTERNATIVE_MRNA_SPLICING_VIA_SPLICEOSOME	-0.341165	0.0175287	-4.99383	1.92379e-05	0.00020507	2.58547	-3.6881
GO_CHORIO_ALLANTOIC_FUSION	0.639144	-0.051985	4.99374	1.92428e-05	0.00020507	2.58522	3.6881
GO_NEGATIVE_REGULATION_OF_OXIDOREDUCTASE_ACTIVITY	-0.460397	0.0110823	-4.99075	1.94125e-05	0.000206531	2.57666	-3.68501
GO_CERAMIDE_BIOSYNTHETIC_PROCESS	-0.385304	0.00705789	-4.9905	1.94269e-05	0.000206531	2.57594	-3.68501
GO_OSSIFICATION	0.29528	-0.00406888	4.98993	1.9459e-05	0.000206622	2.57433	3.68482
GO_CLUSTER_OF_ACTIN_BASED_CELL_PROJECTIONS	-0.322993	0.0131648	-4.98774	1.95844e-05	0.000207641	2.56807	-3.68269
GO_SYNTAXIN_1_BINDING	-0.449546	0.0303093	-4.98743	1.96022e-05	0.000207641	2.56719	-3.68269
GO_PROTEASOME_CORE_COMPLEX	-0.634904	-0.00662634	-4.98664	1.96475e-05	0.000207871	2.56494	-3.68221
GO_REGULATION_OF_T_CELL_MEDIATED_CYTOTOXICITY	-0.499103	0.023117	-4.98491	1.97475e-05	0.000208678	2.55999	-3.68052
GO_SYNAPSE_ASSEMBLY	0.273639	-0.00850674	4.9828	1.98704e-05	0.000209725	2.55394	3.67835
GO_EMBRYONIC_CRANIAL_SKELETON_MORPHOGENESIS	0.366287	-0.0153643	4.9801	2.00284e-05	0.000211139	2.54622	3.67543
GO_NUCLEAR_SPECK	-0.301105	0.00564575	-4.97243	2.04839e-05	0.000215682	2.52431	-3.66619
GO_FUNGIFORM_PAPILLA_MORPHOGENESIS	0.60819	-0.0525073	4.97112	2.05627e-05	0.000216253	2.52057	3.66504
GO_LOW_DENSITY_LIPOPROTEIN_PARTICLE_CLEARANCE	-0.476647	0.00826207	-4.97047	2.06018e-05	0.000216405	2.51872	-3.66473
GO_ANTIGEN_PROCESSING_AND_PRESENTATION_OF_EXOGENOUS_PEPTIDE_ANTIGEN_VIA_MHC_CLASS_I_TAP_INDEPENDENT	-0.616883	0.00925456	-4.96936	2.06692e-05	0.000216679	2.51554	-3.66418
GO_SELECTIVE_AUTOPHAGY	-0.400107	0.0216218	-4.96922	2.06772e-05	0.000216679	2.51516	-3.66418
GO_MACROPHAGE_ACTIVATION	-0.504025	0.0147111	-4.96724	2.07979e-05	0.000217239	2.50949	-3.66306
GO_SMAD_PROTEIN_SIGNAL_TRANSDUCTION	0.332538	0.00140401	4.96722	2.07988e-05	0.000217239	2.50944	3.66306
GO_ENDONUCLEASE_ACTIVITY_ACTIVE_WITH_EITHER_RIBO_OR_DEOXYRIBONUCLEIC_ACIDS_AND_PRODUCING_3_PHOSPHOMONOESTERS	-0.450193	0.0218684	-4.96713	2.08047e-05	0.000217239	2.50917	-3.66306
GO_NEGATIVE_REGULATION_OF_INTERLEUKIN_1_PRODUCTION	-0.445758	0.0170753	-4.96398	2.09975e-05	0.000218992	2.50018	-3.65957
GO_POSITIVE_REGULATION_OF_NEURON_MIGRATION	-0.493472	-0.00648117	-4.96155	2.11477e-05	0.000220143	2.49324	-3.6573
GO_REGULATION_OF_SMALL_GTPASE_MEDIATED_SIGNAL_TRANSDUCTION	-0.295471	0.0176297	-4.96138	2.1158e-05	0.000220143	2.49276	-3.6573
GO_REGULATION_OF_SKELETAL_MUSCLE_TISSUE_REGENERATION	-0.59995	0.0184954	-4.96009	2.1238e-05	0.000220572	2.48908	-3.65645
GO_POSITIVE_REGULATION_OF_MYELOID_LEUKOCYTE_MEDIATED_IMMUNITY	-0.563483	0.00493359	-4.95991	2.12494e-05	0.000220572	2.48856	-3.65645
GO_ENDODERMAL_CELL_FATE_SPECIFICATION	-0.653034	-0.00676195	-4.95833	2.13482e-05	0.000221337	2.48404	-3.65495
GO_VESICLE_TRANSPORT_ALONG_ACTIN_FILAMENT	-0.662997	0.0416016	-4.95782	2.13801e-05	0.000221406	2.48259	-3.65481
GO_NEGATIVE_REGULATION_OF_BLOOD_VESSEL_ENDOTHELIAL_CELL_MIGRATION	-0.536968	0.0254211	-4.95724	2.14162e-05	0.000221519	2.48095	-3.65459
GO_NEGATIVE_REGULATION_OF_SMOOTHENED_SIGNALING_PATHWAY_INVOLVED_IN_DORSAL_VENTRAL_NEURAL_TUBE_PATTERNING	0.643671	-0.0156658	4.95569	2.1514e-05	0.000222269	2.47651	3.65312
GO_REGULATION_OF_HISTONE_PHOSPHORYLATION	-0.433887	0.0366061	-4.95466	2.15793e-05	0.000222682	2.47356	-3.65232
GO_T_HELPER_17_CELL_LINEAGE_COMMITMENT	-0.566703	0.00710857	-4.95236	2.17252e-05	0.000223925	2.46699	-3.6499
GO_TRIGLYCERIDE_LIPASE_ACTIVITY	-0.518089	0.0172648	-4.95077	2.18264e-05	0.000224636	2.46246	-3.64852
GO_REGULATION_OF_FATTY_ACID_BIOSYNTHETIC_PROCESS	-0.323801	0.0171667	-4.95048	2.18453e-05	0.000224636	2.46162	-3.64852
GO_POSITIVE_REGULATION_OF_GTPASE_ACTIVITY	-0.270467	0.0105946	-4.94943	2.19125e-05	0.000225064	2.45863	-3.64769
GO_TROPONIN_COMPLEX	-0.514755	0.013679	-4.94406	2.22599e-05	0.000228366	2.4433	-3.64137
GO_PRESYNAPTIC_CYTOSKELETON	-0.680112	0.0420798	-4.93931	2.2572e-05	0.000231297	2.42974	-3.63583
GO_T_HELPER_1_TYPE_IMMUNE_RESPONSE	-0.491397	0.0118967	-4.93623	2.27765e-05	0.000233095	2.42096	-3.63247
GO_CHYLOMICRON	-0.589045	0.0745153	-4.93573	2.28101e-05	0.000233095	2.41952	-3.63247
GO_RESPONSE_TO_INTERLEUKIN_15	-0.61547	-0.00482856	-4.93548	2.2827e-05	0.000233095	2.4188	-3.63247
GO_CAMP_BINDING	-0.474203	0.0211225	-4.93296	2.29961e-05	0.000234549	2.41161	-3.62977
GO_MITOCHONDRIAL_RNA_PROCESSING	-0.507546	0.0125638	-4.92962	2.3222e-05	0.000236579	2.40209	-3.62602
GO_LIPID_STORAGE	-0.455057	0.0112665	-4.92914	2.3255e-05	0.000236641	2.4007	-3.62591
GO_CORPUS_CALLOSUM_DEVELOPMENT	0.437064	-0.000539567	4.92766	2.33558e-05	0.000237392	2.39649	3.62453
GO_TRANSFERASE_ACTIVITY_TRANSFERRING_GLYCOSYL_GROUPS	0.264787	-0.00924319	4.92521	2.35244e-05	0.000238829	2.38949	3.62191
GO_REGULATION_OF_SPHINGOLIPID_BIOSYNTHETIC_PROCESS	-0.516001	0.00370478	-4.92388	2.3616e-05	0.000239327	2.3857	-3.62101
GO_NUCLEOBASE_TRANSPORT	-0.596308	0.00928129	-4.92371	2.36279e-05	0.000239327	2.38521	-3.62101
GO_INTRACELLULAR_DISTRIBUTION_OF_MITOCHONDRIA	-0.538171	-0.0037665	-4.92062	2.38427e-05	0.000241037	2.37639	-3.61792
GO_POSTSYNAPTIC_SPECIALIZATION_INTRACELLULAR_COMPONENT	-0.534731	0.0116916	-4.92049	2.38515e-05	0.000241037	2.37604	-3.61792
GO_REGULATION_OF_CHROMATIN_ASSEMBLY_OR_DISASSEMBLY	-0.533715	0.002188	-4.91828	2.40068e-05	0.000242329	2.36971	-3.6156
GO_POSITIVE_REGULATION_OF_INTERLEUKIN_12_PRODUCTION	-0.528482	0.00404497	-4.91754	2.40584e-05	0.000242332	2.36763	-3.61559
GO_POSITIVE_REGULATION_OF_NF_KAPPAB_TRANSCRIPTION_FACTOR_ACTIVITY	-0.391642	0.0117454	-4.91749	2.40624e-05	0.000242332	2.36746	-3.61559
GO_POST_EMBRYONIC_ANIMAL_MORPHOGENESIS	0.611652	-0.0218469	4.91558	2.41973e-05	0.000243413	2.36202	3.61366
GO_RNA_SURVEILLANCE	-0.510636	0.0151348	-4.91245	2.44199e-05	0.0002451	2.3531	-3.61066
GO_EPITHELIAL_CELL_APOPTOTIC_PROCESS	-0.405007	0.0170738	-4.91244	2.44208e-05	0.0002451	2.35306	-3.61066
GO_CD95_DEATH_INDUCING_SIGNALING_COMPLEX	-0.662505	0.028155	-4.90942	2.46377e-05	0.000246995	2.34445	-3.60731
GO_MAST_CELL_GRANULE	-0.566929	0.00944137	-4.90814	2.47299e-05	0.000247637	2.34082	-3.60618
GO_POSITIVE_REGULATION_OF_PROTEIN_KINASE_A_SIGNALING	-0.477077	-0.0107757	-4.90264	2.51317e-05	0.000251182	2.32512	-3.60001
GO_POSITIVE_REGULATION_OF_INTEGRIN_ACTIVATION	-0.554547	0.0246326	-4.90251	2.51411e-05	0.000251182	2.32476	-3.60001
GO_NATURAL_KILLER_CELL_ACTIVATION	-0.357592	0.00389047	-4.90164	2.52054e-05	0.000251539	2.32227	-3.59939
GO_HYDROLASE_ACTIVITY_ACTING_ON_CARBON_NITROGEN_BUT_NOT_PEPTIDE_BONDS	-0.28126	0.0128746	-4.89571	2.56468e-05	0.000255654	2.30537	-3.59235
GO_PROTEIN_TYROSINE_KINASE_ACTIVITY	-0.297956	0.0130134	-4.89331	2.58282e-05	0.00025717	2.29851	-3.58978
GO_AMYLOID_BETA_CLEARANCE_BY_CELLULAR_CATABOLIC_PROCESS	-0.442195	0.0243955	-4.8912	2.59883e-05	0.000258472	2.29249	-3.58759
GO_NEGATIVE_REGULATION_OF_MACROPHAGE_CHEMOTAXIS	-0.604902	-0.00454467	-4.88619	2.63718e-05	0.00026199	2.27822	-3.58172
GO_PHOSPHATASE_ACTIVITY	-0.293364	0.0152369	-4.88526	2.64442e-05	0.000262413	2.27555	-3.58101
GO_PHOSPHATIDYLINOSITOL_3_KINASE_ACTIVITY	-0.590344	-0.00387484	-4.88474	2.64843e-05	0.000262514	2.27408	-3.58085
GO_NEUROTRANSMITTER_UPTAKE	-0.390898	0.0223699	-4.88379	2.65583e-05	0.000262951	2.27136	-3.58013
GO_VASCULAR_ENDOTHELIAL_GROWTH_FACTOR_PRODUCTION	-0.401171	0.00483068	-4.8806	2.68069e-05	0.000265114	2.26229	-3.57657
GO_REGULATION_OF_OSTEOBLAST_DIFFERENTIATION	0.28194	-0.00705338	4.87939	2.69024e-05	0.000265587	2.25883	3.57579
GO_GLYCOPROTEIN_METABOLIC_PROCESS	0.323766	-0.00483128	4.87923	2.69151e-05	0.000265587	2.25837	3.57579
GO_CILIARY_TRANSITION_FIBER	0.605977	-0.0570059	4.87849	2.6973e-05	0.000265677	2.25628	3.57565
GO_TRANSCRIPTION_INITIATION_FROM_RNA_POLYMERASE_I_PROMOTER	-0.314503	0.0201614	-4.87834	2.69847e-05	0.000265677	2.25586	-3.57565
GO_NOTOCHORD_MORPHOGENESIS	0.373255	-0.000146347	4.87729	2.70683e-05	0.000266202	2.25285	3.57479
GO_RHO_GTPASE_BINDING	-0.36117	0.0158207	-4.8762	2.71546e-05	0.000266752	2.24975	-3.57389
GO_NEGATIVE_REGULATION_OF_B_CELL_RECEPTOR_SIGNALING_PATHWAY	-0.571648	0.0214559	-4.8734	2.73782e-05	0.000268649	2.24176	-3.57082
GO_REGULATION_OF_NUCLEOBASE_CONTAINING_COMPOUND_TRANSPORT	-0.466454	0.00451143	-4.87083	2.75852e-05	0.000270378	2.23443	-3.56803
GO_RESPONSE_TO_VIRUS	-0.356589	-0.00112725	-4.86704	2.78927e-05	0.000273087	2.22364	-3.5637
GO_REGULATION_OF_ASTROCYTE_ACTIVATION	-0.654299	0.0796908	-4.86587	2.79879e-05	0.00027355	2.22033	-3.56296
GO_PODOSOME_ASSEMBLY	-0.561268	0.0432882	-4.8657	2.80022e-05	0.00027355	2.21983	-3.56296
GO_REGULATION_OF_NEUROTRANSMITTER_LEVELS	-0.253193	0.0146648	-4.86372	2.8165e-05	0.000274793	2.21419	-3.56099
GO_PROTEIN_SIDE_CHAIN_DEGLUTAMYLATION	-0.611798	0.0988603	-4.86339	2.81919e-05	0.000274793	2.21325	-3.56099
GO_RESPONSE_TO_INTERFERON_GAMMA	-0.46904	0.00225035	-4.85999	2.84737e-05	0.000277232	2.20358	-3.55716
GO_REGULATION_OF_CATECHOLAMINE_METABOLIC_PROCESS	-0.481653	0.00976944	-4.85813	2.86292e-05	0.000278438	2.19827	-3.55527
GO_POSITIVE_REGULATION_OF_COLLAGEN_BIOSYNTHETIC_PROCESS	0.40512	0.00196342	4.85727	2.87018e-05	0.000278836	2.19581	3.55465
GO_NATURAL_KILLER_CELL_PROLIFERATION	-0.638639	0.0199002	-4.85652	2.87647e-05	0.000279138	2.19368	-3.55418
GO_REGULATION_OF_RNA_METABOLIC_PROCESS	-0.304419	0.0118773	-4.85459	2.89279e-05	0.000280412	2.18817	-3.5522
GO_ESTABLISHMENT_OF_RNA_LOCALIZATION	-0.314734	0.00484281	-4.85409	2.89696e-05	0.000280507	2.18677	-3.55206
GO_POSITIVE_REGULATION_OF_GRANULOCYTE_MACROPHAGE_COLONY_STIMULATING_FACTOR_PRODUCTION	-0.669728	0.0268316	-4.84964	2.93498e-05	0.000283876	2.17408	-3.54687
GO_REGULATION_OF_T_CELL_CYTOKINE_PRODUCTION	-0.494133	0.0234159	-4.84905	2.94006e-05	0.000284055	2.1724	-3.5466
GO_ENDOTHELIAL_CELL_APOPTOTIC_PROCESS	-0.43892	0.0174516	-4.84605	2.96589e-05	0.000286237	2.16388	-3.54327
GO_PROTEIN_SERINE_THREONINE_KINASE_ACTIVITY	-0.280116	0.0119681	-4.83893	3.02834e-05	0.000291942	2.14361	-3.5347
GO_REGULATION_OF_MYD88_INDEPENDENT_TOLL_LIKE_RECEPTOR_SIGNALING_PATHWAY	-0.628005	0.0163679	-4.83685	3.04682e-05	0.000293403	2.13769	-3.53254
GO_CRANIAL_SUTURE_MORPHOGENESIS	0.613975	-0.0390171	4.83053	3.10365e-05	0.000298548	2.11971	3.52499
GO_REGULATION_OF_CALCIDIOL_1_MONOOXYGENASE_ACTIVITY	-0.637746	0.0194446	-4.82908	3.1169e-05	0.000299366	2.11556	-3.5238
GO_NCRNA_CATABOLIC_PROCESS	-0.344112	-0.00119341	-4.82885	3.11897e-05	0.000299366	2.11492	-3.5238
GO_RAC_GTPASE_BINDING	-0.387346	0.0178993	-4.82804	3.12634e-05	0.000299747	2.11262	-3.52325
GO_POSITIVE_REGULATION_OF_DEFENSE_RESPONSE_TO_VIRUS_BY_HOST	-0.495633	0.0044619	-4.82605	3.14464e-05	0.000301173	2.10694	-3.52118
GO_HISTONE_METHYLTRANSFERASE_ACTIVITY_H4_K20_SPECIFIC_	-0.565741	0.00845151	-4.82468	3.15721e-05	0.000301812	2.10306	-3.52026
GO_NEGATIVE_REGULATION_OF_DNA_BIOSYNTHETIC_PROCESS	-0.436136	0.0278168	-4.82458	3.15818e-05	0.000301812	2.10276	-3.52026
GO_SPECIFIC_GRANULE	-0.434017	0.00286653	-4.82131	3.18851e-05	0.00030438	2.09346	-3.51658
GO_ADAPTIVE_THERMOGENESIS	-0.252726	0.021492	-4.82071	3.19415e-05	0.000304588	2.09174	-3.51629
GO_CELLULAR_RESPONSE_TO_OXIDISED_LOW_DENSITY_LIPOPROTEIN_PARTICLE_STIMULUS	-0.551451	0.016421	-4.8185	3.21484e-05	0.000306229	2.08546	-3.51395
GO_LIGASE_ACTIVITY	-0.328905	0.0120555	-4.81517	3.2463e-05	0.000308891	2.07598	-3.5102
GO_INOSITOL_PHOSPHATE_BIOSYNTHETIC_PROCESS	-0.358125	0.0118304	-4.81479	3.24989e-05	0.000308898	2.07491	-3.51018
GO_REGULATION_OF_CELL_CELL_ADHESION_MEDIATED_BY_CADHERIN	-0.416779	0.0317463	-4.81314	3.2656e-05	0.000309814	2.07022	-3.5089
GO_VACUOLAR_TRANSPORT	-0.352205	0.0171824	-4.81271	3.26972e-05	0.000309814	2.06899	-3.5089
GO_POSITIVE_REGULATION_OF_ENDOCYTIC_RECYCLING	-0.670326	0.0122588	-4.81245	3.2722e-05	0.000309814	2.06825	-3.5089
GO_OLIGOPEPTIDE_TRANSPORT	-0.564097	0.0163447	-4.8123	3.27362e-05	0.000309814	2.06783	-3.5089
GO_NEGATIVE_REGULATION_OF_TYPE_2_IMMUNE_RESPONSE	-0.430964	0.0247781	-4.81063	3.2896e-05	0.000310991	2.0631	-3.50725
GO_REGULATION_OF_TOOTH_MINERALIZATION	0.614122	0.000712565	4.80967	3.29889e-05	0.000311534	2.06035	3.50649
GO_PRESYNAPTIC_MEMBRANE_ASSEMBLY	0.596693	-0.012489	4.80735	3.32135e-05	0.000313318	2.05375	3.50401
GO_T_CELL_SELECTION	-0.458325	0.0115414	-4.80518	3.3425e-05	0.000314771	2.04758	-3.502
GO_HISTONE_H4_K20_TRIMETHYLATION	-0.63449	0.0350872	-4.80503	3.34391e-05	0.000314771	2.04717	-3.502
GO_RECOGNITION_OF_APOPTOTIC_CELL	-0.76109	-0.00576553	-4.80455	3.34866e-05	0.000314882	2.04578	-3.50185
GO_POSITIVE_REGULATION_OF_SMAD_PROTEIN_SIGNAL_TRANSDUCTION	0.570102	-0.010543	4.80287	3.36511e-05	0.00031609	2.04102	3.50019
GO_REGULATION_OF_IMMUNE_EFFECTOR_PROCESS	-0.384755	0.0125834	-4.80114	3.38214e-05	0.000317351	2.03611	-3.49846
GO_RHO_GUANYL_NUCLEOTIDE_EXCHANGE_FACTOR_ACTIVITY	-0.400696	0.0212542	-4.79814	3.41195e-05	0.000319629	2.02757	-3.49535
GO_RECEPTOR_SERINE_THREONINE_KINASE_BINDING	0.386372	-0.0106586	4.79797	3.41369e-05	0.000319629	2.02708	3.49535
GO_LONG_CHAIN_FATTY_ACID_COA_LIGASE_ACTIVITY	-0.550112	0.00913937	-4.79408	3.45267e-05	0.000322935	2.01603	-3.49089
GO_POSITIVE_REGULATION_OF_NATURAL_KILLER_CELL_PROLIFERATION	-0.680723	0.0312019	-4.79133	3.4805e-05	0.000325192	2.00822	-3.48786
GO_PARAXIAL_MESODERM_FORMATION	0.581126	-0.0165088	4.78967	3.49745e-05	0.000326428	2.0035	3.48621
GO_SWR1_COMPLEX	-0.477318	-0.0142315	-4.78929	3.50138e-05	0.000326449	2.00241	-3.48618
GO_MEMBRANE_RAFT_LOCALIZATION	-0.661249	0.0216611	-4.78847	3.50973e-05	0.000326735	2.00009	-3.4858
GO_POSITIVE_REGULATION_OF_MICROGLIAL_CELL_MIGRATION	-0.702148	0.0433955	-4.78826	3.51188e-05	0.000326735	1.9995	-3.4858
GO_ARACHIDONIC_ACID_BINDING	-0.750811	0.0255005	-4.78656	3.52941e-05	0.000328018	1.99465	-3.4841
GO_BRANCHING_MORPHOGENESIS_OF_A_NERVE	-0.487759	0.0406466	-4.78505	3.54502e-05	0.000329121	1.99036	-3.48264
GO_POSITIVE_REGULATION_OF_T_CELL_CYTOKINE_PRODUCTION	-0.573809	0.016491	-4.78401	3.55576e-05	0.000329771	1.98742	-3.48179
GO_GLYCOPROTEIN_BIOSYNTHETIC_PROCESS	0.27059	-0.0132599	4.78305	3.5658e-05	0.000330353	1.98468	3.48102
GO_POSITIVE_REGULATION_OF_STEROID_BIOSYNTHETIC_PROCESS	-0.543574	0.0155395	-4.78235	3.57311e-05	0.000330682	1.98269	-3.48059
GO_MHC_PROTEIN_COMPLEX_BINDING	-0.576363	0.00415911	-4.78128	3.58431e-05	0.00033137	1.97964	-3.47969
GO_NEGATIVE_REGULATION_OF_SUBSTRATE_ADHESION_DEPENDENT_CELL_SPREADING	0.400263	0.000794964	4.77832	3.61543e-05	0.000333896	1.97123	3.47639
GO_CATECHOLAMINE_METABOLIC_PROCESS	-0.418121	0.00750115	-4.77388	3.66259e-05	0.000337896	1.95863	-3.47122
GO_POSITIVE_REGULATION_OF_PEPTIDYL_LYSINE_ACETYLATION	-0.264616	0.0017785	-4.77274	3.67484e-05	0.000338671	1.95538	-3.47022
GO_ACTIVATION_OF_MAPK_ACTIVITY	-0.316708	0.00910393	-4.77084	3.69528e-05	0.000339703	1.94999	-3.4689
GO_GLOMERULAR_EPITHELIUM_DEVELOPMENT	0.375736	-0.0188981	4.77067	3.69714e-05	0.000339703	1.9495	3.4689
GO_DEFENSE_RESPONSE_TO_GRAM_POSITIVE_BACTERIUM	-0.493825	0.0194828	-4.77062	3.69763e-05	0.000339703	1.94937	-3.4689
GO_FATTY_ACID_BINDING	-0.428936	0.0403584	-4.7676	3.73035e-05	0.000342271	1.94081	-3.46563
GO_REGULATION_OF_DENDRITE_EXTENSION	-0.482817	0.0186829	-4.76733	3.73337e-05	0.000342271	1.94002	-3.46563
GO_MONOCARBOXYLIC_ACID_BIOSYNTHETIC_PROCESS	-0.267061	0.00445818	-4.76607	3.74711e-05	0.000343173	1.93645	-3.46449
GO_POSITIVE_REGULATION_OF_MUSCLE_CELL_APOPTOTIC_PROCESS	-0.402203	0.0189359	-4.76508	3.758e-05	0.000343812	1.93363	-3.46368
GO_CARBOXY_LYASE_ACTIVITY	-0.407948	0.0248382	-4.76201	3.7918e-05	0.000346543	1.92492	-3.46024
GO_BODY_MORPHOGENESIS	0.302694	-0.0106518	4.75999	3.81418e-05	0.000348103	1.9192	3.45829
GO_NOSE_DEVELOPMENT	0.451846	-0.0203307	4.75976	3.81678e-05	0.000348103	1.91854	3.45829
GO_CLATHRIN_COATED_VESICLE_MEMBRANE	-0.363258	0.0137359	-4.75919	3.8232e-05	0.000348282	1.9169	-3.45807
GO_DNA_BIOSYNTHETIC_PROCESS	-0.28484	0.0117318	-4.75888	3.82666e-05	0.000348282	1.91602	-3.45807
GO_NEGATIVE_REGULATION_OF_PATHWAY_RESTRICTED_SMAD_PROTEIN_PHOSPHORYLATION	0.41606	0.0136662	4.75778	3.83889e-05	0.000349033	1.91292	3.45713
GO_NUCLEOSIDE_BISPHOSPHATE_METABOLIC_PROCESS	-0.338166	0.0114713	-4.75723	3.84511e-05	0.000349238	1.91135	-3.45688
GO_POSITIVE_REGULATION_OF_NITRIC_OXIDE_SYNTHASE_ACTIVITY	-0.485138	0.0158159	-4.7568	3.84992e-05	0.000349313	1.91013	-3.45678
GO_MELANIN_BIOSYNTHETIC_PROCESS	0.388458	-0.00451435	4.75413	3.88009e-05	0.000351688	1.90254	3.45384
GO_ANATOMICAL_STRUCTURE_ARRANGEMENT	0.489696	-0.00667895	4.75317	3.89096e-05	0.000352158	1.89982	3.45326
GO_NEGATIVE_REGULATION_OF_T_CELL_RECEPTOR_SIGNALING_PATHWAY	-0.503474	-0.00581673	-4.75296	3.89329e-05	0.000352158	1.89924	-3.45326
GO_BRANCH_ELONGATION_INVOLVED_IN_URETERIC_BUD_BRANCHING	0.629985	-0.0382276	4.7486	3.94321e-05	0.000356307	1.88686	3.44818
GO_CALCIUM_INDEPENDENT_PHOSPHOLIPASE_A2_ACTIVITY	-0.511364	0.00196123	-4.74406	3.99586e-05	0.000360694	1.87396	-3.44286
GO_URETERIC_BUD_ELONGATION	0.572406	-0.024945	4.74166	4.02392e-05	0.000362854	1.86716	3.44027
GO_T_CELL_RECEPTOR_SIGNALING_PATHWAY	-0.409571	-0.00610775	-4.7408	4.03407e-05	0.000363397	1.86471	-3.43962
GO_1_PHOSPHATIDYLINOSITOL_4_PHOSPHATE_3_KINASE_ACTIVITY	-0.642561	-0.0346131	-4.74026	4.04034e-05	0.000363408	1.8632	-3.43961
GO_POSITIVE_REGULATION_OF_CYTOKINE_SECRETION	-0.443169	0.00914904	-4.74008	4.04246e-05	0.000363408	1.86269	-3.43961
GO_CHROMAFFIN_GRANULE_MEMBRANE	-0.612956	0.0432902	-4.73915	4.05352e-05	0.00036403	1.86003	-3.43886
GO_ERBB_SIGNALING_PATHWAY	-0.308613	0.0113154	-4.7378	4.06949e-05	0.000365091	1.85621	-3.4376
GO_NEUROTROPHIN_RECEPTOR_BINDING	0.547019	0.0109633	4.73508	4.10187e-05	0.000367579	1.84851	3.43465
GO_OTHER_ORGANISM	-0.36269	0.00547797	-4.73477	4.10558e-05	0.000367579	1.84763	-3.43465
GO_PHAGOCYTIC_CUP	-0.549055	0.0228789	-4.73228	4.13564e-05	0.000369492	1.84054	-3.43239
GO_REGULATION_OF_LIPOPROTEIN_LIPASE_ACTIVITY	-0.543524	0.0237878	-4.73223	4.13618e-05	0.000369492	1.84041	-3.43239
GO_PURINE_NUCLEOSIDE_MONOPHOSPHATE_METABOLIC_PROCESS	-0.422884	0.0137275	-4.73195	4.13956e-05	0.000369492	1.83962	-3.43239
GO_NEGATIVE_REGULATION_OF_ENDOTHELIAL_CELL_APOPTOTIC_PROCESS	-0.485135	0.00798614	-4.73105	4.15043e-05	0.000370087	1.83707	-3.4317
GO_PHOSPHOPROTEIN_PHOSPHATASE_ACTIVITY	-0.29848	0.0166313	-4.72734	4.1956e-05	0.000373735	1.82655	-3.42744
GO_RESPONSE_TO_INTERLEUKIN_18	-0.578935	0.0114501	-4.7264	4.2071e-05	0.000374381	1.82389	-3.42669
GO_GOLGI_TO_LYSOSOME_TRANSPORT	-0.598645	0.0279221	-4.72569	4.21586e-05	0.000374781	1.82187	-3.42622
GO_PROSTANOID_BIOSYNTHETIC_PROCESS	-0.41778	0.0375577	-4.72243	4.25611e-05	0.000377977	1.81263	-3.42253
GO_NEGATIVE_REGULATION_OF_CELL_KILLING	-0.564673	0.0250613	-4.71998	4.28672e-05	0.000380311	1.80567	-3.41986
GO_BODY_FLUID_SECRETION	-0.31447	0.00910295	-4.71874	4.3022e-05	0.0003813	1.80217	-3.41873
GO_ACYL_COA_OXIDASE_ACTIVITY	-0.674884	0.0491001	-4.71239	4.38269e-05	0.000387529	1.78415	-3.4117
GO_MRNA_METHYLTRANSFERASE_ACTIVITY	-0.494719	-0.00126506	-4.71218	4.38533e-05	0.000387529	1.78357	-3.4117
GO_REGULATION_OF_EXOSOMAL_SECRETION	-0.525182	6.20224e-05	-4.71206	4.38688e-05	0.000387529	1.78323	-3.4117
GO_CYSTEINE_TYPE_ENDOPEPTIDASE_ACTIVITY_INVOLVED_IN_APOPTOTIC_PROCESS	-0.49995	0.0499072	-4.71181	4.39011e-05	0.000387529	1.78251	-3.4117
GO_T_HELPER_17_TYPE_IMMUNE_RESPONSE	-0.464257	-0.00338948	-4.70747	4.44603e-05	0.000392072	1.77021	-3.40663
GO_REGULATION_OF_APOPTOTIC_CELL_CLEARANCE	-0.549231	-0.00203743	-4.70667	4.45635e-05	0.000392489	1.76796	-3.40617
GO_JNK_CASCADE	-0.292006	0.0176346	-4.70642	4.45969e-05	0.000392489	1.76723	-3.40617
GO_DETECTION_OF_LIGHT_STIMULUS	-0.287972	0.0212738	-4.70505	4.47745e-05	0.000393657	1.76337	-3.40488
GO_EXTRACELLULAR_MATRIX_DISASSEMBLY	0.360247	0.00483118	4.70411	4.48979e-05	0.000394348	1.76069	3.40412
GO_GLUCOSE_BINDING	-0.644357	0.0120437	-4.70213	4.51582e-05	0.000396238	1.75508	-3.40204
GO_POSITIVE_REGULATION_OF_PROTEIN_ACETYLATION	-0.261148	-0.00164228	-4.70145	4.52481e-05	0.000396631	1.75315	-3.40161
GO_G_PROTEIN_COUPLED_GLUTAMATE_RECEPTOR_BINDING	0.356723	-0.0191776	4.6968	4.5865e-05	0.000401638	1.73999	3.39616
GO_LARGE_RIBOSOMAL_SUBUNIT_RRNA_BINDING	0.762407	-0.0443704	4.69612	4.59559e-05	0.000401788	1.73807	3.396
GO_SYMPATHETIC_NERVOUS_SYSTEM_DEVELOPMENT	0.429055	-0.00162729	4.69599	4.59734e-05	0.000401788	1.73769	3.396
GO_ESTROUS_CYCLE	0.449205	0.00523904	4.69458	4.61632e-05	0.000403045	1.73369	3.39465
GO_ICOSATETRAENOIC_ACID_BINDING	-0.704369	0.0118506	-4.69091	4.66589e-05	0.000406969	1.72332	-3.39044
GO_ACTIVATION_OF_JUN_KINASE_ACTIVITY	-0.415634	0.0106634	-4.68678	4.72247e-05	0.000411496	1.71161	-3.38563
GO_ATP_GATED_ION_CHANNEL_ACTIVITY	-0.577069	0.0121223	-4.68537	4.74197e-05	0.000412786	1.70761	-3.38428
GO_POLYOL_CATABOLIC_PROCESS	-0.34068	0.0244299	-4.68194	4.78952e-05	0.000416385	1.69791	-3.38051
GO_POSITIVE_REGULATION_OF_PRI_MIRNA_TRANSCRIPTION_BY_RNA_POLYMERASE_II	-0.426707	-0.000482358	-4.68171	4.79278e-05	0.000416385	1.69725	-3.38051
GO_ENDOSOME_LUMEN	-0.442913	0.0146248	-4.68012	4.81497e-05	0.0004179	1.69276	-3.37893
GO_TRANSCRIPTION_BY_RNA_POLYMERASE_I	-0.298862	0.00814609	-4.67957	4.82282e-05	0.000418168	1.69118	-3.37865
GO_GTP_RHO_BINDING	-0.385891	0.0188143	-4.67835	4.83992e-05	0.000419237	1.68774	-3.37754
GO_NEGATIVE_REGULATION_OF_SPROUTING_ANGIOGENESIS	-0.409229	0.0278137	-4.67755	4.85123e-05	0.000419803	1.68548	-3.37695
GO_POSITIVE_REGULATION_OF_PRODUCTION_OF_MOLECULAR_MEDIATOR_OF_IMMUNE_RESPONSE	-0.406884	0.00939786	-4.67675	4.86249e-05	0.000420364	1.68323	-3.37637
GO_ORGANIC_HYDROXY_COMPOUND_BIOSYNTHETIC_PROCESS	-0.262859	0.0135364	-4.67486	4.88946e-05	0.00042228	1.67785	-3.3744
GO_MAMMARY_GLAND_EPITHELIAL_CELL_PROLIFERATION	0.322037	-0.00403793	4.67285	4.91812e-05	0.000424339	1.67218	3.37229
GO_THIOESTER_METABOLIC_PROCESS	-0.404243	0.0159744	-4.67053	4.9515e-05	0.0004268	1.66561	-3.36978
GO_AXIS_ELONGATION	0.320533	-0.00239578	4.66961	4.96481e-05	0.000427528	1.663	3.36904
GO_PLASMA_MEMBRANE_RAFT_ORGANIZATION	-0.646071	0.00914587	-4.66912	4.97186e-05	0.000427716	1.66162	-3.36884
GO_NEGATIVE_REGULATION_OF_KINASE_ACTIVITY	-0.33145	0.0150213	-4.66864	4.97885e-05	0.000427898	1.66026	-3.36866
GO_GTPASE_REGULATOR_ACTIVITY	-0.291558	0.0129568	-4.66829	4.98383e-05	0.000427909	1.65929	-3.36865
GO_NUCLEOSIDE_MONOPHOSPHATE_KINASE_ACTIVITY	-0.333239	0.00344962	-4.6665	5.00999e-05	0.000429735	1.6542	-3.3668
GO_PHOSPHOLIPASE_A2_ACTIVITY	-0.366284	0.0120039	-4.66456	5.03837e-05	0.000431613	1.64872	-3.36491
GO_POSITIVE_REGULATION_OF_DEFENSE_RESPONSE	-0.407095	-0.00182286	-4.66433	5.0417e-05	0.000431613	1.64807	-3.36491
GO_REGULATION_OF_VIRAL_LIFE_CYCLE	-0.353195	-0.00136389	-4.66349	5.05403e-05	0.000432046	1.6457	-3.36447
GO_ZYMOGEN_INHIBITION	-0.552893	0.0111163	-4.66332	5.05659e-05	0.000432046	1.64521	-3.36447
GO_ACTIN_CYTOSKELETON_REORGANIZATION	-0.325195	0.020586	-4.65863	5.12608e-05	0.000437558	1.63196	-3.35896
GO_TOLL_LIKE_RECEPTOR_4_SIGNALING_PATHWAY	-0.478835	-0.00338864	-4.65777	5.139e-05	0.000438236	1.62951	-3.35829
GO_CELLULAR_RESPONSE_TO_CISPLATIN	-0.652391	0.0319676	-4.65718	5.14784e-05	0.000438564	1.62784	-3.35797
GO_POSITIVE_REGULATION_OF_CELL_FATE_COMMITMENT	-0.539515	0.00717019	-4.65374	5.19959e-05	0.000442373	1.61813	-3.35421
GO_NEPHRON_MORPHOGENESIS	0.295075	-0.000667748	4.65354	5.20262e-05	0.000442373	1.61756	3.35421
GO_POSITIVE_REGULATION_OF_FC_RECEPTOR_MEDIATED_STIMULATORY_SIGNALING_PATHWAY	-0.586634	0.00546658	-4.65143	5.2347e-05	0.000444249	1.61159	-3.35237
GO_OXIDOREDUCTASE_ACTIVITY_ACTING_ON_NAD_P_H_HEME_PROTEIN_AS_ACCEPTOR	-0.466586	0.0273903	-4.65143	5.23478e-05	0.000444249	1.61158	-3.35237
GO_DNA_PACKAGING_COMPLEX	-0.447519	0.0102679	-4.65086	5.24346e-05	0.000444556	1.60997	-3.35207
GO_REGULATION_OF_EPITHELIAL_CELL_APOPTOTIC_PROCESS	-0.382513	0.0149554	-4.64809	5.28586e-05	0.000447719	1.60215	-3.34899
GO_LYSOPHOSPHOLIPASE_ACTIVITY	-0.370025	0.0214614	-4.6459	5.31973e-05	0.000449972	1.59595	-3.34681
GO_TELENCEPHALON_REGIONALIZATION	-0.507465	0.00738964	-4.64571	5.32269e-05	0.000449972	1.59541	-3.34681
GO_MANNOSYLTRANSFERASE_ACTIVITY	0.411318	-0.0010676	4.6448	5.33676e-05	0.000450728	1.59285	3.34609
GO_TRIGLYCERIDE_RICH_LIPOPROTEIN_PARTICLE_CLEARANCE	-0.592818	0.0735494	-4.64332	5.35987e-05	0.000451961	1.58865	-3.3449
GO_NEGATIVE_REGULATION_OF_BINDING	-0.277363	0.0124749	-4.6432	5.36164e-05	0.000451961	1.58833	-3.3449
GO_NADP_BINDING	-0.386609	0.0141482	-4.64053	5.40349e-05	0.000454749	1.58078	-3.34223
GO_CELL_MIGRATION_INVOLVED_IN_HEART_DEVELOPMENT	0.504094	-0.035675	4.64043	5.40506e-05	0.000454749	1.5805	3.34223
GO_NUCLEOTIDE_TRANSPORT	-0.453953	0.0293952	-4.63997	5.41238e-05	0.000454929	1.57919	-3.34206
GO_ICOSANOID_METABOLIC_PROCESS	-0.334186	0.0146629	-4.63927	5.42334e-05	0.00045517	1.57722	-3.34183
GO_UV_PROTECTION	0.398473	-0.00499981	4.63913	5.42559e-05	0.00045517	1.57682	3.34183
GO_HISTONE_H2A_ACETYLATION	-0.453902	-0.00621733	-4.63423	5.50358e-05	0.000461273	1.56296	-3.33604
GO_REGULATION_OF_MRNA_EXPORT_FROM_NUCLEUS	-0.6034	-0.00970728	-4.63286	5.52557e-05	0.000462675	1.55909	-3.33472
GO_GRANULOCYTE_MACROPHAGE_COLONY_STIMULATING_FACTOR_PRODUCTION	-0.653048	0.0237164	-4.63244	5.5323e-05	0.000462797	1.55791	-3.33461
GO_PROTEIN_LOCALIZATION_TO_ENDOSOME	-0.400146	0.0197172	-4.63195	5.54018e-05	0.000463016	1.55653	-3.3344
GO_REGULATION_OF_PROTEIN_HETERODIMERIZATION_ACTIVITY	-0.51764	0.0518513	-4.62776	5.6082e-05	0.000468255	1.54468	-3.32952
GO_MIDDLE_EAR_MORPHOGENESIS	0.405166	0.00157891	4.62739	5.6142e-05	0.000468312	1.54364	3.32947
GO_PLASMA_MEMBRANE_TUBULATION	-0.428444	0.0138316	-4.62634	5.63145e-05	0.000469305	1.54067	-3.32854
GO_CRANIAL_SKELETAL_SYSTEM_DEVELOPMENT	0.330958	-0.00945694	4.62526	5.64909e-05	0.000470329	1.53763	3.3276
GO_INHIBITORY_POSTSYNAPTIC_POTENTIAL	0.441174	-0.00568354	4.62494	5.65444e-05	0.000470329	1.53671	3.3276
GO_MIDGUT_DEVELOPMENT	0.405089	0.00596332	4.62431	5.66484e-05	0.000470498	1.53493	3.32744
GO_CARBOHYDRATE_PHOSPHORYLATION	-0.367502	0.0126085	-4.62416	5.66717e-05	0.000470498	1.53453	-3.32744
GO_TRIGEMINAL_GANGLION_DEVELOPMENT	0.466282	0.0094596	4.62294	5.68738e-05	0.00047173	1.53107	3.32631
GO_ADENOSINE_DEAMINASE_ACTIVITY	-0.560688	-0.00113639	-4.62245	5.69554e-05	0.000471962	1.52968	-3.32609
GO_PHOSPHATIDIC_ACID_TRANSPORTER_ACTIVITY	0.664351	-0.00114307	4.62192	5.70427e-05	0.00047224	1.5282	3.32584
GO_RESPONSE_TO_COLD	-0.331239	0.00994553	-4.61841	5.76285e-05	0.000476642	1.51828	-3.32181
GO_POSITIVE_REGULATION_OF_REGULATED_SECRETORY_PATHWAY	-0.359097	0.0138094	-4.61783	5.77252e-05	0.000476993	1.51665	-3.32149
GO_POSTSYNAPTIC_DENSITY_ASSEMBLY	0.459344	-0.0194506	4.61704	5.78583e-05	0.000477643	1.51442	3.3209
GO_NEGATIVE_REGULATION_OF_MULTI_ORGANISM_PROCESS	-0.316397	0.00526822	-4.61575	5.80759e-05	0.00047899	1.51077	-3.31967
GO_VASCULAR_ENDOTHELIAL_GROWTH_FACTOR_RECEPTOR_SIGNALING_PATHWAY	-0.402795	0.0158335	-4.61449	5.82901e-05	0.000480306	1.5072	-3.31848
GO_METANEPHROS_MORPHOGENESIS	0.401122	-0.0193263	4.61087	5.89057e-05	0.000484924	1.497	3.31433
GO_CELLULAR_ANION_HOMEOSTASIS	-0.502008	0.0244703	-4.6098	5.90894e-05	0.000485981	1.49398	-3.31338
GO_RETINOL_DEHYDROGENASE_ACTIVITY	-0.574306	-0.0203774	-4.60782	5.94314e-05	0.000488337	1.48838	-3.31128
GO_RIBOSOMAL_PROTEIN_S6_KINASE_ACTIVITY	-0.511186	0.0137847	-4.60741	5.95019e-05	0.00048846	1.48723	-3.31117
GO_RESPONSE_TO_ANGIOTENSIN	-0.418903	0.0265051	-4.60569	5.98e-05	0.000490449	1.48238	-3.30941
GO_STRESS_ACTIVATED_PROTEIN_KINASE_SIGNALING_CASCADE	-0.311407	0.0150595	-4.60419	6.00624e-05	0.000492143	1.47813	-3.30791
GO_NAADP_SENSITIVE_CALCIUM_RELEASE_CHANNEL_ACTIVITY	-0.69127	0.0377061	-4.60341	6.01978e-05	0.000492792	1.47595	-3.30734
GO_ADAPTIVE_IMMUNE_RESPONSE_BASED_ON_SOMATIC_RECOMBINATION_OF_IMMUNE_RECEPTORS_BUILT_FROM_IMMUNOGLOBULIN_SUPERFAMILY_DOMAINS	-0.395864	0.00636533	-4.60305	6.02611e-05	0.000492852	1.47493	-3.30728
GO_SEQUESTERING_OF_TRIGLYCERIDE	-0.529643	0.0116969	-4.60197	6.04514e-05	0.000493949	1.47187	-3.30632
GO_CYSTEINE_TYPE_ENDOPEPTIDASE_INHIBITOR_ACTIVITY_INVOLVED_IN_APOPTOTIC_PROCESS	-0.476654	0.00416109	-4.60047	6.07147e-05	0.000495011	1.46765	-3.30539
GO_CAMP_RESPONSE_ELEMENT_BINDING_PROTEIN_BINDING	0.577712	-0.0181763	4.60028	6.07486e-05	0.000495011	1.46711	3.30539
GO_COENZYME_BIOSYNTHETIC_PROCESS	-0.304806	0.00599526	-4.60027	6.07503e-05	0.000495011	1.46708	-3.30539
GO_ERROR_FREE_TRANSLESION_SYNTHESIS	-0.403505	0.0371535	-4.59761	6.12226e-05	0.000498398	1.45956	-3.30242
GO_TOLL_LIKE_RECEPTOR_3_SIGNALING_PATHWAY	-0.549721	0.00436526	-4.5938	6.19034e-05	0.000503445	1.44883	-3.29805
GO_CYTOPLASMIC_PATTERN_RECOGNITION_RECEPTOR_SIGNALING_PATHWAY	-0.389508	0.00372094	-4.59351	6.19572e-05	0.000503445	1.44799	-3.29805
GO_POSITIVE_REGULATION_OF_MONOCYTE_DIFFERENTIATION	-0.512456	0.0224612	-4.59211	6.22092e-05	0.000504659	1.44405	-3.297
GO_CD8_POSITIVE_ALPHA_BETA_T_CELL_ACTIVATION	-0.473194	0.00735487	-4.59204	6.22214e-05	0.000504659	1.44386	-3.297
GO_REGULATION_OF_SYNAPSE_ASSEMBLY	0.254446	-0.00816245	4.58949	6.26851e-05	0.000507927	1.43666	3.2942
GO_PORE_COMPLEX_ASSEMBLY	-0.517176	0.010514	-4.58919	6.27398e-05	0.000507927	1.43581	-3.2942
GO_REGULATION_OF_TOLL_LIKE_RECEPTOR_SIGNALING_PATHWAY	-0.384267	0.00184963	-4.58817	6.29261e-05	0.000508966	1.43294	-3.29331
GO_CORECEPTOR_ACTIVITY_INVOLVED_IN_WNT_SIGNALING_PATHWAY_PLANAR_CELL_POLARITY_PATHWAY	0.579784	-0.0557444	4.58717	6.31084e-05	0.000509971	1.43013	3.29245
GO_ADAPTIVE_IMMUNE_RESPONSE	-0.380287	0.00249143	-4.58666	6.32015e-05	0.000510255	1.4287	-3.29221
GO_TRABECULA_FORMATION	0.399709	0.00354224	4.58549	6.34185e-05	0.000511529	1.42537	3.29113
GO_CAMP_DEPENDENT_PROTEIN_KINASE_REGULATOR_ACTIVITY	-0.578036	0.0458235	-4.58518	6.34756e-05	0.000511529	1.4245	-3.29113
GO_ENDOSOME_TO_LYSOSOME_TRANSPORT	-0.371215	0.0161042	-4.58461	6.35804e-05	0.000511903	1.4229	-3.29081
GO_FC_RECEPTOR_MEDIATED_STIMULATORY_SIGNALING_PATHWAY	-0.456362	0.0177558	-4.58404	6.36861e-05	0.000512286	1.42129	-3.29049
GO_GLUCOSIDASE_ACTIVITY	-0.477559	0.0337935	-4.58255	6.39615e-05	0.00051403	1.4171	-3.28901
GO_BICARBONATE_TRANSPORT	-0.34171	0.0349604	-4.57946	6.45387e-05	0.000518195	1.40839	-3.28551
GO_MALE_MATING_BEHAVIOR	0.60373	0.0243321	4.57693	6.50156e-05	0.000521548	1.40125	3.28271
GO_NEGATIVE_REGULATION_OF_RHO_PROTEIN_SIGNAL_TRANSDUCTION	-0.381163	0.0347498	-4.57405	6.55609e-05	0.000525443	1.39314	-3.27947
GO_AGGRESOME	-0.34694	-0.000667807	-4.57371	6.56256e-05	0.000525483	1.39219	-3.27944
GO_RETINAL_BINDING	0.422643	-0.0152818	4.57307	6.57478e-05	0.000525982	1.39038	3.27903
GO_CATALYTIC_STEP_2_SPLICEOSOME	-0.359447	0.00173175	-4.57256	6.5845e-05	0.000526281	1.38895	-3.27878
GO_INO80_TYPE_COMPLEX	-0.374832	0.0123511	-4.57167	6.60152e-05	0.000527162	1.38644	-3.27806
GO_PRIMARY_AMINE_OXIDASE_ACTIVITY	-0.63879	0.0772312	-4.5704	6.62608e-05	0.000528353	1.38284	-3.27708
GO_GANGLION_DEVELOPMENT	0.47948	-0.00440358	4.57027	6.62846e-05	0.000528353	1.38249	3.27708
GO_DOPAMINE_BIOSYNTHETIC_PROCESS	-0.420096	0.0315688	-4.56954	6.64255e-05	0.000528997	1.38043	-3.27655
GO_CELL_TRAILING_EDGE	-0.552443	0.0249451	-4.56828	6.66695e-05	0.00053046	1.37688	-3.27535
GO_PHOSPHATIDYLINOSITOL_METABOLIC_PROCESS	-0.311648	0.00931572	-4.56676	6.69651e-05	0.00053233	1.37259	-3.27382
GO_NEGATIVE_REGULATION_OF_CELL_MIGRATION_INVOLVED_IN_SPROUTING_ANGIOGENESIS	-0.487472	0.0136445	-4.56522	6.72656e-05	0.000534236	1.36824	-3.27227
GO_T_CELL_ACTIVATION_INVOLVED_IN_IMMUNE_RESPONSE	-0.402726	-0.00387809	-4.56366	6.75693e-05	0.000536164	1.36387	-3.2707
GO_BUNDLE_OF_HIS_CELL_TO_PURKINJE_MYOCYTE_SIGNALING	0.534302	-0.00230334	4.56324	6.76525e-05	0.000536339	1.36268	3.27056
GO_GLUCURONOSYLTRANSFERASE_ACTIVITY	0.426735	-0.045274	4.56197	6.79024e-05	0.000537836	1.3591	3.26935
GO_POLY_PYRIMIDINE_TRACT_BINDING	-0.355239	0.00208515	-4.56133	6.80297e-05	0.000538359	1.35729	-3.26893
GO_TRNA_BINDING	-0.289245	0.0118481	-4.55429	6.94348e-05	0.000548984	1.33746	-3.26044
GO_KIDNEY_MORPHOGENESIS	0.273702	-0.00434451	4.55296	6.97025e-05	0.000550606	1.33373	3.25916
GO_POSITIVE_REGULATION_OF_LEUKOCYTE_ADHESION_TO_VASCULAR_ENDOTHELIAL_CELL	-0.499872	0.00324171	-4.55234	6.98291e-05	0.00055111	1.33197	-3.25876
GO_FATTY_ACID_METABOLIC_PROCESS	-0.262372	0.0168412	-4.54968	7.03697e-05	0.000554283	1.32449	-3.25627
GO_NEGATIVE_REGULATION_OF_TISSUE_REMODELING	-0.448018	0.00987308	-4.54951	7.04037e-05	0.000554283	1.32402	-3.25627
GO_EXORIBONUCLEASE_ACTIVITY	-0.354797	-0.0160741	-4.54943	7.04201e-05	0.000554283	1.3238	-3.25627
GO_NEGATIVE_REGULATION_OF_VIRAL_TRANSCRIPTION	-0.391175	0.0106853	-4.54893	7.05221e-05	0.000554589	1.32239	-3.25603
GO_PHOTOTRANSDUCTION	-0.324165	0.0228335	-4.54803	7.07082e-05	0.000555169	1.31984	-3.25558
GO_NUCLEOTIDE_BINDING_OLIGOMERIZATION_DOMAIN_CONTAINING_2_SIGNALING_PATHWAY	-0.609379	-0.0085675	-4.54796	7.07221e-05	0.000555169	1.31965	-3.25558
GO_SEH1_ASSOCIATED_COMPLEX	0.407775	0.00732132	4.54536	7.12572e-05	0.00055887	1.31234	3.25269
GO_NUCLEAR_INCLUSION_BODY	-0.466355	0.0220367	-4.54255	7.18411e-05	0.000562947	1.30442	-3.24953
GO_EMBRYONIC_HEMOPOIESIS	-0.468694	0.036519	-4.54168	7.2022e-05	0.00056368	1.30199	-3.24897
GO_POSITIVE_REGULATION_OF_KERATINOCYTE_DIFFERENTIATION	-0.422538	0.0041712	-4.54149	7.20629e-05	0.00056368	1.30144	-3.24897
GO_SECRETORY_GRANULE_ORGANIZATION	-0.356218	0.00987204	-4.53939	7.25029e-05	0.000566619	1.29553	-3.24671
GO_REGULATION_OF_RAS_PROTEIN_SIGNAL_TRANSDUCTION	-0.272657	0.0195195	-4.53505	7.34215e-05	0.00057282	1.28333	-3.24198
GO_REVERSIBLE_DIFFERENTIATION	-0.541578	0.0426037	-4.53503	7.34268e-05	0.00057282	1.28326	-3.24198
GO_SOMITE_DEVELOPMENT	0.304614	-0.00556604	4.53464	7.35089e-05	0.000572952	1.28217	3.24188
GO_CLATHRIN_COATED_VESICLE	-0.335093	0.016939	-4.53214	7.40448e-05	0.000576213	1.27513	-3.23942
GO_LIPASE_ACTIVITY	-0.284431	0.00976647	-4.53208	7.40583e-05	0.000576213	1.27495	-3.23942
GO_NUCLEOSIDE_CATABOLIC_PROCESS	-0.373183	0.0038233	-4.52951	7.46118e-05	0.000580006	1.26773	-3.23657
GO_REELIN_MEDIATED_SIGNALING_PATHWAY	-0.608119	0.0157684	-4.52807	7.49246e-05	0.000581923	1.26368	-3.23513
GO_EPITHELIAL_CELL_PROLIFERATION_INVOLVED_IN_PROSTATE_GLAND_DEVELOPMENT	0.352673	-0.0178581	4.52454	7.56951e-05	0.000587389	1.25376	3.23107
GO_ACTIVATION_OF_MAPKK_ACTIVITY	-0.416229	0.0306048	-4.52412	7.57866e-05	0.00058758	1.25259	-3.23093
GO_REGULATION_OF_KIDNEY_DEVELOPMENT	0.319173	0.000482565	4.52335	7.59575e-05	0.000588386	1.25041	3.23034
GO_PHOSPHATIDYLINOSITOL_4_5_BISPHOSPHATE_5_PHOSPHATASE_ACTIVITY	-0.520304	0.0315226	-4.52262	7.61172e-05	0.000589104	1.24837	-3.22981
GO_POSITIVE_REGULATION_OF_RENAL_SODIUM_EXCRETION	-0.574861	0.0425684	-4.52065	7.65541e-05	0.000591965	1.24282	-3.2277
GO_COENZYME_METABOLIC_PROCESS	-0.303127	0.0120991	-4.51823	7.7093e-05	0.000595608	1.23602	-3.22504
GO_TRAIL_BINDING	-0.697853	-0.00189295	-4.51667	7.74429e-05	0.000597433	1.23163	-3.22371
GO_REGULATION_OF_CD4_POSITIVE_ALPHA_BETA_T_CELL_ACTIVATION	-0.477585	0.0108075	-4.51657	7.74652e-05	0.000597433	1.23135	-3.22371
GO_PH_REDUCTION	-0.427664	0.0146541	-4.51432	7.79725e-05	0.000600819	1.22503	-3.22126
GO_APICAL_PART_OF_CELL	-0.232866	0.00334995	-4.51316	7.8236e-05	0.000602321	1.22176	-3.22017
GO_PATTERN_RECOGNITION_RECEPTOR_SIGNALING_PATHWAY	-0.403385	-0.00279747	-4.51275	7.83285e-05	0.000602506	1.22061	-3.22004
GO_CENTRAL_NERVOUS_SYSTEM_PROJECTION_NEURON_AXONOGENESIS	0.412919	-0.00418557	4.50832	7.93404e-05	0.000609756	1.20817	3.21484
GO_POSITIVE_REGULATION_OF_GLUCOSE_METABOLIC_PROCESS	0.414188	-0.0271628	4.50715	7.96103e-05	0.00061076	1.20488	3.21413
GO_REGULATION_OF_KERATINOCYTE_MIGRATION	0.616784	-0.00685253	4.50687	7.96746e-05	0.00061076	1.2041	3.21413
GO_BITTER_TASTE_RECEPTOR_ACTIVITY	0.468961	-0.0373601	4.50685	7.96795e-05	0.00061076	1.20404	3.21413
GO_POSITIVE_THYMIC_T_CELL_SELECTION	-0.582137	0.0123954	-4.50618	7.98332e-05	0.000611406	1.20217	-3.21367
GO_RESPONSE_TO_MURAMYL_DIPEPTIDE	-0.412187	0.0128556	-4.50507	8.00913e-05	0.000612848	1.19904	-3.21265
GO_REGULATION_OF_THE_FORCE_OF_HEART_CONTRACTION_BY_CHEMICAL_SIGNAL	-0.687494	-0.0133762	-4.5032	8.05275e-05	0.000615651	1.19378	-3.21067
GO_REGULATION_OF_ENDOTHELIAL_CELL_MIGRATION	-0.395111	0.0190922	-4.50079	8.10912e-05	0.000618792	1.18702	-3.20846
GO_DOPAMINE_METABOLIC_PROCESS	-0.401552	0.00196563	-4.50075	8.11002e-05	0.000618792	1.18691	-3.20846
GO_CELLULAR_RESPONSE_TO_BIOTIC_STIMULUS	-0.402617	0.0189252	-4.50054	8.11496e-05	0.000618792	1.18632	-3.20846
GO_REGULATION_OF_ERBB_SIGNALING_PATHWAY	-0.359919	0.00676504	-4.49507	8.24466e-05	0.000628138	1.17095	-3.20195
GO_RESPONSE_TO_VITAMIN_E	-0.545009	0.0193611	-4.4929	8.29679e-05	0.000631561	1.16485	-3.19958
GO_CRANIAL_GANGLION_DEVELOPMENT	0.477507	0.0115157	4.49151	8.33017e-05	0.000633554	1.16096	3.19822
GO_CARDIAC_LEFT_VENTRICLE_MORPHOGENESIS	0.471318	-0.0433028	4.49037	8.35781e-05	0.000634694	1.15775	3.19744
GO_FOREGUT_MORPHOGENESIS	-0.503154	0.0219391	-4.49011	8.3639e-05	0.000634694	1.15704	-3.19744
GO_POSITIVE_REGULATION_OF_MONOOXYGENASE_ACTIVITY	-0.443029	0.0142999	-4.48999	8.36681e-05	0.000634694	1.1567	-3.19744
GO_CELL_DIFFERENTIATION_INVOLVED_IN_KIDNEY_DEVELOPMENT	0.28427	-0.0155027	4.48952	8.37837e-05	0.000635022	1.15537	3.19721
GO_POSITIVE_REGULATION_OF_OSTEOBLAST_DIFFERENTIATION	0.289504	-0.014468	4.48781	8.41997e-05	0.000637626	1.15057	3.19543
GO_NEGATIVE_REGULATION_OF_MICROTUBULE_DEPOLYMERIZATION	0.357554	-0.0100871	4.48744	8.42896e-05	0.000637757	1.14953	3.19534
GO_POSTSYNAPTIC_RECYCLING_ENDOSOME	-0.422021	0.0276134	-4.48691	8.44185e-05	0.000638184	1.14805	-3.19505
GO_REGULATION_OF_HORMONE_METABOLIC_PROCESS	-0.342364	0.0137199	-4.48631	8.4565e-05	0.000638742	1.14637	-3.19467
GO_LIPID_CATABOLIC_PROCESS	-0.270248	0.0121697	-4.48363	8.52242e-05	0.000643168	1.13885	-3.19168
GO_REGULATION_OF_CYTOLYSIS	-0.484259	0.0415073	-4.48166	8.57116e-05	0.000645791	1.13332	-3.18991
GO_NEGATIVE_REGULATION_OF_CYTOKINE_PRODUCTION	-0.329447	0.00799211	-4.48164	8.57187e-05	0.000645791	1.13324	-3.18991
GO_REGULATION_OF_LIPID_METABOLIC_PROCESS	-0.274892	0.0160386	-4.48076	8.5936e-05	0.000646646	1.13079	-3.18933
GO_M7G_5_PPPN_DIPHOSPHATASE_ACTIVITY	0.525136	-0.015225	4.48059	8.59792e-05	0.000646646	1.1303	3.18933
GO_ENDORIBONUCLEASE_ACTIVITY_PRODUCING_3_PHOSPHOMONOESTERS	-0.46281	0.0140307	-4.47938	8.62812e-05	0.000648363	1.12691	-3.18818
GO_REGULATION_OF_NUCLEOTIDE_METABOLIC_PROCESS	-0.534905	0.012898	-4.47878	8.64315e-05	0.000648937	1.12522	-3.1878
GO_POSITIVE_REGULATION_OF_DNA_BINDING_TRANSCRIPTION_FACTOR_ACTIVITY	-0.292451	0.00890643	-4.47677	8.69341e-05	0.000652154	1.1196	-3.18565
GO_MATURATION_OF_5_8S_RRNA	-0.368668	0.0186199	-4.47259	8.79938e-05	0.00065909	1.10787	-3.18106
GO_EXTRACELLULAR_MATRIX_ASSEMBLY	0.398866	0.00922201	4.47253	8.80087e-05	0.00065909	1.1077	3.18106
GO_PROTEIN_PHOSPHORYLATED_AMINO_ACID_BINDING	-0.374975	0.0116415	-4.47168	8.82249e-05	0.000659469	1.10533	-3.18081
GO_SYNAPSE_PRUNING	-0.573173	0.00911568	-4.4715	8.82725e-05	0.000659469	1.1048	-3.18081
GO_REGULATION_OF_NECROTIC_CELL_DEATH	-0.477485	-0.00796335	-4.47145	8.82842e-05	0.000659469	1.10467	-3.18081
GO_POST_MRNA_RELEASE_SPLICEOSOMAL_COMPLEX	-0.537828	0.0313424	-4.46978	8.87114e-05	0.000662097	1.1	-3.17908
GO_CELLULAR_RESPONSE_TO_EXOGENOUS_DSRNA	-0.457494	0.0148382	-4.46881	8.89633e-05	0.00066286	1.09725	-3.17858
GO_REGULATION_OF_ALPHA_BETA_T_CELL_DIFFERENTIATION	-0.462449	0.00480024	-4.46866	8.90019e-05	0.00066286	1.09683	-3.17858
GO_MICROVILLUS	-0.263007	0.00469526	-4.46845	8.90536e-05	0.00066286	1.09627	-3.17858
GO_MITOCHONDRIAL_RNA_CATABOLIC_PROCESS	-0.528087	0.0156495	-4.46813	8.91362e-05	0.00066286	1.09537	-3.17858
GO_POSITIVE_REGULATION_OF_PROTEIN_CATABOLIC_PROCESS	-0.288911	0.0155427	-4.46792	8.91905e-05	0.00066286	1.09478	-3.17858
GO_POSITIVE_REGULATION_OF_G_PROTEIN_COUPLED_RECEPTOR_SIGNALING_PATHWAY	0.308249	-0.0352861	4.4657	8.97654e-05	0.000666569	1.08856	3.17615
GO_BASEMENT_MEMBRANE_COLLAGEN_TRIMER	0.460156	-0.0024219	4.4641	9.01831e-05	0.000669106	1.08406	3.17451
GO_H4_H2A_HISTONE_ACETYLTRANSFERASE_COMPLEX	-0.384464	0.00104683	-4.46349	9.03414e-05	0.000669715	1.08236	-3.17411
GO_CELL_CORTEX	-0.30259	0.0126059	-4.4617	9.08115e-05	0.000672633	1.07734	-3.17222
GO_NEUROTRANSMITTER_RECEPTOR_COMPLEX	0.28904	-0.0139631	4.46035	9.11668e-05	0.000674669	1.07355	3.17091
GO_POSITIVE_REGULATION_OF_MRNA_SPLICING_VIA_SPLICEOSOME	-0.34807	0.0044909	-4.46008	9.124e-05	0.000674669	1.07278	-3.17091
GO_POSITIVE_REGULATION_OF_VASCULAR_ENDOTHELIAL_GROWTH_FACTOR_PRODUCTION	-0.384806	0.00871869	-4.45762	9.18892e-05	0.000678899	1.06591	-3.16819
GO_LOCOMOTOR_RHYTHM	0.469406	0.0104453	4.45636	9.22265e-05	0.000680819	1.06236	3.16697
GO_POSITIVE_REGULATION_OF_LIPID_METABOLIC_PROCESS	-0.304352	0.0206886	-4.45412	9.28265e-05	0.000684376	1.05608	-3.16471
GO_ROSTROCAUDAL_NEURAL_TUBE_PATTERNING	-0.428226	0.0283082	-4.45374	9.29293e-05	0.000684376	1.05501	-3.16471
GO_NEGATIVE_REGULATION_OF_LIPID_BIOSYNTHETIC_PROCESS	-0.323255	0.0213732	-4.45369	9.29419e-05	0.000684376	1.05488	-3.16471
GO_REGULATION_OF_TRANSCRIPTION_FROM_RNA_POLYMERASE_II_PROMOTER_INVOLVED_IN_HEART_DEVELOPMENT	0.474065	-0.0135261	4.45275	9.31941e-05	0.000685659	1.05225	3.16389
GO_OUTER_EAR_MORPHOGENESIS	0.491858	-0.0021353	4.45167	9.34855e-05	0.000687228	1.04923	3.1629
GO_ESTABLISHMENT_OF_MITOTIC_SPINDLE_LOCALIZATION	-0.368757	0.0172693	-4.45058	9.37815e-05	0.000688828	1.04617	-3.16189
GO_SKELETAL_MUSCLE_ACETYLCHOLINE_GATED_CHANNEL_CLUSTERING	-0.518733	0.0226558	-4.44975	9.40066e-05	0.000689905	1.04385	-3.16121
GO_NECROTIC_CELL_DEATH	-0.441407	-0.00521173	-4.44783	9.45308e-05	0.000692812	1.03846	-3.15938
GO_PROTON_EXPORTING_ATPASE_ACTIVITY	-0.493634	0.00493009	-4.44745	9.46339e-05	0.000692812	1.03741	-3.15938
GO_POSITIVE_REGULATION_OF_TOLL_LIKE_RECEPTOR_4_SIGNALING_PATHWAY	-0.595817	0.00744762	-4.44743	9.46391e-05	0.000692812	1.03735	-3.15938
GO_OXO_ACID_LYASE_ACTIVITY	-0.544441	-0.0144326	-4.44548	9.51766e-05	0.00069605	1.03187	-3.15736
GO_RELAXATION_OF_VASCULAR_SMOOTH_MUSCLE	0.596152	-0.0165751	4.44525	9.52398e-05	0.00069605	1.03123	3.15736
GO_IMMUNE_RESPONSE_REGULATING_SIGNALING_PATHWAY	-0.376214	-0.000392183	-4.44466	9.54024e-05	0.000696659	1.02958	-3.15698
GO_NEUROPILIN_BINDING	-0.350364	0.0126467	-4.44409	9.55576e-05	0.000697214	1.028	-3.15663
GO_PROTEIN_AUTOPROCESSING	-0.477249	0.0349878	-4.44018	9.66464e-05	0.000704573	1.01703	-3.15207
GO_KINASE_INHIBITOR_ACTIVITY	-0.364768	0.00726636	-4.43756	9.73802e-05	0.000709334	1.00971	-3.14915
GO_PHOSPHOLIPID_BIOSYNTHETIC_PROCESS	-0.263215	0.00696491	-4.43538	9.79968e-05	0.000713235	1.0036	-3.14677
GO_GDP_METABOLIC_PROCESS	-0.385226	0.00206067	-4.43331	9.85847e-05	0.00071692	0.997805	-3.14453
GO_ENDOCARDIUM_MORPHOGENESIS	-0.520951	0.0353615	-4.43302	9.86666e-05	0.000716923	0.997001	-3.14453
GO_REGULATION_OF_INNATE_IMMUNE_RESPONSE	-0.406684	-0.00293444	-4.43216	9.89128e-05	0.000718118	0.994588	-3.1438
GO_POSITIVE_REGULATION_OF_DEFENSE_RESPONSE_TO_BACTERIUM	-0.558767	0.0376104	-4.42951	9.96726e-05	0.000723037	0.987181	-3.14084
GO_FATTY_ACID_TRANSPORT	-0.303881	0.0151779	-4.42753	0.000100245	0.000726592	0.981635	-3.13871
GO_CORONARY_ARTERY_MORPHOGENESIS	-0.652216	0.0357763	-4.42568	0.000100782	0.000729883	0.976461	-3.13675
GO_NEGATIVE_REGULATION_OF_IMMUNE_EFFECTOR_PROCESS	-0.367606	0.0143544	-4.42426	0.000101197	0.000732282	0.972489	-3.13532
GO_FC_RECEPTOR_SIGNALING_PATHWAY	-0.420759	0.00237163	-4.41996	0.000102462	0.000740276	0.960465	-3.13061
GO_CELL_CORTEX_PART	-0.315801	0.0161412	-4.41965	0.000102554	0.000740276	0.959592	-3.13061
GO_XENOBIOTIC_CATABOLIC_PROCESS	-0.546727	0.0262211	-4.41965	0.000102554	0.000740276	0.959591	-3.13061
GO_MOLTING_CYCLE_PROCESS	0.223122	-0.0200308	4.41882	0.000102801	0.000741447	0.957267	3.12992
GO_PROTEIN_ANTIGEN_BINDING	-0.536729	0.0506544	-4.41509	0.000103915	0.000748867	0.946836	-3.1256
GO_REGULATION_OF_TRANSCRIPTION_BY_RNA_POLYMERASE_III	-0.374543	0.0228358	-4.41389	0.000104276	0.000750855	0.943477	-3.12444
GO_LIPID_DROPLET	-0.343061	0.00130855	-4.41093	0.000105171	0.000756679	0.935206	-3.12109
GO_TOLL_LIKE_RECEPTOR_SIGNALING_PATHWAY	-0.405587	-0.000932885	-4.41049	0.000105304	0.000757019	0.933979	-3.12089
GO_CELLULAR_HYPEROSMOTIC_RESPONSE	-0.534151	0.00698978	-4.40828	0.000105979	0.000761249	0.927796	-3.11847
GO_POSITIVE_REGULATION_OF_INTERLEUKIN_1_SECRETION	-0.466149	0.00270139	-4.40652	0.000106518	0.000764496	0.922886	-3.11662
GO_NEUROMUSCULAR_PROCESS_CONTROLLING_POSTURE	-0.495509	0.0239328	-4.4059	0.000106711	0.000765254	0.921138	-3.11619
GO_PEPTIDYL_ARGININE_METHYLATION_TO_ASYMMETRICAL_DIMETHYL_ARGININE	0.698525	-0.0119171	4.40466	0.000107094	0.000767379	0.917664	3.11499
GO_POSITIVE_REGULATION_OF_LIPID_CATABOLIC_PROCESS	-0.354503	0.0151691	-4.40209	0.000107891	0.000772458	0.910493	-3.11213
GO_ISOTYPE_SWITCHING_TO_IGA_ISOTYPES	-0.534212	-0.0198701	-4.40155	0.000108058	0.000773024	0.908997	-3.11181
GO_NEGATIVE_REGULATION_BY_HOST_OF_VIRAL_PROCESS	-0.578503	-0.0239376	-4.40122	0.000108162	0.000773138	0.908066	-3.11174
GO_INTERFERON_ALPHA_PRODUCTION	-0.445306	-0.017364	-4.40008	0.00010852	0.00077507	0.904864	-3.11066
GO_WATER_SOLUBLE_VITAMIN_METABOLIC_PROCESS	-0.290532	0.0124908	-4.39399	0.000110445	0.000788173	0.887857	-3.10338
GO_NEGATIVE_REGULATION_OF_PEPTIDYL_TYROSINE_PHOSPHORYLATION	-0.340657	0.0113316	-4.39218	0.000111023	0.000791661	0.8828	-3.10146
GO_NEUTROPHIL_MEDIATED_KILLING_OF_SYMBIONT_CELL	0.576945	-0.0348907	4.39079	0.000111468	0.000794189	0.878931	3.10008
GO_FATTY_ACID_DERIVATIVE_BIOSYNTHETIC_PROCESS	-0.401625	-0.00432877	-4.38969	0.000111823	0.000796068	0.875861	-3.09905
GO_NUCLEOTIDE_BINDING_DOMAIN_LEUCINE_RICH_REPEAT_CONTAINING_RECEPTOR_SIGNALING_PATHWAY	-0.450068	0.00482568	-4.38732	0.000112592	0.000800897	0.869226	-3.09642
GO_REGULATION_OF_T_CELL_MEDIATED_IMMUNITY	-0.44441	0.0182295	-4.38655	0.000112841	0.000802018	0.867091	-3.09582
GO_PURINE_NUCLEOSIDE_DIPHOSPHATE_METABOLIC_PROCESS	-0.390086	0.00197268	-4.38559	0.000113153	0.000803307	0.86442	-3.09512
GO_SOLUTE_SODIUM_SYMPORTER_ACTIVITY	-0.357889	0.00668768	-4.38543	0.000113205	0.000803307	0.863974	-3.09512
GO_MULTICELLULAR_ORGANISMAL_HOMEOSTASIS	-0.212822	0.0151382	-4.38483	0.000113401	0.000804051	0.862298	-3.09472
GO_DEOXYRIBONUCLEASE_I_ACTIVITY	-0.646905	0.0536763	-4.38369	0.000113777	0.000805908	0.859099	-3.09371
GO_POSITIVE_REGULATION_OF_ADAPTIVE_IMMUNE_RESPONSE	-0.420479	0.0100663	-4.38348	0.000113846	0.000805908	0.858507	-3.09371
GO_MYELOID_DENDRITIC_CELL_ACTIVATION	-0.462457	-0.00542696	-4.38287	0.000114045	0.000806666	0.856819	-3.09331
GO_MUSCLE_ATROPHY	-0.520721	0.0277167	-4.38206	0.000114312	0.000807903	0.854559	-3.09264
GO_EPITHELIAL_CELL_DIFFERENTIATION_INVOLVED_IN_KIDNEY_DEVELOPMENT	0.281106	-0.0109423	4.38127	0.000114574	0.000809101	0.852348	3.092
GO_PHOSPHATIDYLINOSITOL_3_4_BISPHOSPHATE_BINDING	-0.341034	0.00949376	-4.3798	0.00011506	0.000811886	0.848248	-3.09051
GO_LYMPHOCYTE_ACTIVATION_INVOLVED_IN_IMMUNE_RESPONSE	-0.351354	-0.0091004	-4.37852	0.000115485	0.000814231	0.844681	-3.08925
GO_PROTEIN_DESUMOYLATION	-0.532053	0.0381316	-4.37667	0.000116105	0.000817296	0.839504	-3.08762
GO_ACYLGLYCEROL_METABOLIC_PROCESS	-0.347179	0.0217472	-4.37649	0.000116164	0.000817296	0.839008	-3.08762
GO_PARAXIAL_MESODERM_MORPHOGENESIS	0.538537	-0.0226596	4.37639	0.000116199	0.000817296	0.838723	3.08762
GO_NEGATIVE_REGULATION_OF_SMOOTHENED_SIGNALING_PATHWAY	0.425714	-0.0219699	4.37607	0.000116304	0.000817381	0.837848	3.08758
GO_FORMATION_OF_PRIMARY_GERM_LAYER	0.311422	0.00349253	4.37365	0.000117118	0.000822449	0.831097	3.08489
GO_POSITIVE_REGULATION_OF_LYASE_ACTIVITY	0.371099	-0.0232473	4.36989	0.000118395	0.000830751	0.820609	3.08053
GO_POSITIVE_REGULATION_OF_COAGULATION	-0.482303	0.0221875	-4.36934	0.000118585	0.000831419	0.81906	-3.08018
GO_CELLULAR_RESPONSE_TO_ALCOHOL	-0.238177	0.00916399	-4.36775	0.00011913	0.000834165	0.814629	-3.07875
GO_INTRACELLULAR_LIGAND_GATED_ION_CHANNEL_ACTIVITY	-0.38365	0.0380131	-4.36764	0.000119166	0.000834165	0.81433	-3.07875
GO_SENSORY_ORGAN_MORPHOGENESIS	0.262552	-0.00419235	4.36657	0.000119536	0.000835461	0.811337	3.07807
GO_REGULATION_OF_MEIOTIC_NUCLEAR_DIVISION	0.356284	0.00123438	4.36645	0.000119577	0.000835461	0.810999	3.07807
GO_POSTREPLICATION_REPAIR	-0.32655	0.0229291	-4.36618	0.000119672	0.000835461	0.810238	-3.07807
GO_CELLULAR_RESPONSE_TO_INORGANIC_SUBSTANCE	-0.251051	0.0159488	-4.366	0.000119732	0.000835461	0.809753	-3.07807
GO_REGULATION_OF_LEUKOCYTE_CHEMOTAXIS	-0.391854	0.017183	-4.36282	0.000120837	0.000842431	0.800868	-3.07447
GO_LYSOSOMAL_TRANSPORT	-0.321094	0.0184472	-4.36257	0.000120922	0.000842431	0.800183	-3.07447
GO_ENDOCARDIAL_CUSHION_FORMATION	0.488174	0.00296513	4.36175	0.00012121	0.000843765	0.797888	3.07378
GO_ACYLGLYCEROL_HOMEOSTASIS	-0.415042	0.0354294	-4.36083	0.00012153	0.000845327	0.795333	-3.07298
GO_LONG_CHAIN_FATTY_ACID_METABOLIC_PROCESS	-0.277986	0.0150982	-4.35698	0.000122886	0.000854083	0.784603	-3.0685
GO_RESPONSE_TO_STEROL	-0.347736	0.0150788	-4.35668	0.000122991	0.000854138	0.783777	-3.06847
GO_COFACTOR_METABOLIC_PROCESS	-0.2727	0.0102534	-4.35382	0.00012401	0.000860535	0.775798	-3.06523
GO_LIPID_HOMEOSTASIS	-0.32702	0.011796	-4.35085	0.000125076	0.000866796	0.767525	-3.06208
GO_POSITIVE_REGULATION_OF_PROTEIN_DEACETYLATION	-0.415669	0.0250998	-4.35076	0.00012511	0.000866796	0.767263	-3.06208
GO_ERYTHROCYTE_DEVELOPMENT	-0.388689	0.0243613	-4.34861	0.000125885	0.000871482	0.761289	-3.05974
GO_INTERLEUKIN_6_RECEPTOR_BINDING	-0.697219	0.0188725	-4.34825	0.000126016	0.000871701	0.760284	-3.05963
GO_POSITIVE_REGULATION_OF_PROTEIN_DEUBIQUITINATION	-0.523284	0.010067	-4.34738	0.000126335	0.000873224	0.757836	-3.05887
GO_POSITIVE_REGULATION_OF_THYMOCYTE_APOPTOTIC_PROCESS	0.534949	-0.0412677	4.34643	0.000126678	0.000874907	0.755215	3.05804
GO_RNA_EXPORT_FROM_NUCLEUS	-0.288434	0.00196827	-4.34546	0.000127035	0.000876679	0.752499	-3.05716
GO_DNA_BINDING_BENDING	0.373269	-0.00880291	4.34439	0.000127425	0.000878346	0.74953	3.05633
GO_REGULATION_OF_NUCLEOTIDE_BIOSYNTHETIC_PROCESS	-0.305938	0.00488064	-4.34426	0.000127476	0.000878346	0.749146	-3.05633
GO_PROTEASOME_CORE_COMPLEX_ALPHA_SUBUNIT_COMPLEX	-0.612762	0.0146603	-4.34385	0.000127623	0.000878671	0.74803	-3.05617
GO_HYALURONIC_ACID_BINDING	0.452875	-0.018749	4.3403	0.000128936	0.000887018	0.738133	3.05207
GO_MONOCARBOXYLIC_ACID_METABOLIC_PROCESS	-0.25648	0.00776142	-4.33998	0.000129056	0.000887149	0.737234	-3.052
GO_NEGATIVE_REGULATION_OF_JUN_KINASE_ACTIVITY	0.401334	-0.0119504	4.33961	0.000129192	0.000887388	0.736218	3.05189
GO_PRESYNAPTIC_MEMBRANE_ORGANIZATION	0.469675	-0.0146537	4.33901	0.000129418	0.000888245	0.73453	3.05147
GO_NEURAL_PLATE_PATTERN_SPECIFICATION	0.657876	-0.0440994	4.33829	0.000129687	0.000889399	0.73252	3.0509
GO_BASEMENT_MEMBRANE_ORGANIZATION	0.325557	-0.00495101	4.33681	0.000130239	0.000892487	0.728416	3.0494
GO_POSITIVE_REGULATION_OF_NIK_NF_KAPPAB_SIGNALING	-0.393328	0.0103416	-4.33606	0.000130519	0.00089371	0.726339	-3.0488
GO_POSITIVE_REGULATION_OF_TUMOR_NECROSIS_FACTOR_SUPERFAMILY_CYTOKINE_PRODUCTION	-0.445675	0.01208	-4.33135	0.000132303	0.000904614	0.713219	-3.04354
GO_MRNA_METABOLIC_PROCESS	-0.265043	0.00807105	-4.33131	0.000132317	0.000904614	0.713111	-3.04354
GO_MITOGEN_ACTIVATED_PROTEIN_KINASE_BINDING	-0.423365	0.0193673	-4.33087	0.000132487	0.000905069	0.711874	-3.04332
GO_CELL_CELL_JUNCTION	-0.237052	0.0118678	-4.32983	0.000132884	0.000907081	0.708977	-3.04235
GO_CHEMOKINE_SECRETION	-0.468958	0.0148481	-4.32596	0.000134372	0.000915666	0.698219	-3.03826
GO_REGULATION_OF_GTPASE_ACTIVITY	-0.249212	0.0118402	-4.32575	0.000134454	0.000915666	0.697625	-3.03826
GO_MEMBRANE_RAFT_DISTRIBUTION	-0.636535	0.0108143	-4.32575	0.000134455	0.000915666	0.697622	-3.03826
GO_TERPENOID_BIOSYNTHETIC_PROCESS	-0.479792	0.0361413	-4.32461	0.000134895	0.000917953	0.694464	-3.03718
GO_REGULATION_OF_CD40_SIGNALING_PATHWAY	-0.524196	0.0226701	-4.32348	0.000135335	0.000920233	0.691318	-3.0361
GO_AP_TYPE_MEMBRANE_COAT_ADAPTOR_COMPLEX	-0.310177	0.0133509	-4.32072	0.000136413	0.000926239	0.683644	-3.03328
GO_DIOL_BIOSYNTHETIC_PROCESS	-0.406319	0.00880683	-4.32068	0.000136428	0.000926239	0.683537	-3.03328
GO_HEME_TRANSPORTER_ACTIVITY	-0.576943	0.0237253	-4.31818	0.000137414	0.000932212	0.676578	-3.03049
GO_REGULATION_OF_CELLULAR_KETONE_METABOLIC_PROCESS	-0.326279	0.00276403	-4.31716	0.00013782	0.000934243	0.673729	-3.02954
GO_REGULATION_OF_SMAD_PROTEIN_SIGNAL_TRANSDUCTION	0.35584	-0.00486618	4.31571	0.000138393	0.000937403	0.669721	3.02807
GO_POSITIVE_REGULATION_OF_GLIOGENESIS	-0.387964	0.0143166	-4.31525	0.000138576	0.000937672	0.668442	-3.02795
GO_C_ACYLTRANSFERASE_ACTIVITY	-0.494526	0.00207195	-4.31508	0.000138646	0.000937672	0.667957	-3.02795
GO_EMBRYONIC_PROCESS_INVOLVED_IN_FEMALE_PREGNANCY	-0.641102	0.0215687	-4.31322	0.000139389	0.000941976	0.662788	-3.02596
GO_RUFFLE_MEMBRANE	-0.339362	0.0169371	-4.31227	0.000139771	0.000943827	0.660148	-3.02511
GO_POSITIVE_REGULATION_OF_INTERLEUKIN_5_SECRETION	-0.542984	0.0446088	-4.30949	0.000140892	0.000950671	0.652425	-3.02197
GO_MDA_5_SIGNALING_PATHWAY	-0.469035	-0.0211422	-4.30755	0.000141683	0.000955277	0.647013	-3.01987
GO_PHAGOCYTOSIS	-0.400148	0.0126367	-4.3039	0.000143178	0.000964613	0.636875	-3.01565
GO_BROWN_FAT_CELL_DIFFERENTIATION	-0.345769	0.0118451	-4.30305	0.000143527	0.000966224	0.634522	-3.01492
GO_PROTON_TRANSPORTING_V_TYPE_ATPASE_V0_DOMAIN	-0.527095	-0.00391305	-4.30232	0.00014383	0.000967527	0.632481	-3.01434
GO_ENDONUCLEASE_COMPLEX	-0.29422	0.00939636	-4.30072	0.000144492	0.000971234	0.628047	-3.01268
GO_REGULATION_OF_UBIQUITIN_PROTEIN_LIGASE_ACTIVITY	0.492833	0.0080594	4.30044	0.00014461	0.000971283	0.62726	3.01265
GO_MOLTING_CYCLE	0.234282	-0.0183569	4.2984	0.00014546	0.00097625	0.621594	3.01044
GO_RESPONSE_TO_INTERLEUKIN_1	-0.412945	-0.0039218	-4.29768	0.000145761	0.000977519	0.619602	-3.00987
GO_REGULATION_OF_VESICLE_MEDIATED_TRANSPORT	-0.304692	0.0123261	-4.29608	0.000146434	0.000981288	0.615147	-3.0082
GO_RECEPTOR_MEDIATED_ENDOCYTOSIS_INVOLVED_IN_CHOLESTEROL_TRANSPORT	-0.5697	0.0361149	-4.29419	0.000147231	0.000985874	0.609907	-3.00618
GO_BILE_ACID_AND_BILE_SALT_TRANSPORT	-0.38295	0.0291763	-4.29353	0.000147511	0.000987002	0.608067	-3.00568
GO_MATING_BEHAVIOR	0.368278	-0.00127908	4.29051	0.000148795	0.000994782	0.599696	3.00227
GO_REGULATION_OF_BODY_FLUID_LEVELS	-0.279006	0.015233	-4.29015	0.000148949	0.000994782	0.5987	-3.00227
GO_POSITIVE_REGULATION_OF_TRANSCRIPTION_BY_RNA_POLYMERASE_I	-0.347399	0.00618979	-4.29	0.000149014	0.000994782	0.598279	-3.00227
GO_NEGATIVE_REGULATION_OF_INTERLEUKIN_1_BETA_SECRETION	-0.412417	0.0435462	-4.28631	0.000150602	0.00100462	0.588038	-2.998
GO_PROTON_TRANSPORTING_ATPASE_ACTIVITY_ROTATIONAL_MECHANISM	-0.498794	0.00594413	-4.28485	0.000151234	0.00100807	0.583992	-2.99651
GO_HEMIDESMOSOME	0.512068	-0.00805959	4.28459	0.000151348	0.00100807	0.583264	2.99651
GO_NEGATIVE_REGULATION_OF_FIBROBLAST_GROWTH_FACTOR_RECEPTOR_SIGNALING_PATHWAY	0.344467	-0.000439101	4.28386	0.000151665	0.00100874	0.581243	2.99622
GO_POSITIVE_REGULATION_OF_CD4_POSITIVE_ALPHA_BETA_T_CELL_ACTIVATION	-0.525705	0.019678	-4.28383	0.000151678	0.00100874	0.581158	-2.99622
GO_REGULATION_OF_HAIR_FOLLICLE_DEVELOPMENT	0.408601	-0.0274488	4.28199	0.000152485	0.00101142	0.576036	2.99507
GO_REGULATION_OF_RESPIRATORY_GASEOUS_EXCHANGE_BY_NEUROLOGICAL_SYSTEM_PROCESS	0.576922	-0.0128156	4.28182	0.000152556	0.00101142	0.575587	2.99507
GO_PROTEASOME_CORE_COMPLEX_BETA_SUBUNIT_COMPLEX	-0.594689	-0.00124382	-4.28157	0.000152667	0.00101142	0.574882	-2.99507
GO_CALCIUM_ION_EXPORT_ACROSS_PLASMA_MEMBRANE	-0.573422	0.0585994	-4.28136	0.000152761	0.00101142	0.574286	-2.99507
GO_PRP19_COMPLEX	-0.449689	-0.00194677	-4.28122	0.000152821	0.00101142	0.573911	-2.99507
GO_ENDOCRINE_SYSTEM_DEVELOPMENT	0.228597	-0.00781344	4.28114	0.000152857	0.00101142	0.573684	2.99507
GO_CELL_MATRIX_ADHESION_MEDIATOR_ACTIVITY	0.62361	0.0276091	4.28081	0.000153001	0.00101142	0.572775	2.99507
GO_FILOPODIUM_ASSEMBLY	-0.31172	0.022422	-4.28081	0.000153001	0.00101142	0.572774	-2.99507
GO_POSITIVE_REGULATION_OF_RESPONSE_TO_EXTERNAL_STIMULUS	-0.376716	0.0110364	-4.27948	0.000153588	0.0010141	0.569071	-2.99392
GO_POSITIVE_REGULATION_OF_WOUND_HEALING	-0.337116	0.0184128	-4.27937	0.000153637	0.0010141	0.568766	-2.99392
GO_PROTEIN_O_LINKED_GLYCOSYLATION_VIA_THREONINE	0.517725	-0.0214225	4.27659	0.000154867	0.00102118	0.561066	2.9909
GO_CELLULAR_RESPONSE_TO_FLUID_SHEAR_STRESS	-0.411215	0.0237851	-4.27642	0.000154942	0.00102118	0.560595	-2.9909
GO_PROTEIN_DEGLUTAMYLATION	-0.540388	0.0694082	-4.27319	0.000156384	0.00102952	0.551648	-2.98736
GO_NEGATIVE_REGULATION_OF_OSTEOBLAST_PROLIFERATION	0.397727	-0.0158359	4.27306	0.000156443	0.00102952	0.551288	2.98736
GO_THROMBIN_ACTIVATED_RECEPTOR_ACTIVITY	0.478116	-0.0166568	4.27038	0.000157653	0.00103671	0.543845	2.98434
GO_TERTIARY_GRANULE_MEMBRANE	-0.498507	0.0172213	-4.26803	0.00015872	0.0010424	0.537332	-2.98197
GO_FATTY_ACID_CATABOLIC_PROCESS	-0.282495	0.0189794	-4.26796	0.000158754	0.0010424	0.537123	-2.98197
GO_POSITIVE_REGULATION_OF_T_CELL_MEDIATED_CYTOTOXICITY	-0.427578	0.0146324	-4.26637	0.000159479	0.00104638	0.532723	-2.98031
GO_POSITIVE_REGULATION_OF_SPHINGOLIPID_BIOSYNTHETIC_PROCESS	-0.512974	0.025727	-4.26594	0.000159673	0.00104687	0.531549	-2.98011
GO_INTERLEUKIN_8_PRODUCTION	-0.423931	-0.00443382	-4.2652	0.000160016	0.00104833	0.529479	-2.9795
GO_MEMBRANE_RAFT_ORGANIZATION	-0.505975	0.000190348	-4.26485	0.000160176	0.0010486	0.528518	-2.97939
GO_INTERLEUKIN_1_BETA_SECRETION	-0.41076	0.0144091	-4.26449	0.000160343	0.00104891	0.527506	-2.97926
GO_REGULATION_OF_SMALL_MOLECULE_METABOLIC_PROCESS	-0.266837	0.00398294	-4.26264	0.000161197	0.00105371	0.52238	-2.97728
GO_FATTY_ACID_DERIVATIVE_BINDING	-0.311296	0.012965	-4.2623	0.000161352	0.00105394	0.521454	-2.97718
GO_IMMUNE_RESPONSE_REGULATING_CELL_SURFACE_RECEPTOR_SIGNALING_PATHWAY	-0.365514	-0.000276596	-4.26127	0.000161832	0.00105559	0.518581	-2.9765
GO_RENAL_WATER_HOMEOSTASIS	-0.379186	0.0142276	-4.26114	0.000161892	0.00105559	0.518228	-2.9765
GO_MEIOTIC_CHROMOSOME_CONDENSATION	-0.522268	0.0204557	-4.26098	0.000161965	0.00105559	0.517792	-2.9765
GO_RESPONSE_TO_INTERLEUKIN_2	-0.529049	-0.0211685	-4.26013	0.000162359	0.00105738	0.515445	-2.97577
GO_ACTIVATION_OF_INNATE_IMMUNE_RESPONSE	-0.399816	-0.00600272	-4.25571	0.000164433	0.00107009	0.503189	-2.97058
GO_INTERSTITIAL_MATRIX	0.445011	-0.0219635	4.2554	0.000164579	0.00107025	0.502331	2.97051
GO_GLUTATHIONE_CATABOLIC_PROCESS	-0.452651	0.0402712	-4.25447	0.00016502	0.00107232	0.499749	-2.96967
GO_LEUKOCYTE_CHEMOTAXIS	-0.383266	0.0124147	-4.25416	0.000165165	0.00107248	0.4989	-2.96961
GO_CARDIAC_VENTRICLE_FORMATION	0.651237	-0.0478482	4.24971	0.000167288	0.00108546	0.486573	2.96439
GO_RESPONSE_TO_LEUKEMIA_INHIBITORY_FACTOR	-0.30757	0.0153587	-4.24941	0.000167433	0.0010856	0.485735	-2.96433
GO_INOSITOL_PHOSPHATE_CATABOLIC_PROCESS	-0.322685	0.0269454	-4.2484	0.00016792	0.00108795	0.482933	-2.96339
GO_EYE_MORPHOGENESIS	0.279134	-0.00422146	4.2477	0.000168255	0.0010887	0.481005	2.96309
GO_GENE_SILENCING_BY_RNA	-0.239831	0.00364791	-4.24764	0.000168283	0.0010887	0.480847	-2.96309
GO_NEGATIVE_REGULATION_OF_RECEPTOR_SIGNALING_PATHWAY_VIA_STAT	-0.468322	0.00456467	-4.24597	0.000169091	0.00109313	0.476221	-2.96133
GO_NERVE_DEVELOPMENT	0.287151	-0.003916	4.24457	0.00016977	0.00109655	0.472352	2.95997
GO_POSITIVE_REGULATION_OF_INTERLEUKIN_10_PRODUCTION	-0.474342	0.0118266	-4.24437	0.000169871	0.00109655	0.471783	-2.95997
GO_HEMIDESMOSOME_ASSEMBLY	0.519799	-0.0396833	4.24341	0.000170337	0.00109875	0.469137	2.9591
GO_LUBAC_COMPLEX	-0.62085	-0.0223584	-4.24229	0.000170888	0.0011015	0.466019	-2.95802
GO_EPIDERMAL_GROWTH_FACTOR_RECEPTOR_SIGNALING_PATHWAY	-0.297699	0.014478	-4.242	0.00017103	0.00110161	0.465217	-2.95797
GO_GMP_METABOLIC_PROCESS	-0.411292	0.0227095	-4.24101	0.000171515	0.00110393	0.462483	-2.95706
GO_REGULATION_OF_EXCRETION	-0.423238	0.0369519	-4.23999	0.000172018	0.00110635	0.459656	-2.95611
GO_REGULATION_OF_PH	-0.324777	0.0137092	-4.23855	0.000172727	0.0011101	0.45569	-2.95464
GO_INTERMEMBRANE_LIPID_TRANSFER	-0.426491	-0.00081881	-4.2381	0.000172949	0.00111072	0.454446	-2.9544
GO_REGULATION_OF_PROTEIN_KINASE_C_ACTIVITY	0.459741	-0.0150317	4.23725	0.000173373	0.00111263	0.452084	2.95365
GO_PEROXISOME_PROLIFERATOR_ACTIVATED_RECEPTOR_SIGNALING_PATHWAY	-0.371235	-0.000911357	-4.23693	0.000173532	0.00111283	0.451199	-2.95357
GO_MITOTIC_METAPHASE_PLATE_CONGRESSION	-0.318577	0.0267452	-4.2366	0.000173695	0.00111306	0.450296	-2.95348
GO_NEGATIVE_REGULATION_OF_TYROSINE_PHOSPHORYLATION_OF_STAT_PROTEIN	-0.474432	0.00957879	-4.23628	0.000173857	0.00111329	0.449394	-2.95339
GO_PHOSPHORYLATED_CARBOHYDRATE_DEPHOSPHORYLATION	-0.329708	0.031763	-4.23546	0.000174265	0.00111509	0.447132	-2.95269
GO_REGULATION_OF_CELLULAR_AMINE_METABOLIC_PROCESS	-0.430126	-0.00882587	-4.23351	0.000175244	0.00112054	0.441725	-2.95057
GO_PROTEIN_CONTAINING_COMPLEX_SCAFFOLD_ACTIVITY	-0.244314	0.0123699	-4.23193	0.00017604	0.00112481	0.437353	-2.94892
GO_ENDOPLASMIC_RETICULUM_MANNOSE_TRIMMING	0.457449	-0.0146381	4.23139	0.000176311	0.00112573	0.435865	2.94857
GO_POSITIVE_REGULATION_OF_SUBSTRATE_ADHESION_DEPENDENT_CELL_SPREADING	-0.428247	0.0323822	-4.23047	0.000176775	0.00112787	0.433328	-2.94774
GO_RAB_GUANYL_NUCLEOTIDE_EXCHANGE_FACTOR_ACTIVITY	-0.457118	0.0188955	-4.22963	0.000177199	0.00112917	0.431017	-2.94724
GO_INTERLEUKIN_13_SECRETION	-0.464358	-0.00733618	-4.22956	0.000177235	0.00112917	0.430823	-2.94724
GO_NEGATIVE_REGULATION_OF_CYTOKINE_BIOSYNTHETIC_PROCESS	-0.37771	0.020543	-4.22867	0.000177688	0.00113055	0.428358	-2.94671
GO_REGULATION_OF_GLYCOGEN_METABOLIC_PROCESS	0.344312	-0.0274519	4.22863	0.000177709	0.00113055	0.428247	2.94671
GO_SH3_SH2_ADAPTOR_ACTIVITY	-0.346864	0.016904	-4.22708	0.000178501	0.00113476	0.423955	-2.94509
GO_POSITIVE_REGULATION_OF_CYTOKINE_PRODUCTION_INVOLVED_IN_IMMUNE_RESPONSE	-0.46284	0.0133579	-4.22632	0.000178889	0.00113586	0.421862	-2.94468
GO_POSITIVE_REGULATION_OF_HISTONE_DEACETYLASE_ACTIVITY	-0.532918	0.0281887	-4.22624	0.000178931	0.00113586	0.421631	-2.94468
GO_RNA_SPLICING	-0.265799	0.00821833	-4.22506	0.000179535	0.00113887	0.418381	-2.94353
GO_CELLULAR_RESPONSE_TO_LOW_DENSITY_LIPOPROTEIN_PARTICLE_STIMULUS	-0.477368	0.008772	-4.22416	0.000180001	0.001141	0.41588	-2.94271
GO_POSITIVE_REGULATION_OF_FIBROBLAST_GROWTH_FACTOR_PRODUCTION	-0.679574	0.0515036	-4.22241	0.000180903	0.0011459	0.411054	-2.94086
GO_NUCLEOSIDE_TRIPHOSPHATASE_REGULATOR_ACTIVITY	-0.263923	0.0102609	-4.22215	0.000181039	0.00114593	0.410333	-2.94084
GO_ANTIBIOTIC_BIOSYNTHETIC_PROCESS	-0.377282	0.0190812	-4.22099	0.000181645	0.00114894	0.407109	-2.9397
GO_GLOMERULUS_MORPHOGENESIS	0.506772	-0.0303821	4.2175	0.000183468	0.00115963	0.397472	2.93568
GO_AMP_METABOLIC_PROCESS	-0.421709	0.0317678	-4.21711	0.000183673	0.0011601	0.396395	-2.93551
GO_NEGATIVE_REGULATION_OF_VASCULAR_ASSOCIATED_SMOOTH_MUSCLE_CELL_MIGRATION	0.685063	-0.0193868	4.21667	0.000183902	0.00116071	0.39519	2.93528
GO_FOAM_CELL_DIFFERENTIATION	-0.418071	0.0218079	-4.21352	0.000185571	0.0011704	0.386477	-2.93167
GO_SPECIFIC_GRANULE_MEMBRANE	-0.436217	0.0122671	-4.213	0.00018585	0.00117048	0.385029	-2.93164
GO_LIPOPOLYSACCHARIDE_RECEPTOR_ACTIVITY	-0.724459	-0.01077	-4.2129	0.000185901	0.00117048	0.384763	-2.93164
GO_ACTIVATION_OF_GTPASE_ACTIVITY	-0.256078	0.0120091	-4.21275	0.000185982	0.00117048	0.38434	-2.93164
GO_LIPID_PHOSPHORYLATION	-0.311728	0.0139236	-4.21061	0.000187124	0.00117682	0.378435	-2.92929
GO_FLEMMING_BODY	-0.462525	0.00631706	-4.21007	0.000187411	0.00117766	0.376956	-2.92898
GO_POSITIVE_REGULATION_OF_MORPHOGENESIS_OF_AN_EPITHELIUM	0.352607	-0.0143299	4.20986	0.000187526	0.00117766	0.376367	2.92898
GO_HEAD_MORPHOGENESIS	0.35938	-0.00372916	4.20897	0.000188006	0.00117984	0.373898	2.92818
GO_CHONDROCYTE_PROLIFERATION	0.365725	-0.00538621	4.20682	0.000189166	0.00118627	0.367965	2.92582
GO_NONASSOCIATIVE_LEARNING	0.53366	-0.0252007	4.20162	0.000192003	0.0012032	0.353608	2.91966
GO_MANGANESE_ION_TRANSPORT	-0.377424	0.0292076	-4.19906	0.000193415	0.00121118	0.346542	-2.91679
GO_RESPONSE_TO_BACTERIUM	-0.342246	0.00598507	-4.19846	0.000193747	0.0012124	0.344888	-2.91635
GO_PHOSPHOTRANSFERASE_ACTIVITY_NITROGENOUS_GROUP_AS_ACCEPTOR	0.550328	-0.0612931	4.19695	0.000194583	0.00121664	0.340733	2.91484
GO_CALCITONIN_FAMILY_RECEPTOR_SIGNALING_PATHWAY	-0.522407	0.033969	-4.19674	0.000194701	0.00121664	0.340151	-2.91484
GO_UBIQUITIN_PROTEIN_TRANSFERASE_INHIBITOR_ACTIVITY	0.6596	-0.012838	4.19563	0.00019532	0.00121964	0.33709	2.91377
GO_POSITIVE_REGULATION_OF_FEEDING_BEHAVIOR	-0.518896	0.00986147	-4.19381	0.00019634	0.0012251	0.332064	-2.91183
GO_POLY_A_PLUS_MRNA_EXPORT_FROM_NUCLEUS	-0.375652	0.0154562	-4.19357	0.000196473	0.0012251	0.33141	-2.91183
GO_CHROMOCENTER	0.451834	0.00963126	4.19208	0.000197316	0.00122948	0.327282	2.91028
GO_METANEPHRIC_GLOMERULUS_DEVELOPMENT	0.39173	0.0077362	4.19038	0.000198273	0.00123295	0.322614	2.90906
GO_ANTERIOR_POSTERIOR_AXON_GUIDANCE	0.428083	-0.00268421	4.19036	0.000198289	0.00123295	0.322538	2.90906
GO_4_HYDROXYPROLINE_METABOLIC_PROCESS	0.525779	-0.045365	4.19035	0.000198293	0.00123295	0.322521	2.90906
GO_INTERLEUKIN_2_BIOSYNTHETIC_PROCESS	-0.508953	0.018564	-4.18971	0.000198656	0.00123434	0.320753	-2.90857
GO_DNA_REPLICATION_FACTOR_C_COMPLEX	-0.559663	0.000920185	-4.18907	0.000199019	0.00123572	0.318993	-2.90808
GO_SKELETAL_MUSCLE_CELL_PROLIFERATION	-0.38223	0.00644453	-4.18872	0.00019922	0.00123609	0.318021	-2.90795
GO_T_HELPER_1_CELL_CYTOKINE_PRODUCTION	-0.607775	0.0203048	-4.18828	0.000199472	0.00123678	0.316802	-2.90771
GO_POSITIVE_REGULATION_OF_CATECHOLAMINE_SECRETION	0.480471	0.0127656	4.18776	0.000199765	0.00123773	0.315385	2.90737
GO_POSITIVE_REGULATION_OF_COFACTOR_METABOLIC_PROCESS	-0.467017	0.0354837	-4.18739	0.000199978	0.00123817	0.314361	-2.90722
GO_RESPONSE_TO_ALUMINUM_ION	-0.56637	0.0392733	-4.18651	0.000200483	0.00123977	0.311925	-2.90666
GO_POSITIVE_REGULATION_OF_ALPHA_BETA_T_CELL_DIFFERENTIATION	-0.464567	0.00228019	-4.18645	0.000200518	0.00123977	0.31176	-2.90666
GO_RESPONSE_TO_INTERLEUKIN_7	-0.426961	0.00565149	-4.18555	0.000201035	0.00124209	0.309278	-2.90585
GO_GROWTH_HORMONE_RECEPTOR_SIGNALING_PATHWAY_VIA_JAK_STAT	-0.596883	0.014883	-4.18509	0.0002013	0.00124263	0.308005	-2.90566
GO_COFACTOR_TRANSPORT	-0.290933	0.0254105	-4.1849	0.000201404	0.00124263	0.307506	-2.90566
GO_REGULATION_OF_STORE_OPERATED_CALCIUM_CHANNEL_ACTIVITY	-0.541061	0.0364637	-4.18404	0.000201904	0.00124484	0.305118	-2.90489
GO_TETRAHYDROBIOPTERIN_BIOSYNTHETIC_PROCESS	-0.556827	0.0145032	-4.18258	0.000202746	0.00124915	0.301105	-2.90338
GO_FLAVIN_ADENINE_DINUCLEOTIDE_BINDING	-0.29603	0.0180172	-4.18055	0.000203929	0.00125557	0.295492	-2.90116
GO_BLOOD_COAGULATION_INTRINSIC_PATHWAY	-0.454435	0.058169	-4.17942	0.000204586	0.00125872	0.292395	-2.90007
GO_PRIMITIVE_HEMOPOIESIS	-0.56511	0.0552017	-4.1776	0.000205655	0.00126442	0.287367	-2.89811
GO_NEGATIVE_REGULATION_OF_SIGNAL_TRANSDUCTION_IN_ABSENCE_OF_LIGAND	-0.337484	0.00721835	-4.17703	0.000205992	0.00126561	0.285789	-2.8977
GO_NEGATIVE_REGULATION_OF_PROTEIN_IMPORT_INTO_NUCLEUS	0.433511	0.0165807	4.17555	0.000206861	0.00127006	0.281732	2.89618
GO_T_HELPER_2_CELL_DIFFERENTIATION	-0.512983	0.00957207	-4.17438	0.000207553	0.00127342	0.27851	-2.89503
GO_ER_MEMBRANE_INSERTION_COMPLEX	-0.541001	0.0246359	-4.17412	0.000207711	0.0012735	0.277778	-2.895
GO_GTP_BIOSYNTHETIC_PROCESS	0.528125	-0.0206891	4.17372	0.000207945	0.00127397	0.276691	2.89484
GO_HEXOSE_TRANSMEMBRANE_TRANSPORTER_ACTIVITY	-0.436792	0.0250139	-4.1735	0.000208078	0.00127397	0.276076	-2.89484
GO_ACTIVATION_OF_PROTEIN_KINASE_ACTIVITY	-0.270488	0.0122476	-4.17229	0.000208801	0.00127751	0.272731	-2.89364
GO_POSITIVE_REGULATION_OF_PROTEIN_MONOUBIQUITINATION	-0.500274	0.0133688	-4.1703	0.000209992	0.00128303	0.267248	-2.89176
GO_NEGATIVE_REGULATION_OF_IMMUNE_RESPONSE	-0.353806	0.00933191	-4.17029	0.000209995	0.00128303	0.267237	-2.89176
GO_POSITIVE_REGULATION_OF_SMOOTH_MUSCLE_CONTRACTION	-0.361091	0.0296037	-4.16837	0.000211153	0.00128921	0.261932	-2.88968
GO_NEGATIVE_REGULATION_OF_NEUROLOGICAL_SYSTEM_PROCESS	0.410433	-0.0162945	4.16809	0.00021132	0.00128933	0.261171	2.88964
GO_TELOMERE_CAP_COMPLEX	-0.437979	0.0142854	-4.16718	0.000211869	0.00129179	0.25867	-2.88881
GO_NEGATIVE_REGULATION_OF_UBIQUITIN_PROTEIN_LIGASE_ACTIVITY	0.563238	0.0303643	4.16646	0.000212303	0.00129353	0.256699	2.88822
GO_SUPEROXIDE_ANION_GENERATION	-0.495137	0.0188253	-4.16609	0.000212533	0.00129404	0.255655	-2.88805
GO_PROTEIN_DEMANNOSYLATION	0.454157	-0.0248723	4.16461	0.000213431	0.00129861	0.25159	2.88652
GO_REGULATION_OF_POSTSYNAPTIC_NEUROTRANSMITTER_RECEPTOR_ACTIVITY	0.46768	-0.0122314	4.16295	0.000214447	0.00130389	0.247011	2.88476
GO_NEGATIVE_REGULATION_OF_BONE_REMODELING	-0.476184	0.0224034	-4.16187	0.000215108	0.001307	0.244046	-2.88372
GO_SPECIFIC_GRANULE_LUMEN	-0.35008	-0.00815007	-4.16083	0.000215749	0.0013094	0.241177	-2.88293
GO_CYCLIC_NUCLEOTIDE_BINDING	-0.350553	0.0252509	-4.16074	0.000215801	0.0013094	0.240946	-2.88293
GO_NEGATIVE_REGULATION_OF_STRIATED_MUSCLE_CONTRACTION	-0.463535	0.0181659	-4.1568	0.000218242	0.0013233	0.230104	-2.87834
GO_POSITIVE_REGULATION_OF_PODOSOME_ASSEMBLY	-0.572272	0.0404305	-4.15636	0.000218515	0.00132404	0.228899	-2.8781
GO_FLOTILLIN_COMPLEX	-0.561479	0.013937	-4.15535	0.000219147	0.00132696	0.226116	-2.87714
GO_LATERAL_SPROUTING_FROM_AN_EPITHELIUM	0.470621	-0.0225729	4.15422	0.000219858	0.00133034	0.222996	2.87604
GO_POSITIVE_REGULATION_OF_CYTOKINE_PRODUCTION	-0.359951	0.0051577	-4.15223	0.000221112	0.00133701	0.217515	-2.87386
GO_HEPATOCYTE_GROWTH_FACTOR_RECEPTOR_SIGNALING_PATHWAY	-0.360447	0.00810228	-4.15182	0.00022137	0.00133765	0.21639	-2.87366
GO_TEMPERATURE_HOMEOSTASIS	-0.230604	0.0168403	-4.15136	0.000221658	0.00133828	0.215136	-2.87345
GO_U4_SNRNA_3_END_PROCESSING	-0.454868	0.0103893	-4.15117	0.000221778	0.00133828	0.214617	-2.87345
GO_MINERALOCORTICOID_BIOSYNTHETIC_PROCESS	0.465869	-0.0136058	4.15052	0.000222194	0.00133987	0.21281	2.87294
GO_CATECHOLAMINE_UPTAKE	-0.394545	-0.00246272	-4.14907	0.000223114	0.0013445	0.208828	-2.87144
GO_NEGATIVE_REGULATION_OF_HEART_CONTRACTION	-0.334794	0.0312663	-4.14438	0.000226118	0.00136166	0.195941	-2.86593
GO_REGULATION_OF_MITOCHONDRIAL_FUSION	-0.448689	0.017333	-4.14328	0.000226827	0.00136459	0.192923	-2.865
GO_GOLGI_CISTERNA_MEMBRANE	0.324448	-0.0198792	4.14315	0.000226915	0.00136459	0.192551	2.865
GO_CELL_CELL_ADHESION_VIA_PLASMA_MEMBRANE_ADHESION_MOLECULES	0.218676	-0.00727378	4.14278	0.000227155	0.0013651	0.191534	2.86483
GO_INNATE_IMMUNE_RESPONSE_ACTIVATING_CELL_SURFACE_RECEPTOR_SIGNALING_PATHWAY	-0.436426	-0.0100537	-4.14229	0.000227474	0.00136608	0.190183	-2.86452
GO_NONRIBOSOMAL_PEPTIDE_BIOSYNTHETIC_PROCESS	-0.355653	0.020066	-4.14174	0.00022783	0.00136729	0.188674	-2.86414
GO_REGULATION_OF_PROTEIN_DEUBIQUITINATION	-0.507637	0.0327273	-4.14101	0.000228305	0.00136857	0.186667	-2.86373
GO_POSTSYNAPTIC_DENSITY_INTRACELLULAR_COMPONENT	-0.495841	0.0130183	-4.14093	0.000228354	0.00136857	0.18646	-2.86373
GO_NEGATIVE_REGULATION_OF_T_CELL_CYTOKINE_PRODUCTION	-0.481727	0.0233099	-4.13961	0.000229214	0.00137148	0.182838	-2.86281
GO_SIGNALING_ADAPTOR_ACTIVITY	-0.290062	0.0163374	-4.13951	0.000229283	0.00137148	0.18255	-2.86281
GO_SPLICEOSOMAL_COMPLEX	-0.288143	0.00921866	-4.13947	0.000229307	0.00137148	0.182446	-2.86281
GO_RESPONSE_TO_BMP	0.271393	-0.00854286	4.13825	0.000230107	0.00137532	0.179092	2.8616
GO_FC_EPSILON_RECEPTOR_SIGNALING_PATHWAY	-0.397537	8.88608e-05	-4.13728	0.000230742	0.00137818	0.176436	-2.86069
GO_LIPID_TRANSPORTER_ACTIVITY	-0.241573	0.0137571	-4.13688	0.000231007	0.00137883	0.175331	-2.86049
GO_RRNA_BASE_METHYLATION	-0.413076	-0.0189327	-4.13628	0.000231407	0.00138028	0.173663	-2.86003
GO_NEGATIVE_REGULATION_OF_TRANSFORMING_GROWTH_FACTOR_BETA1_PRODUCTION	-0.643626	0.0325983	-4.13551	0.000231915	0.00138237	0.171554	-2.85938
GO_NEGATIVE_REGULATION_OF_ENDOTHELIAL_CELL_PROLIFERATION	-0.366086	0.0144689	-4.13509	0.000232189	0.00138306	0.170416	-2.85916
GO_REGULATION_OF_DEFENSE_RESPONSE_TO_VIRUS	-0.326083	0.00212107	-4.13052	0.000235237	0.00140028	0.15785	-2.85379
GO_REGULATION_OF_TELOMERASE_ACTIVITY	-0.289965	0.00719092	-4.12876	0.000236418	0.00140614	0.153027	-2.85197
GO_T_CELL_MIGRATION	-0.409833	0.0119912	-4.12858	0.000236542	0.00140614	0.152522	-2.85197
GO_NIK_NF_KAPPAB_SIGNALING	-0.401686	-0.00685427	-4.12586	0.000238379	0.0014161	0.14507	-2.84891
GO_T_CELL_CYTOKINE_PRODUCTION	-0.423691	0.0176228	-4.12452	0.000239294	0.00142057	0.141382	-2.84754
GO_INTERLEUKIN_1_SECRETION	-0.398043	0.00649823	-4.12413	0.000239559	0.00142119	0.140315	-2.84735
GO_REGULATION_OF_BICELLULAR_TIGHT_JUNCTION_ASSEMBLY	-0.319998	0.0325834	-4.122	0.000241023	0.00142891	0.134447	-2.845
GO_POSITIVE_REGULATION_OF_RECEPTOR_SIGNALING_PATHWAY_VIA_STAT	-0.369208	-0.000601411	-4.12164	0.000241269	0.00142941	0.133462	-2.84484
GO_NEGATIVE_REGULATION_OF_B_CELL_MEDIATED_IMMUNITY	-0.422246	0.00326954	-4.1208	0.000241843	0.00143184	0.131173	-2.8441
GO_REGULATION_OF_DNA_BINDING_TRANSCRIPTION_FACTOR_ACTIVITY	-0.258879	0.0119996	-4.12027	0.00024221	0.00143305	0.129714	-2.84374
GO_CEREBELLAR_GRANULAR_LAYER_DEVELOPMENT	0.364489	-0.0013344	4.11996	0.000242423	0.00143334	0.128869	2.84365
GO_POSITIVE_REGULATION_OF_ISOTYPE_SWITCHING_TO_IGA_ISOTYPES	-0.540386	-0.00024972	-4.11932	0.00024287	0.00143502	0.127092	-2.84314
GO_LIM_DOMAIN_BINDING	-0.483306	0.00349028	-4.1185	0.000243433	0.00143738	0.124862	-2.84243
GO_THREONINE_TYPE_PEPTIDASE_ACTIVITY	-0.508043	0.000485045	-4.11709	0.000244416	0.00144222	0.120984	-2.84097
GO_ALPHA_TUBULIN_BINDING	-0.300618	0.0109046	-4.11623	0.000245018	0.0014448	0.118615	-2.84019
GO_INTERLEUKIN_17_PRODUCTION	-0.405678	0.0212748	-4.11585	0.000245283	0.00144539	0.117572	-2.84001
GO_REGULATION_OF_STRESS_ACTIVATED_PROTEIN_KINASE_SIGNALING_CASCADE	-0.283144	0.0159718	-4.10935	0.000249865	0.00147141	0.09975	-2.83227
GO_POSITIVE_REGULATION_OF_HISTONE_H4_ACETYLATION	-0.444841	-0.00717936	-4.10803	0.000250804	0.00147595	0.0961382	-2.83093
GO_ODORANT_BINDING	0.474665	-0.0564092	4.10728	0.000251341	0.00147812	0.0940784	2.83029
GO_BLOOD_VESSEL_ENDOTHELIAL_CELL_PROLIFERATION_INVOLVED_IN_SPROUTING_ANGIOGENESIS	-0.394585	0.0157305	-4.10656	0.000251858	0.00148017	0.0921011	-2.82969
GO_REGULATION_OF_CD8_POSITIVE_ALPHA_BETA_T_CELL_ACTIVATION	-0.465627	0.0107665	-4.10486	0.000253082	0.0014862	0.0874327	-2.82792
GO_SEROTONIN_SECRETION	-0.551086	0.0426115	-4.1045	0.00025334	0.0014862	0.0864509	-2.82792
GO_POSITIVE_REGULATION_OF_ACUTE_INFLAMMATORY_RESPONSE	-0.456397	-0.00875212	-4.10432	0.000253469	0.0014862	0.08596	-2.82792
GO_BILE_ACID_TRANSMEMBRANE_TRANSPORTER_ACTIVITY	-0.493191	0.05098	-4.1041	0.000253624	0.0014862	0.085373	-2.82792
GO_POSITIVE_REGULATION_OF_PEPTIDYL_TYROSINE_PHOSPHORYLATION	-0.325267	0.00976168	-4.10396	0.00025373	0.0014862	0.0849703	-2.82792
GO_VASCULAR_SMOOTH_MUSCLE_CELL_DIFFERENTIATION	-0.384239	0.00474745	-4.10321	0.000254273	0.00148839	0.0829106	-2.82728
GO_REGULATION_OF_TOLL_LIKE_RECEPTOR_3_SIGNALING_PATHWAY	-0.530322	0.00056399	-4.10227	0.000254951	0.00149137	0.0803474	-2.82641
GO_POSITIVE_REGULATION_OF_DNA_RECOMBINATION	-0.292607	0.0225645	-4.102	0.000255145	0.00149151	0.0796166	-2.82637
GO_ANTIGEN_PROCESSING_AND_PRESENTATION_OF_ENDOGENOUS_PEPTIDE_ANTIGEN_VIA_MHC_CLASS_I_VIA_ER_PATHWAY	-0.567248	-0.00343296	-4.1004	0.000256312	0.00149676	0.0752197	-2.82485
GO_MIRNA_CATABOLIC_PROCESS	-0.424714	0.00616177	-4.1003	0.000256383	0.00149676	0.0749539	-2.82485
GO_HORMONE_BIOSYNTHETIC_PROCESS	-0.260391	0.00942887	-4.09695	0.000258838	0.00151009	0.0657818	-2.821
GO_MULTI_ORGANISM_LOCALIZATION	-0.34034	0.00707364	-4.09567	0.000259785	0.00151461	0.0622656	-2.8197
GO_TRANSCRIPTION_FACTOR_TFIIIB_COMPLEX	-0.535503	-0.0116181	-4.09524	0.000260106	0.00151548	0.0610742	-2.81945
GO_CELLULAR_KETONE_METABOLIC_PROCESS	-0.286519	0.00492207	-4.09484	0.000260399	0.00151618	0.0599912	-2.81925
GO_TRANSPORT_OF_VIRUS	-0.353327	0.00357956	-4.09423	0.000260849	0.00151779	0.0583295	-2.81879
GO_REGULATION_OF_TRANSCRIPTION_BY_RNA_POLYMERASE_I	-0.291461	0.00749649	-4.09145	0.000262921	0.00152884	0.0507145	-2.81564
GO_CORTISOL_BIOSYNTHETIC_PROCESS	0.50912	0.00788112	4.09073	0.000263464	0.00153098	0.0487264	2.81503
GO_REGULATION_OF_CELL_SHAPE	-0.284157	0.0169032	-4.08937	0.000264485	0.0015359	0.0450039	-2.81364
GO_NADP_METABOLIC_PROCESS	-0.476286	0.0159912	-4.08619	0.000266889	0.00154884	0.0362944	-2.80999
GO_NUCLEAR_PORE_ORGANIZATION	-0.478715	-0.00256812	-4.08443	0.000268227	0.00155557	0.0314824	-2.80811
GO_POSITIVE_REGULATION_OF_VASCULAR_ENDOTHELIAL_GROWTH_FACTOR_RECEPTOR_SIGNALING_PATHWAY	-0.46075	0.0329473	-4.08367	0.000268806	0.00155791	0.0294069	-2.80746
GO_TRAPP_COMPLEX	-0.44606	0.0328986	-4.08295	0.000269357	0.00155953	0.0274356	-2.80701
GO_CRANIAL_NERVE_DEVELOPMENT	0.321029	-0.0140025	4.08284	0.00026944	0.00155953	0.0271388	2.80701
GO_NEGATIVE_REGULATION_OF_PHOSPHORYLATION	-0.277096	0.0126501	-4.08248	0.000269718	0.0015601	0.0261489	-2.80685
GO_REGULATION_OF_MITOCHONDRIAL_TRANSLATION	-0.388344	0.00368837	-4.07732	0.000273701	0.00158211	0.012038	-2.80076
GO_POSITIVE_REGULATION_OF_DNA_BIOSYNTHETIC_PROCESS	-0.288581	0.0139885	-4.07546	0.000275155	0.00158946	0.00694121	-2.79875
GO_MELANOCYTE_DIFFERENTIATION	-0.316069	0.0158366	-4.07518	0.000275372	0.00158967	0.00618244	-2.79869
GO_POSITIVE_REGULATION_OF_ALPHA_BETA_T_CELL_PROLIFERATION	-0.50609	0.00954629	-4.0728	0.000277244	0.00159943	-0.000338808	-2.79603
GO_SECRETION_OF_LYSOSOMAL_ENZYMES	-0.549496	0.0446894	-4.07215	0.000277752	0.00160131	-0.00209727	-2.79553
GO_INTERLEUKIN_12_PRODUCTION	-0.458117	-0.0130163	-4.07086	0.000278774	0.00160615	-0.00563428	-2.79421
GO_ENZYME_ACTIVATOR_ACTIVITY	-0.249353	0.014908	-4.07016	0.00027933	0.0016083	-0.00755009	-2.79363
GO_PROTEIN_SERINE_THREONINE_PHOSPHATASE_ACTIVITY	-0.268716	0.00861679	-4.06928	0.000280031	0.00161128	-0.00996062	-2.79283
GO_NEGATIVE_REGULATION_OF_TUMOR_NECROSIS_FACTOR_SUPERFAMILY_CYTOKINE_PRODUCTION	-0.360257	-0.00711668	-4.06872	0.000280475	0.00161278	-0.0114856	-2.79243
GO_REGULATION_OF_NEURONAL_SYNAPTIC_PLASTICITY	0.332702	0.000934647	4.06756	0.000281402	0.00161705	-0.0146609	2.79128
GO_PHOSPHATIDYLINOSITOL_PHOSPHATE_4_PHOSPHATASE_ACTIVITY	-0.50766	0.0446334	-4.06684	0.000281974	0.00161928	-0.016615	-2.79068
GO_PATTERN_RECOGNITION_RECEPTOR_ACTIVITY	-0.583333	-0.00392125	-4.06613	0.000282548	0.00162152	-0.0185707	-2.79008
GO_PHOSPHORIC_ESTER_HYDROLASE_ACTIVITY	-0.231517	0.0119312	-4.06553	0.000283031	0.00162323	-0.0202149	-2.78962
GO_REGULATION_OF_TRIGLYCERIDE_METABOLIC_PROCESS	0.481255	-0.0209523	4.06406	0.000284216	0.00162896	-0.0242327	2.78809
GO_DETECTION_OF_CALCIUM_ION	0.485002	0.0138245	4.06257	0.000285419	0.00163384	-0.0282982	2.78679
GO_INOSITOL_TRISPHOSPHATE_BIOSYNTHETIC_PROCESS	-0.432463	0.0092387	-4.06242	0.000285539	0.00163384	-0.0287013	-2.78679
GO_ATPASE_ACTIVITY_COUPLED_TO_MOVEMENT_OF_SUBSTANCES	-0.28527	0.00301881	-4.06232	0.000285624	0.00163384	-0.0289878	-2.78679
GO_CORTICAL_CYTOSKELETON	-0.304841	0.0170288	-4.06133	0.000286424	0.00163735	-0.0316803	-2.78586
GO_NEUROTROPHIN_BINDING	-0.390195	0.0242854	-4.06065	0.000286977	0.00163944	-0.033534	-2.7853
GO_H3_HISTONE_ACETYLTRANSFERASE_COMPLEX	-0.54554	-0.0134818	-4.06011	0.000287416	0.00164089	-0.0350064	-2.78492
GO_REGULATION_OF_HAIR_CYCLE	0.363056	-0.0194724	4.05871	0.00028856	0.00164635	-0.0388268	2.78348
GO_CELLULAR_RESPONSE_TO_CALCIUM_ION	-0.256116	0.0225102	-4.05717	0.000289829	0.00165252	-0.0430484	-2.78185
GO_WATER_HOMEOSTASIS	-0.327962	0.0156402	-4.05685	0.000290093	0.00165295	-0.0439233	-2.78174
GO_POSITIVE_REGULATION_OF_RESPONSE_TO_WOUNDING	-0.316259	0.0154407	-4.0544	0.000292117	0.0016628	-0.0506106	-2.77916
GO_CONVERGENT_EXTENSION_INVOLVED_IN_ORGANOGENESIS	0.56797	-0.0550398	4.0543	0.0002922	0.0016628	-0.0508847	2.77916
GO_REGULATION_OF_ACTIVATION_OF_JANUS_KINASE_ACTIVITY	-0.571028	0.00876237	-4.05335	0.000292986	0.00166619	-0.0534701	-2.77827
GO_REGULATION_OF_UNSATURATED_FATTY_ACID_BIOSYNTHETIC_PROCESS	-0.460001	0.0398713	-4.05244	0.000293749	0.00166945	-0.0559687	-2.77743
GO_LAMININ_1_BINDING	-0.499238	0.0270015	-4.0519	0.000294197	0.00167091	-0.0574348	-2.77705
GO_PURINERGIC_NUCLEOTIDE_RECEPTOR_SIGNALING_PATHWAY	-0.395139	0.0167653	-4.04936	0.000296328	0.00168194	-0.0643794	-2.77419
GO_REGULATION_OF_MIRNA_METABOLIC_PROCESS	-0.553048	-0.021618	-4.04845	0.000297087	0.00168516	-0.0668399	-2.77336
GO_ORGANOPHOSPHATE_BIOSYNTHETIC_PROCESS	-0.246461	0.00169641	-4.04757	0.000297836	0.00168831	-0.0692604	-2.77255
GO_MONOVALENT_INORGANIC_CATION_HOMEOSTASIS	-0.291962	0.0149829	-4.04633	0.000298882	0.00169315	-0.0726315	-2.7713
GO_GRANULOCYTE_MIGRATION	-0.410666	0.0113445	-4.0453	0.000299755	0.00169602	-0.075437	-2.77057
GO_DIGESTIVE_SYSTEM_DEVELOPMENT	0.245527	-0.00374225	4.04528	0.000299773	0.00169602	-0.075496	2.77057
GO_PWP2P_CONTAINING_SUBCOMPLEX_OF_90S_PRERIBOSOME	-0.482408	-0.0206237	-4.044	0.000300868	0.00170111	-0.0790003	-2.76927
GO_SECONDARY_METABOLITE_BIOSYNTHETIC_PROCESS	0.313658	-0.00929759	4.04105	0.000303395	0.0017143	-0.0870431	2.76591
GO_REGULATION_OF_CELLULAR_RESPONSE_TO_INSULIN_STIMULUS	-0.265511	0.0195562	-4.04024	0.00030409	0.00171712	-0.0892452	-2.7652
GO_DRUG_CATABOLIC_PROCESS	-0.229655	0.0156877	-4.0398	0.000304469	0.00171816	-0.090441	-2.76494
GO_NEGATIVE_REGULATION_OF_PHOSPHORUS_METABOLIC_PROCESS	-0.262206	0.0108627	-4.03845	0.000305643	0.00172304	-0.0941426	-2.76371
GO_NEGATIVE_REGULATION_OF_ACTIN_FILAMENT_BUNDLE_ASSEMBLY	-0.334865	0.0280061	-4.03835	0.000305725	0.00172304	-0.0944016	-2.76371
GO_REGULATION_OF_TELOMERE_MAINTENANCE_VIA_TELOMERE_LENGTHENING	-0.286743	0.0123867	-4.03773	0.000306263	0.00172496	-0.0960907	-2.76322
GO_POSITIVE_REGULATION_OF_PROTEIN_POLYMERIZATION	-0.279206	0.011473	-4.03504	0.00030861	0.00173557	-0.103432	-2.76056
GO_MESENCHYMAL_CELL_PROLIFERATION_INVOLVED_IN_LUNG_DEVELOPMENT	-0.452309	0.0399552	-4.03497	0.000308673	0.00173557	-0.103629	-2.76056
GO_TONIC_SMOOTH_MUSCLE_CONTRACTION	0.411363	0.0126124	4.03489	0.000308738	0.00173557	-0.103831	2.76056
GO_RESPONSE_TO_MOLECULE_OF_BACTERIAL_ORIGIN	-0.344968	0.0084129	-4.03397	0.000309552	0.00173894	-0.106363	-2.75972
GO_POSITIVE_REGULATION_OF_VASCULATURE_DEVELOPMENT	-0.312197	0.0130185	-4.03376	0.000309733	0.00173894	-0.106925	-2.75972
GO_MONOCYTE_EXTRAVASATION	-0.51668	0.0122374	-4.03291	0.000310482	0.00174203	-0.109248	-2.75894
GO_CYTOPLASMIC_SIDE_OF_ENDOPLASMIC_RETICULUM_MEMBRANE	0.437191	0.00375735	4.03159	0.000311643	0.00174743	-0.112836	2.7576
GO_REGULATION_OF_LOW_DENSITY_LIPOPROTEIN_PARTICLE_CLEARANCE	-0.409126	0.0371285	-4.031	0.000312164	0.00174923	-0.114441	-2.75715
GO_PINOCYTOSIS	-0.426905	0.011554	-4.03	0.000313056	0.00175312	-0.117186	-2.75619
GO_SOMITOGENESIS	0.284574	-0.00715656	4.02956	0.000313445	0.00175418	-0.11838	2.75593
GO_NEGATIVE_REGULATION_OF_INTERLEUKIN_1_SECRETION	-0.398889	0.0244446	-4.0288	0.000314117	0.00175682	-0.120437	-2.75527
GO_PEPTIDYL_TYROSINE_MODIFICATION	-0.276366	0.0109444	-4.02843	0.000314445	0.00175753	-0.121441	-2.7551
GO_POSITIVE_REGULATION_OF_DEACETYLASE_ACTIVITY	-0.522017	0.0389402	-4.0261	0.000316534	0.00176808	-0.127807	-2.7525
GO_PHOSPHATIDYLCHOLINE_ACYL_CHAIN_REMODELING	-0.355184	0.0208938	-4.02567	0.000316919	0.00176911	-0.128975	-2.75224
GO_CONDENSIN_COMPLEX	-0.488322	0.0136739	-4.02473	0.00031776	0.00177268	-0.131523	-2.75137
GO_THYMIC_T_CELL_SELECTION	-0.42666	0.00977795	-4.02243	0.000319841	0.00178316	-0.137798	-2.74881
GO_GLIAL_CELL_ACTIVATION	-0.449292	0.0204118	-4.02142	0.000320754	0.00178652	-0.140539	-2.74799
GO_REGULATION_OF_INTEGRIN_ACTIVATION	-0.409556	0.0215793	-4.02132	0.00032085	0.00178652	-0.140827	-2.74799
GO_REGULATION_OF_GLYCOGEN_STARCH_SYNTHASE_ACTIVITY	0.459696	-0.0287824	4.02034	0.000321736	0.00178893	-0.143478	2.74741
GO_1_PHOSPHATIDYLINOSITOL_4_KINASE_ACTIVITY	-0.436814	-0.0307205	-4.02026	0.000321811	0.00178893	-0.143701	-2.74741
GO_GLYCINE_TRANSPORT	0.417729	-0.0307907	4.02017	0.000321894	0.00178893	-0.143948	2.74741
GO_POSITIVE_REGULATION_OF_SISTER_CHROMATID_COHESION	-0.532232	0.00828421	-4.01902	0.00032295	0.00179367	-0.147097	-2.74626
GO_KYNURENINE_METABOLIC_PROCESS	-0.570977	-0.00872153	-4.01791	0.000323959	0.00179808	-0.150095	-2.74519
GO_POSITIVE_REGULATION_OF_MUSCLE_CONTRACTION	-0.33748	0.024228	-4.0177	0.000324153	0.00179808	-0.150672	-2.74519
GO_GUANOSINE_CONTAINING_COMPOUND_BIOSYNTHETIC_PROCESS	0.416886	-0.0182501	4.01713	0.000324675	0.00179855	-0.152216	2.74508
GO_REGULATION_OF_SEQUESTERING_OF_TRIGLYCERIDE	-0.539621	0.00708675	-4.01703	0.000324774	0.00179855	-0.152511	-2.74508
GO_DETECTION_OF_MECHANICAL_STIMULUS_INVOLVED_IN_SENSORY_PERCEPTION	0.333369	-0.0122183	4.01694	0.000324852	0.00179855	-0.152741	2.74508
GO_PHOSPHATIDATE_PHOSPHATASE_ACTIVITY	0.377206	-0.0163353	4.01523	0.000326432	0.00180616	-0.157404	2.74324
GO_GLOMERULAR_EPITHELIAL_CELL_DEVELOPMENT	0.347126	-0.0152105	4.01455	0.000327063	0.00180852	-0.159262	2.74268
GO_SPINAL_CORD_PATTERNING	0.447344	-0.00304266	4.01247	0.00032899	0.00181803	-0.164907	2.7404
GO_PHOSPHOTYROSINE_RESIDUE_BINDING	-0.367615	0.0114822	-4.01169	0.000329722	0.00181907	-0.167042	-2.74015
GO_ADENYLYLTRANSFERASE_ACTIVITY	-0.366339	0.0191922	-4.01162	0.000329783	0.00181907	-0.167221	-2.74015
GO_RECYCLING_ENDOSOME	-0.232037	0.00702458	-4.0116	0.0003298	0.00181907	-0.16727	-2.74015
GO_DIGESTION	-0.23169	0.0165832	-4.01097	0.000330396	0.00182122	-0.169006	-2.73964
GO_TYPE_B_PANCREATIC_CELL_APOPTOTIC_PROCESS	-0.497879	-0.00911231	-4.00686	0.000334261	0.00184137	-0.180184	-2.73486
GO_VACUOLAR_PROTON_TRANSPORTING_V_TYPE_ATPASE_COMPLEX	-0.394958	0.025124	-4.00538	0.000335663	0.00184793	-0.184204	-2.73331
GO_REGULATION_OF_LYMPHOCYTE_MIGRATION	-0.352637	-0.00114476	-4.00119	0.000339663	0.00186814	-0.195586	-2.72859
GO_TERTIARY_GRANULE	-0.430638	0.00975826	-4.00109	0.000339759	0.00186814	-0.195858	-2.72859
GO_TRANS_SYNAPTIC_SIGNALING_BY_TRANS_SYNAPTIC_COMPLEX	0.478342	-0.0229515	3.99802	0.000342731	0.00188331	-0.204228	2.72508
GO_MYELOID_LEUKOCYTE_MIGRATION	-0.375483	0.0125622	-3.99608	0.00034461	0.00189245	-0.20948	-2.72298
GO_AUTOPHAGOSOME_MATURATION	-0.434549	0.0262713	-3.9943	0.000346351	0.00190082	-0.214321	-2.72106
GO_REGULATION_OF_NIK_NF_KAPPAB_SIGNALING	-0.353976	0.00463572	-3.99376	0.000346885	0.00190257	-0.215802	-2.72066
GO_RESPONSE_TO_TYPE_I_INTERFERON	-0.355088	-0.00469257	-3.99278	0.000347842	0.00190663	-0.21845	-2.71973
GO_PITUITARY_GLAND_DEVELOPMENT	0.29891	-0.00320945	3.99132	0.000349286	0.00191335	-0.22243	2.71821
GO_REGULATION_OF_SUPEROXIDE_METABOLIC_PROCESS	-0.444448	0.014311	-3.99056	0.00035004	0.00191628	-0.224499	-2.71754
GO_SYNAPTIC_VESICLE_CLUSTERING	0.491012	-0.0220064	3.98791	0.000352666	0.00192946	-0.231681	2.71456
GO_SMALL_GTPASE_MEDIATED_SIGNAL_TRANSDUCTION	-0.247939	0.0135255	-3.98587	0.000354708	0.00193942	-0.237226	-2.71233
GO_REGULATION_OF_CELL_CHEMOTAXIS_TO_FIBROBLAST_GROWTH_FACTOR	0.425948	-0.0194763	3.98493	0.00035565	0.0019422	-0.239773	2.71171
GO_METALLOPEPTIDASE_ACTIVITY	0.228809	-0.00274303	3.98492	0.000355658	0.0019422	-0.239794	2.71171
GO_ESTABLISHMENT_OF_CENTROSOME_LOCALIZATION	-0.465412	0.010522	-3.98464	0.000355947	0.00194258	-0.240576	-2.71162
GO_FIBROBLAST_GROWTH_FACTOR_PRODUCTION	-0.543184	0.0613561	-3.98384	0.000356753	0.00194577	-0.242749	-2.71091
GO_PURINE_NUCLEOSIDE_METABOLIC_PROCESS	-0.31578	0.00847969	-3.98167	0.000358948	0.00195652	-0.24864	-2.70851
GO_V_D_J_RECOMBINATION	0.424751	-0.031286	3.98057	0.000360059	0.00196136	-0.251607	2.70744
GO_POSITIVE_REGULATION_OF_TELOMERASE_ACTIVITY	-0.311266	0.000788758	-3.98001	0.000360635	0.00196328	-0.253141	-2.70702
GO_H4_HISTONE_ACETYLTRANSFERASE_ACTIVITY	-0.379268	0.0154294	-3.97917	0.000361491	0.00196672	-0.255419	-2.70626
GO_NEGATIVE_REGULATION_OF_EXTRINSIC_APOPTOTIC_SIGNALING_PATHWAY_VIA_DEATH_DOMAIN_RECEPTORS	-0.366205	0.0125555	-3.97872	0.000361953	0.00196802	-0.256646	-2.70597
GO_REGULATION_OF_JUN_KINASE_ACTIVITY	-0.262478	0.0116756	-3.97801	0.000362679	0.00197054	-0.25857	-2.70542
GO_PEPTIDE_CATABOLIC_PROCESS	-0.358883	0.0203051	-3.97762	0.000363077	0.00197054	-0.259623	-2.70542
GO_RNA_SPLICING_VIA_TRANSESTERIFICATION_REACTIONS	-0.254042	0.00880931	-3.97753	0.000363171	0.00197054	-0.259874	-2.70542
GO_POSITIVE_REGULATION_OF_EARLY_ENDOSOME_TO_LATE_ENDOSOME_TRANSPORT	-0.509333	0.00687003	-3.97739	0.000363312	0.00197054	-0.260247	-2.70542
GO_POSITIVE_REGULATION_OF_INFLAMMATORY_RESPONSE_TO_ANTIGENIC_STIMULUS	-0.521034	-0.010088	-3.97712	0.000363589	0.00197082	-0.260978	-2.70535
GO_LIVER_MORPHOGENESIS	-0.418443	0.012077	-3.97632	0.000364407	0.00197404	-0.263136	-2.70464
GO_ADULT_BEHAVIOR	0.191228	0.00661873	3.97499	0.000365781	0.00198026	-0.266749	2.70328
GO_NEUTROPHIL_MEDIATED_KILLING_OF_GRAM_NEGATIVE_BACTERIUM	0.539778	-0.0492568	3.96941	0.000371589	0.00201047	-0.281877	2.6967
GO_CARBOHYDRATE_PHOSPHATASE_ACTIVITY	-0.514352	0.00667518	-3.9674	0.000373708	0.00202069	-0.287337	-2.6945
GO_PEPTIDASE_ACTIVATOR_ACTIVITY_INVOLVED_IN_APOPTOTIC_PROCESS	-0.389255	0.0442565	-3.96708	0.000374048	0.00202128	-0.288211	-2.69437
GO_REGULATION_OF_MITOTIC_SPINDLE_ASSEMBLY	-0.373826	0.0124059	-3.96663	0.000374525	0.00202262	-0.289435	-2.69409
GO_POSITIVE_REGULATION_OF_MITOCHONDRIAL_FISSION	-0.334826	0.0222083	-3.96603	0.000375157	0.00202479	-0.291053	-2.69362
GO_METANEPHRIC_NEPHRON_EPITHELIUM_DEVELOPMENT	0.356056	-0.0121308	3.96007	0.000381524	0.00205789	-0.307212	2.68658
GO_METANEPHRIC_EPITHELIUM_DEVELOPMENT	0.32877	-0.019378	3.95913	0.000382534	0.00206207	-0.30975	2.6857
GO_WD40_REPEAT_DOMAIN_BINDING	0.554732	-0.0268052	3.95701	0.000384831	0.00207318	-0.315496	2.68336
GO_NUCLEOBASE_CONTAINING_COMPOUND_TRANSPORT	-0.261426	0.00512935	-3.95597	0.00038596	0.0020776	-0.318308	-2.68244
GO_BLOOD_VESSEL_ENDOTHELIAL_CELL_MIGRATION	-0.390539	0.0165875	-3.95582	0.000386124	0.0020776	-0.318716	-2.68244
GO_CLATHRIN_COATED_ENDOCYTIC_VESICLE	-0.344385	0.015605	-3.95284	0.000389386	0.00209387	-0.326792	-2.67905
GO_POSITIVE_REGULATION_OF_IMMUNOGLOBULIN_PRODUCTION	-0.328603	0.0177111	-3.9505	0.00039196	0.00210642	-0.333116	-2.67645
GO_HEPARIN_BINDING	0.233632	0.00671484	3.94975	0.00039279	0.0021096	-0.335147	2.6758
GO_REGULATION_OF_MACROPHAGE_DERIVED_FOAM_CELL_DIFFERENTIATION	-0.389768	0.0223217	-3.94884	0.000393804	0.00211375	-0.337621	-2.67495
GO_FLUID_TRANSPORT	-0.335323	0.02219	-3.94704	0.000395804	0.00212301	-0.342484	-2.67305
GO_MITOCHONDRIAL_FISSION	-0.314811	0.0128136	-3.94686	0.000396011	0.00212301	-0.342986	-2.67305
GO_SKELETAL_MUSCLE_TISSUE_REGENERATION	-0.303875	0.0192834	-3.94656	0.000396348	0.00212352	-0.343802	-2.67294
GO_URETER_DEVELOPMENT	0.423601	-0.0043959	3.94549	0.000397546	0.00212864	-0.346697	2.6719
GO_POSITIVE_REGULATION_OF_RECEPTOR_INTERNALIZATION	-0.347506	0.0375732	-3.94493	0.000398164	0.00213065	-0.34819	-2.67149
GO_CELLULAR_RESPONSE_TO_XENOBIOTIC_STIMULUS	-0.185566	0.0132072	-3.94438	0.000398792	0.00213271	-0.349702	-2.67107
GO_CELLULAR_RESPONSE_TO_ARSENIC_CONTAINING_SUBSTANCE	-0.476183	0.0137526	-3.94329	0.000400019	0.00213725	-0.352649	-2.67015
GO_POSITIVE_REGULATION_OF_POSTSYNAPTIC_MEMBRANE_ORGANIZATION	-0.625413	0.0160395	-3.94319	0.000400126	0.00213725	-0.352906	-2.67015
GO_ENDONUCLEOLYTIC_CLEAVAGE_IN_5_ETS_OF_TRICISTRONIC_RRNA_TRANSCRIPT_SSU_RRNA_5_8S_RRNA_LSU_RRNA_	-0.58269	0.00108981	-3.94253	0.000400872	0.00213993	-0.354695	-2.6696
GO_OLFACTORY_BEHAVIOR	-0.42196	0.0117478	-3.94222	0.00040122	0.00214049	-0.355526	-2.66949
GO_POSITIVE_REGULATION_OF_ENDOTHELIAL_CELL_DIFFERENTIATION	-0.448309	-0.00314834	-3.941	0.000402608	0.00214564	-0.35884	-2.66844
GO_TOOTH_ERUPTION	0.519142	0.021709	3.94094	0.000402673	0.00214564	-0.358996	2.66844
GO_CALCIUM_ACTIVATED_CATION_CHANNEL_ACTIVITY	-0.356452	0.0236699	-3.94069	0.000402956	0.00214585	-0.359671	-2.6684
GO_FATTY_ACID_DERIVATIVE_TRANSPORT	-0.263084	0.0172162	-3.93737	0.000406748	0.00216473	-0.368657	-2.6646
GO_DISACCHARIDE_METABOLIC_PROCESS	-0.573192	0.0409287	-3.93703	0.000407135	0.00216492	-0.36957	-2.66456
GO_PEPTIDYL_THREONINE_DEPHOSPHORYLATION	-0.506933	0.0381274	-3.93691	0.000407277	0.00216492	-0.369904	-2.66456
GO_AUDITORY_RECEPTOR_CELL_FATE_COMMITMENT	-0.580052	0.0335396	-3.93565	0.000408718	0.00217009	-0.373295	-2.66352
GO_PEPTIDE_CROSS_LINKING	0.333523	0.000779758	3.93563	0.000408743	0.00217009	-0.373352	2.66352
GO_VIRAL_LIFE_CYCLE	-0.298654	0.00331239	-3.93494	0.000409544	0.00217284	-0.375231	-2.66297
GO_ADAPTATION_OF_SIGNALING_PATHWAY	-0.355096	0.0299168	-3.9347	0.000409821	0.00217284	-0.375879	-2.66297
GO_3_5_EXONUCLEASE_ACTIVITY	-0.275433	0.00431981	-3.93454	0.000410003	0.00217284	-0.376306	-2.66297
GO_TUMOR_NECROSIS_FACTOR_SUPERFAMILY_CYTOKINE_PRODUCTION	-0.385032	0.00569244	-3.93226	0.000412646	0.00218553	-0.382472	-2.66044
GO_DETECTION_OF_STIMULUS_INVOLVED_IN_SENSORY_PERCEPTION	0.430329	-0.0442615	3.9315	0.000413527	0.00218888	-0.384517	2.65978
GO_REGULATION_OF_MORPHOGENESIS_OF_A_BRANCHING_STRUCTURE	0.279617	-0.0120885	3.9302	0.000415047	0.00219561	-0.388039	2.65845
GO_CELLULAR_PROTEIN_CONTAINING_COMPLEX_LOCALIZATION	-0.376205	0.0130493	-3.92983	0.000415477	0.00219656	-0.389031	-2.65826
GO_CIS_GOLGI_NETWORK	0.234216	-0.00707186	3.92799	0.000417635	0.00220664	-0.394001	2.65627
GO_PLATELET_ACTIVATION	-0.293586	0.020626	-3.92732	0.000418426	0.00220949	-0.395818	-2.65571
GO_RESPONSE_TO_EPIDERMAL_GROWTH_FACTOR	-0.321993	0.00256725	-3.92584	0.000420172	0.00221738	-0.399812	-2.65416
GO_RNAI_EFFECTOR_COMPLEX	-0.423239	0.0276804	-3.9241	0.000422242	0.00222697	-0.404527	-2.65229
GO_PURINE_CONTAINING_COMPOUND_METABOLIC_PROCESS	-0.250139	0.0103076	-3.92327	0.000423226	0.00223082	-0.406759	-2.65154
GO_TRNA_3_END_PROCESSING	-0.454526	0.0292553	-3.92252	0.000424121	0.00223419	-0.408785	-2.65088
GO_ODONTOGENESIS_OF_DENTIN_CONTAINING_TOOTH	0.243479	-0.00942072	3.92168	0.000425125	0.00223814	-0.411054	2.65011
GO_METHIONINE_METABOLIC_PROCESS	-0.547442	0.0232201	-3.92016	0.000426952	0.00224641	-0.415166	-2.64851
GO_OXIDOREDUCTASE_ACTIVITY_ACTING_ON_NAD_P_H_OXYGEN_AS_ACCEPTOR	-0.406879	-0.00787441	-3.91917	0.000428142	0.00225133	-0.417836	-2.64756
GO_SUSCEPTIBILITY_TO_NATURAL_KILLER_CELL_MEDIATED_CYTOTOXICITY	-0.496459	0.0509967	-3.91865	0.000428771	0.00225329	-0.419244	-2.64718
GO_SUBSTRATE_INDEPENDENT_TELENCEPHALIC_TANGENTIAL_MIGRATION	-0.57311	0.0175973	-3.91746	0.000430206	0.0022592	-0.422449	-2.64605
GO_GLYCEROLIPID_METABOLIC_PROCESS	-0.250311	0.00755746	-3.91729	0.000430409	0.0022592	-0.422901	-2.64605
GO_INNATE_IMMUNE_RESPONSE_IN_MUCOSA	-0.434826	0.0341559	-3.91703	0.000430728	0.00225953	-0.423614	-2.64598
GO_CELLULAR_RESPONSE_TO_LAMINAR_FLUID_SHEAR_STRESS	-0.480415	0.0368165	-3.91643	0.000431453	0.00226198	-0.425226	-2.64551
GO_REGULATION_OF_PROTEIN_MONOUBIQUITINATION	-0.515652	0.0152351	-3.91611	0.00043184	0.00226266	-0.426085	-2.64538
GO_DIGESTIVE_TRACT_MORPHOGENESIS	0.286051	-0.00251326	3.91441	0.000433917	0.00227218	-0.430687	2.64356
GO_ECTODERMAL_CELL_DIFFERENTIATION	-0.538971	0.0533518	-3.91325	0.000435328	0.00227822	-0.433801	-2.6424
GO_POSITIVE_REGULATION_OF_CYSTEINE_TYPE_ENDOPEPTIDASE_ACTIVITY	-0.275957	0.0243412	-3.91253	0.000436215	0.00228041	-0.435754	-2.64199
GO_PHOSPHATIDYLINOSITOL_PHOSPHORYLATION	-0.317313	0.0057442	-3.91249	0.000436265	0.00228041	-0.435864	-2.64199
GO_MYD88_DEPENDENT_TOLL_LIKE_RECEPTOR_SIGNALING_PATHWAY	-0.453348	-0.00869695	-3.91207	0.000436779	0.00228076	-0.436993	-2.64192
GO_NUCLEAR_NCRNA_SURVEILLANCE	-0.581987	0.0219544	-3.91201	0.000436853	0.00228076	-0.437154	-2.64192
GO_REGULATION_OF_PROTEIN_BINDING	-0.256575	0.0247888	-3.91156	0.000437401	0.00228227	-0.438357	-2.64163
GO_MRNA_3_SPLICE_SITE_RECOGNITION	-0.491449	0.0191501	-3.90859	0.000441081	0.00229981	-0.446391	-2.63831
GO_REGULATION_OF_COFACTOR_METABOLIC_PROCESS	-0.281669	0.00513779	-3.90842	0.000441284	0.00229981	-0.446834	-2.63831
GO_POSITIVE_REGULATION_OF_T_HELPER_2_CELL_DIFFERENTIATION	-0.526187	0.0117326	-3.90753	0.000442387	0.00230373	-0.449226	-2.63757
GO_OPSONIZATION	-0.455308	0.00750637	-3.90739	0.000442561	0.00230373	-0.449605	-2.63757
GO_SNARE_BINDING	-0.256213	0.0152102	-3.90651	0.000443663	0.0023081	-0.451989	-2.63675
GO_RNA_3_END_PROCESSING	-0.23433	0.0156034	-3.90618	0.00044408	0.0023089	-0.45289	-2.63659
GO_REGULATION_OF_T_HELPER_2_CELL_DIFFERENTIATION	-0.457272	0.0153525	-3.90555	0.000444864	0.00231161	-0.45458	-2.63609
GO_ANTIGEN_PROCESSING_AND_PRESENTATION_OF_ENDOGENOUS_PEPTIDE_ANTIGEN	-0.457404	-0.0111823	-3.90333	0.000447646	0.00232469	-0.460559	-2.63363
GO_ANTIGEN_RECEPTOR_MEDIATED_SIGNALING_PATHWAY	-0.35441	-0.0062539	-3.90125	0.000450272	0.00233695	-0.466167	-2.63135
GO_FOLIC_ACID_METABOLIC_PROCESS	-0.447062	-0.0133384	-3.90055	0.000451159	0.00234017	-0.468054	-2.63075
GO_MALE_MEIOSIS_I	-0.361224	0.0310261	-3.89998	0.000451889	0.00234258	-0.469605	-2.63031
GO_ENTEROENDOCRINE_CELL_DIFFERENTIATION	0.328211	-0.0238296	3.89899	0.000453139	0.00234767	-0.472252	2.62936
GO_CYTOCHROME_B5_REDUCTASE_ACTIVITY_ACTING_ON_NAD_P_H	-0.473586	0.0293286	-3.89433	0.000459123	0.00237727	-0.48483	-2.62392
GO_PHOSPHATIDYLINOSITOL_4_5_BISPHOSPHATE_PHOSPHATASE_ACTIVITY	-0.454271	0.034547	-3.89362	0.000460029	0.00238056	-0.48672	-2.62332
GO_NEGATIVE_REGULATION_OF_DENDRITIC_SPINE_MORPHOGENESIS	0.382421	-0.0147624	3.89072	0.000463793	0.0023974	-0.494531	2.62026
GO_POSITIVE_REGULATION_OF_PEPTIDE_SECRETION	-0.297769	0.0058661	-3.8907	0.000463828	0.0023974	-0.494604	-2.62026
GO_CARBON_OXYGEN_LYASE_ACTIVITY	-0.263665	0.0141878	-3.88926	0.000465698	0.00240309	-0.498462	-2.61923
GO_PEPTIDYL_ARGININE_N_METHYLATION	0.509079	-0.0427832	3.88923	0.000465749	0.00240309	-0.498566	2.61923
GO_PROTEIN_ARGININE_N_METHYLTRANSFERASE_ACTIVITY	0.509079	-0.0427832	3.88923	0.000465749	0.00240309	-0.498566	2.61923
GO_FAD_BINDING	-0.365548	0.0170675	-3.88816	0.000467142	0.00240791	-0.501428	-2.61836
GO_COTRANSLATIONAL_PROTEIN_TARGETING_TO_MEMBRANE	0.491001	-0.0192844	3.88809	0.000467232	0.00240791	-0.501613	2.61836
GO_CEREBELLAR_CORTEX_DEVELOPMENT	0.231352	-0.0035912	3.88632	0.000469559	0.00241849	-0.506375	2.61646
GO_GLUTAMATE_METABOLIC_PROCESS	-0.37947	0.0191663	-3.88515	0.000471115	0.00242508	-0.509545	-2.61527
GO_REGULATION_OF_BLOOD_VOLUME_BY_RENIN_ANGIOTENSIN	-0.440564	0.0367641	-3.88432	0.000472212	0.00242931	-0.511774	-2.61452
GO_MYELIN_SHEATH_ABAXONAL_REGION	0.47947	-0.0163816	3.88405	0.000472565	0.0024297	-0.512491	2.61445
GO_TRIGLYCERIDE_RICH_PLASMA_LIPOPROTEIN_PARTICLE	-0.4235	0.0439149	-3.88372	0.000473011	0.00242976	-0.513395	-2.61444
GO_SYNAPSE_MATURATION	0.338345	-0.013747	3.88363	0.000473128	0.00242976	-0.513633	2.61444
GO_NEGATIVE_REGULATION_OF_LEUKOCYTE_CHEMOTAXIS	-0.36933	0.00958669	-3.88233	0.00047486	0.00243723	-0.517135	-2.6131
GO_POSITIVE_REGULATION_OF_DOUBLE_STRAND_BREAK_REPAIR_VIA_HOMOLOGOUS_RECOMBINATION	-0.363148	0.0315338	-3.88138	0.000476121	0.00244227	-0.519677	-2.61221
GO_ACTIN_FILAMENT_BUNDLE_ORGANIZATION	-0.25159	0.0201168	-3.87883	0.000479544	0.0024584	-0.526542	-2.60935
GO_NEGATIVE_REGULATION_OF_MAPK_CASCADE	-0.253329	0.0133138	-3.87761	0.000481196	0.00246543	-0.529836	-2.60811
GO_CELLULAR_RESPONSE_TO_AMINO_ACID_STIMULUS	0.302312	-0.0005407	3.8772	0.000481738	0.00246677	-0.530916	2.60787
GO_ANTERIOR_HEAD_DEVELOPMENT	0.401687	-0.0254331	3.87678	0.000482319	0.0024683	-0.53207	2.6076
GO_NUCLEAR_EXOSOME_RNASE_COMPLEX_	-0.406618	0.0337302	-3.87631	0.000482947	0.00247008	-0.533317	-2.60729
GO_POSITIVE_REGULATION_OF_LEUKOCYTE_CHEMOTAXIS	-0.391051	0.00829126	-3.87587	0.00048355	0.00247097	-0.534514	-2.60713
GO_ORGANIC_ACID_BIOSYNTHETIC_PROCESS	-0.222187	0.00765465	-3.87577	0.000483682	0.00247097	-0.534775	-2.60713
GO_PHAGOSOME_ACIDIFICATION	-0.460948	0.00365027	-3.87556	0.000483964	0.00247097	-0.535334	-2.60713
GO_POSITIVE_REGULATION_OF_ACUTE_INFLAMMATORY_RESPONSE_TO_ANTIGENIC_STIMULUS	-0.55722	0.00969847	-3.87525	0.000484394	0.00247173	-0.536184	-2.607
GO_NEUROFILAMENT	-0.457286	0.0538804	-3.87444	0.000485494	0.00247591	-0.538359	-2.60627
GO_ORGANOPHOSPHATE_ESTER_TRANSPORT	-0.257896	0.0102314	-3.87306	0.000487374	0.00248406	-0.542063	-2.60484
GO_INWARD_RECTIFIER_POTASSIUM_CHANNEL_ACTIVITY	-0.417108	0.0182323	-3.87163	0.000489327	0.00249256	-0.545894	-2.60335
GO_POSITIVE_REGULATION_OF_TOLL_LIKE_RECEPTOR_SIGNALING_PATHWAY	-0.43668	-0.00202059	-3.87079	0.000490481	0.00249642	-0.548151	-2.60268
GO_POSITIVE_REGULATION_OF_INTERLEUKIN_13_PRODUCTION	-0.501541	0.0400994	-3.87067	0.000490652	0.00249642	-0.548485	-2.60268
GO_REGULATION_OF_SYNAPTIC_TRANSMISSION_DOPAMINERGIC	-0.544715	0.0190199	-3.87004	0.000491524	0.00249941	-0.550186	-2.60216
GO_PROTON_EXPORTING_ATPASE_ACTIVITY_PHOSPHORYLATIVE_MECHANISM	-0.526345	-0.0113551	-3.86887	0.000493135	0.00250615	-0.553321	-2.60099
GO_VITAMIN_METABOLIC_PROCESS	-0.226117	0.00935487	-3.86753	0.000494995	0.00251415	-0.556929	-2.59961
GO_REGULATION_OF_INORGANIC_ANION_TRANSMEMBRANE_TRANSPORT	-0.499894	0.017543	-3.86586	0.00049731	0.00252445	-0.561399	-2.59783
GO_PHOSPHATIDYLINOSITOL_PHOSPHATE_5_PHOSPHATASE_ACTIVITY	-0.462651	0.0380215	-3.86527	0.000498146	0.00252724	-0.563007	-2.59735
GO_REGULATION_OF_NUCLEOTIDE_BINDING_OLIGOMERIZATION_DOMAIN_CONTAINING_SIGNALING_PATHWAY	-0.577659	-0.00656529	-3.86328	0.000500922	0.00253986	-0.568332	-2.59519
GO_MICROGLIAL_CELL_MIGRATION	-0.55445	0.0269121	-3.86277	0.000501644	0.00254205	-0.569712	-2.59482
GO_CUL2_RING_UBIQUITIN_LIGASE_COMPLEX	-0.411052	-0.00317693	-3.86157	0.000503335	0.00254915	-0.572935	-2.5936
GO_ORGANOPHOSPHATE_METABOLIC_PROCESS	-0.231065	0.0077738	-3.85898	0.000507001	0.00256508	-0.579887	-2.5909
GO_RESPONSE_TO_ATP	-0.254612	0.0257445	-3.85894	0.000507064	0.00256508	-0.580006	-2.5909
GO_NEGATIVE_REGULATION_OF_CYTOSOLIC_CALCIUM_ION_CONCENTRATION	0.46112	-0.00828146	3.85857	0.000507582	0.0025656	-0.580984	2.59081
GO_TRANSMEMBRANE_RECEPTOR_PROTEIN_SERINE_THREONINE_KINASE_BINDING	0.357161	-0.00765911	3.85845	0.000507751	0.0025656	-0.581303	2.59081
GO_REGULATION_OF_EPITHELIAL_CELL_MIGRATION	-0.310819	0.0189296	-3.85766	0.000508885	0.00256985	-0.583439	-2.59009
GO_EAR_DEVELOPMENT	0.198391	-0.00618228	3.85679	0.000510121	0.00257462	-0.585764	2.58929
GO_RESPONSE_TO_PEPTIDOGLYCAN	-0.540328	0.01006	-3.85624	0.000510912	0.00257713	-0.587247	-2.58886
GO_NEGATIVE_REGULATION_OF_SKELETAL_MUSCLE_CELL_DIFFERENTIATION	0.50497	0.0357872	3.85582	0.000511519	0.00257871	-0.588384	2.5886
GO_PRIMARY_ALCOHOL_BIOSYNTHETIC_PROCESS	0.403472	-0.000712063	3.85376	0.000514479	0.00259215	-0.593911	2.58634
GO_SUPEROXIDE_GENERATING_NADPH_OXIDASE_ACTIVATOR_ACTIVITY	-0.475827	0.0149744	-3.85355	0.000514784	0.0025922	-0.594478	-2.58633
GO_REGULATION_OF_HEAT_GENERATION	-0.3459	0.00139004	-3.85268	0.000516036	0.00259514	-0.596805	-2.58584
GO_NEGATIVE_REGULATION_OF_LIPID_CATABOLIC_PROCESS	-0.37994	0.037225	-3.85264	0.00051609	0.00259514	-0.596906	-2.58584
GO_MHC_CLASS_I_PROTEIN_COMPLEX	-0.504704	0.00153237	-3.85253	0.000516252	0.00259514	-0.597207	-2.58584
GO_MUSCLE_ADAPTATION	-0.270891	0.0195488	-3.84806	0.000522761	0.00262635	-0.609205	-2.58065
GO_DEPHOSPHORYLATION	-0.234098	0.0124946	-3.84774	0.00052322	0.00262715	-0.610045	-2.58051
GO_RHO_PROTEIN_SIGNAL_TRANSDUCTION	-0.235921	0.0177258	-3.84627	0.00052539	0.00263509	-0.614008	-2.5792
GO_INTERLEUKIN_10_SECRETION	-0.576951	-0.0434151	-3.84624	0.000525423	0.00263509	-0.614069	-2.5792
GO_IMMUNOLOGICAL_SYNAPSE	-0.434006	0.00409755	-3.84605	0.0005257	0.00263509	-0.614574	-2.5792
GO_POSITIVE_REGULATION_OF_OSTEOCLAST_DIFFERENTIATION	-0.40873	0.027934	-3.84585	0.000526005	0.00263512	-0.61513	-2.5792
GO_CAMERA_TYPE_EYE_PHOTORECEPTOR_CELL_DIFFERENTIATION	0.41739	-0.00614418	3.84411	0.000528565	0.00264644	-0.619779	2.57734
GO_REGULATION_OF_AUTOPHAGOSOME_MATURATION	-0.470079	0.0324114	-3.84186	0.000531914	0.00266169	-0.625826	-2.57484
GO_REGULATION_OF_FEEDING_BEHAVIOR	-0.401896	0.0277785	-3.83991	0.000534823	0.00267472	-0.631049	-2.57272
GO_NSL_COMPLEX	-0.525031	0.0138874	-3.83695	0.000539268	0.00269542	-0.638972	-2.56937
GO_RNA_PHOSPHODIESTER_BOND_HYDROLYSIS	-0.249913	-0.00473119	-3.83601	0.000540698	0.00270103	-0.641509	-2.56847
GO_FUCOSE_METABOLIC_PROCESS	0.501734	-0.0112145	3.83531	0.000541749	0.00270474	-0.643367	2.56787
GO_LIPID_LOCALIZATION	-0.237729	0.0108372	-3.83427	0.000543334	0.00271112	-0.646165	-2.56685
GO_MALE_MEIOTIC_NUCLEAR_DIVISION	-0.291613	0.0305983	-3.83396	0.000543802	0.00271192	-0.646989	-2.56672
GO_GLYCOSAMINOGLYCAN_BINDING	0.237269	0.00446919	3.83113	0.000548128	0.00273194	-0.654574	2.56353
GO_AMINE_METABOLIC_PROCESS	-0.324616	0.00264508	-3.83078	0.000548659	0.00273303	-0.6555	-2.56335
GO_ENDOTHELIAL_CELL_MORPHOGENESIS	-0.507824	0.0235056	-3.82978	0.000550191	0.00273912	-0.65817	-2.56239
GO_REGULATION_OF_BLOOD_PRESSURE	-0.229999	0.0220403	-3.82914	0.000551192	0.00274255	-0.65991	-2.56185
GO_GLYCOGEN_GRANULE	-0.466047	0.0125148	-3.8286	0.000552012	0.00274507	-0.661333	-2.56145
GO_POSITIVE_REGULATION_OF_CELLULAR_PROTEIN_CATABOLIC_PROCESS	-0.265915	0.0098978	-3.82797	0.000552997	0.00274842	-0.663039	-2.56092
GO_NUCLEOTIDE_SUGAR_TRANSMEMBRANE_TRANSPORT	0.404903	-0.0266907	3.82757	0.000553608	0.0027499	-0.664097	2.56068
GO_REGULATION_OF_DNA_TEMPLATED_TRANSCRIPTION_IN_RESPONSE_TO_STRESS	-0.394117	-0.00378674	-3.82569	0.000556531	0.00276285	-0.669136	-2.55864
GO_NUCLEIC_ACID_PHOSPHODIESTER_BOND_HYDROLYSIS	-0.196248	0.00361871	-3.82452	0.000558358	0.0027681	-0.672274	-2.55782
GO_REGULATION_OF_REGULATED_SECRETORY_PATHWAY	-0.239445	0.0104954	-3.8245	0.000558388	0.0027681	-0.672326	-2.55782
GO_RESPONSE_TO_TUMOR_NECROSIS_FACTOR	-0.325855	0.00025094	-3.82441	0.000558531	0.0027681	-0.672571	-2.55782
GO_HINDBRAIN_RADIAL_GLIA_GUIDED_CELL_MIGRATION	0.409305	-0.0169229	3.82379	0.000559494	0.00277112	-0.674219	2.55734
GO_AORTA_DEVELOPMENT	0.329382	-0.00642109	3.82361	0.000559772	0.00277112	-0.674694	2.55734
GO_NUCLEAR_EXPORT	-0.260161	-0.00209356	-3.82283	0.000560998	0.00277563	-0.676789	-2.55664
GO_INCLUSION_BODY	-0.268193	0.00464874	-3.82261	0.000561335	0.00277573	-0.677363	-2.55662
GO_AUTONOMIC_NERVOUS_SYSTEM_DEVELOPMENT	0.326238	0.00252609	3.82187	0.000562509	0.00277964	-0.679363	2.55601
GO_SENSORY_PERCEPTION_OF_SMELL	0.439341	-0.0469936	3.82171	0.000562756	0.00277964	-0.679784	2.55601
GO_NEGATIVE_REGULATION_OF_TRANSCRIPTION_FROM_RNA_POLYMERASE_II_PROMOTER_IN_RESPONSE_TO_STRESS	-0.452744	0.00193336	-3.81927	0.000566605	0.00279631	-0.686307	-2.55341
GO_STEREOCILIUM_BUNDLE	-0.271982	0.00775191	-3.81917	0.000566769	0.00279631	-0.686583	-2.55341
GO_MONOCARBOXYLIC_ACID_CATABOLIC_PROCESS	-0.256497	0.0137503	-3.81871	0.000567492	0.00279831	-0.687804	-2.5531
GO_BONE_RESORPTION	-0.3264	0.0255069	-3.81744	0.000569508	0.00280657	-0.691197	-2.55182
GO_ESTABLISHMENT_OF_PROTEIN_LOCALIZATION_TO_ENDOPLASMIC_RETICULUM	0.456441	-0.0142416	3.81726	0.000569805	0.00280657	-0.691695	2.55182
GO_REGULATION_OF_PEPTIDYL_TYROSINE_PHOSPHORYLATION	-0.296443	0.0093224	-3.81685	0.000570446	0.00280815	-0.692772	-2.55158
GO_REGULATION_OF_CARDIOBLAST_DIFFERENTIATION	-0.464747	0.0244383	-3.81656	0.000570914	0.00280889	-0.693557	-2.55147
GO_NUCLEOTIDE_EXCISION_REPAIR_DNA_GAP_FILLING	-0.302132	0.00900247	-3.81415	0.000574779	0.00282632	-0.700012	-2.54878
GO_MITOCHONDRIAL_TRANSMEMBRANE_TRANSPORT	-0.29071	-0.0065602	-3.81374	0.000575426	0.00282792	-0.701089	-2.54853
GO_REGULATION_OF_BLOOD_VESSEL_REMODELING	-0.528257	0.00316321	-3.81089	0.000580038	0.00284793	-0.708729	-2.54547
GO_REGULATION_OF_CEREBELLAR_GRANULE_CELL_PRECURSOR_PROLIFERATION	0.464144	0.00041418	3.81082	0.000580147	0.00284793	-0.708907	2.54547
GO_PHOSPHOLIPID_BINDING	-0.21918	0.0146992	-3.81045	0.000580744	0.00284928	-0.709892	-2.54527
GO_LSM1_7_PAT1_COMPLEX	0.550212	0.00888384	3.81006	0.000581371	0.00285076	-0.710924	2.54504
GO_LIGASE_ACTIVITY_FORMING_CARBON_CARBON_BONDS	-0.618148	0.00419957	-3.80969	0.00058197	0.00285211	-0.71191	-2.54483
GO_OLFACTORY_RECEPTOR_ACTIVITY	0.45175	-0.049376	3.80847	0.000583957	0.00286025	-0.715171	2.5436
GO_GPI_ANCHOR_TRANSAMIDASE_COMPLEX	0.574778	0.0162888	3.80569	0.000588518	0.00287938	-0.722614	2.5407
GO_GPI_ANCHOR_TRANSAMIDASE_ACTIVITY	0.574778	0.0162888	3.80569	0.000588518	0.00287938	-0.722614	2.5407
GO_POSITIVE_REGULATION_OF_CHEMOKINE_PRODUCTION	-0.412575	-0.00291018	-3.80535	0.000589081	0.00288053	-0.723528	-2.54053
GO_PROTEIN_SELF_ASSOCIATION	-0.275012	0.00939015	-3.80398	0.000591324	0.0028899	-0.727165	-2.53912
GO_SA_NODE_CELL_TO_ATRIAL_CARDIAC_MUSCLE_CELL_COMMUNICATION	0.563383	-0.0228222	3.80359	0.000591982	0.00289096	-0.728228	2.53896
GO_CYTOKINE_SECRETION	-0.34846	0.00196475	-3.80345	0.000592199	0.00289096	-0.72858	-2.53896
GO_PLATELET_DENSE_TUBULAR_NETWORK	-0.367633	0.0442619	-3.80294	0.000593047	0.00289349	-0.729947	-2.53858
GO_OXIDOREDUCTASE_ACTIVITY_ACTING_ON_THE_CH_CH_GROUP_OF_DONORS	-0.291088	0.00841152	-3.80191	0.000594753	0.00289967	-0.732695	-2.53765
GO_NEGATIVE_REGULATION_OF_TRANSFERASE_ACTIVITY	-0.277081	0.0150053	-3.80178	0.000594972	0.00289967	-0.733048	-2.53765
GO_GLUTATHIONE_TRANSFERASE_ACTIVITY	-0.339234	0.0132267	-3.80141	0.000595589	0.00290107	-0.73404	-2.53744
GO_PYRIMIDINE_NUCLEOSIDE_CATABOLIC_PROCESS	-0.354754	0.0106471	-3.80065	0.000596847	0.00290558	-0.736058	-2.53677
GO_REGULATION_OF_MAST_CELL_CHEMOTAXIS	-0.489138	0.0228921	-3.8	0.000597936	0.00290927	-0.737802	-2.53622
GO_CHYLOMICRON_REMODELING	-0.537895	0.0800391	-3.79964	0.000598542	0.00291061	-0.73877	-2.53602
GO_ACTIN_FILAMENT_NETWORK_FORMATION	-0.444638	0.0115369	-3.79908	0.000599474	0.00291353	-0.740259	-2.53558
GO_GATOR2_COMPLEX	0.427123	0.0121257	3.79871	0.0006001	0.00291496	-0.741257	2.53537
GO_GENITALIA_DEVELOPMENT	0.295801	-0.00841915	3.79761	0.000601936	0.00292226	-0.744179	2.53428
GO_ENDOCYTIC_VESICLE	-0.307884	0.0137141	-3.7966	0.000603643	0.00292771	-0.746888	-2.53347
GO_ACTIVATION_OF_CYSTEINE_TYPE_ENDOPEPTIDASE_ACTIVITY_INVOLVED_IN_APOPTOTIC_PROCESS	-0.292321	0.0143557	-3.79636	0.000604039	0.00292771	-0.747515	-2.53347
GO_TISSUE_HOMEOSTASIS	-0.20127	0.015848	-3.79635	0.000604056	0.00292771	-0.747542	-2.53347
GO_POSITIVE_REGULATION_OF_NUCLEOTIDE_BIOSYNTHETIC_PROCESS	-0.375676	-0.0145319	-3.79586	0.000604886	0.00293012	-0.748856	-2.53312
GO_SENSORY_PERCEPTION_OF_CHEMICAL_STIMULUS	0.416104	-0.0441386	3.7955	0.000605497	0.00293146	-0.749821	2.53292
GO_PERICILIARY_MEMBRANE_COMPARTMENT	-0.540864	0.013852	-3.79356	0.000608784	0.0029451	-0.754999	-2.5309
GO_CELLULAR_RESPONSE_TO_UV_C	0.441221	-0.000363206	3.79344	0.000608985	0.0029451	-0.755315	2.5309
GO_INTERMEDIATE_FILAMENT_BUNDLE_ASSEMBLY	0.518883	0.0115985	3.79247	0.00061063	0.00295143	-0.757895	2.52997
GO_4_IRON_4_SULFUR_CLUSTER_BINDING	-0.298357	0.00953418	-3.79224	0.000611033	0.00295176	-0.758526	-2.52992
GO_NEGATIVE_REGULATION_OF_INSULIN_SECRETION	0.282972	0.00456957	3.79066	0.000613725	0.00296314	-0.76273	2.52825
GO_ACTIVATION_OF_JNKK_ACTIVITY	-0.375434	0.0494466	-3.79033	0.000614281	0.00296419	-0.763596	-2.52809
GO_NEGATIVE_REGULATION_OF_CALCINEURIN_MEDIATED_SIGNALING	0.325571	-0.012165	3.7897	0.00061537	0.00296782	-0.76529	2.52756
GO_NEGATIVE_REGULATION_OF_MYOSIN_LIGHT_CHAIN_PHOSPHATASE_ACTIVITY	-0.626424	0.0535712	-3.78884	0.000616842	0.00297329	-0.767574	-2.52676
GO_PIGMENT_GRANULE_ORGANIZATION	-0.32584	-0.00438186	-3.78641	0.000621041	0.00299189	-0.774062	-2.52405
GO_NEGATIVE_REGULATION_OF_T_HELPER_CELL_DIFFERENTIATION	-0.407513	0.0238892	-3.78423	0.000624832	0.0030085	-0.779882	-2.52165
GO_POSITIVE_REGULATION_OF_SECRETION	-0.271779	0.00815651	-3.78378	0.000625615	0.00300916	-0.781078	-2.52156
GO_DISRUPTION_OF_CELLS_OF_OTHER_ORGANISM_INVOLVED_IN_SYMBIOTIC_INTERACTION	0.403096	-0.00138722	3.78359	0.000625936	0.00300916	-0.781569	2.52156
GO_HEPATOCYTE_APOPTOTIC_PROCESS	-0.419313	0.0254093	-3.78337	0.000626329	0.00300916	-0.78217	-2.52156
GO_PEPTIDYL_ASPARAGINE_MODIFICATION	0.393109	0.004222	3.78322	0.000626592	0.00300916	-0.782571	2.52156
GO_SULFUR_COMPOUND_CATABOLIC_PROCESS	0.32068	0.00242188	3.78317	0.000626679	0.00300916	-0.782704	2.52156
GO_CYTIDINE_TO_URIDINE_EDITING	-0.511738	0.00249033	-3.7817	0.000629244	0.00301982	-0.786609	-2.52002
GO_RESPONSE_TO_INTERFERON_BETA	-0.412561	-0.00654428	-3.7811	0.0006303	0.00302324	-0.788213	-2.51953
GO_REGULATION_OF_GRANULOCYTE_CHEMOTAXIS	-0.403352	0.03459	-3.77941	0.000633273	0.00303584	-0.792712	-2.51772
GO_CONVERGENT_EXTENSION_INVOLVED_IN_GASTRULATION	0.44824	-0.0264518	3.77909	0.000633833	0.00303687	-0.793557	2.51757
GO_SMALL_RNA_LOADING_ONTO_RISC	-0.440872	0.0157457	-3.77872	0.000634498	0.0030384	-0.79456	-2.51735
GO_INTERLEUKIN_12_BIOSYNTHETIC_PROCESS	-0.482283	-0.00337048	-3.77793	0.000635894	0.00304343	-0.796661	-2.51664
GO_VOLTAGE_GATED_POTASSIUM_CHANNEL_ACTIVITY_INVOLVED_IN_VENTRICULAR_CARDIAC_MUSCLE_CELL_ACTION_POTENTIAL_REPOLARIZATION	-0.497478	0.04143	-3.77773	0.000636256	0.0030435	-0.797204	-2.51663
GO_ORGANOPHOSPHATE_CATABOLIC_PROCESS	-0.239043	0.00737393	-3.77513	0.000640871	0.00306391	-0.804113	-2.51372
GO_REGULATION_OF_CD4_POSITIVE_ALPHA_BETA_T_CELL_DIFFERENTIATION	-0.436313	0.00511344	-3.77335	0.000644055	0.00307746	-0.808851	-2.51181
GO_SALIVA_SECRETION	-0.392499	0.0209717	-3.77175	0.000646932	0.00308953	-0.813112	-2.51011
GO_DNA_CATABOLIC_PROCESS_ENDONUCLEOLYTIC	-0.307587	0.0331721	-3.77128	0.000647784	0.00309192	-0.814371	-2.50977
GO_SUCCINATE_METABOLIC_PROCESS	-0.51381	0.0314351	-3.7691	0.000651735	0.00310909	-0.820182	-2.50737
GO_ORGANOPHOSPHATE_ESTER_TRANSMEMBRANE_TRANSPORTER_ACTIVITY	-0.350196	0.00810513	-3.76795	0.000653813	0.00311725	-0.823226	-2.50623
GO_REGULATION_OF_FC_GAMMA_RECEPTOR_SIGNALING_PATHWAY_INVOLVED_IN_PHAGOCYTOSIS	-0.51181	-0.0113899	-3.76777	0.000654154	0.00311725	-0.823724	-2.50623
GO_REGULATION_OF_ADENYLATE_CYCLASE_ACTIVATING_G_PROTEIN_COUPLED_RECEPTOR_SIGNALING_PATHWAY	0.362511	-0.0136916	3.76668	0.00065613	0.00312485	-0.826607	2.50517
GO_RNA_POLYMERASE_BINDING	-0.261549	0.00256391	-3.7665	0.00065646	0.00312485	-0.827087	-2.50517
GO_ATRIAL_CARDIAC_MUSCLE_CELL_MEMBRANE_REPOLARIZATION	-0.492092	0.0208786	-3.76615	0.0006571	0.0031262	-0.828019	-2.50498
GO_REGULATION_OF_CHEMOTAXIS	-0.269265	0.0116652	-3.7658	0.000657735	0.00312753	-0.828942	-2.5048
GO_POSITIVE_REGULATION_OF_MACROPHAGE_ACTIVATION	-0.391426	0.030211	-3.76242	0.000663966	0.00315545	-0.837952	-2.50094
GO_EXTRACELLULAR_MATRIX_CONSTITUENT_SECRETION	-0.516513	0.0419919	-3.76038	0.000667748	0.00317171	-0.843381	-2.49871
GO_REGULATION_OF_CAMP_DEPENDENT_PROTEIN_KINASE_ACTIVITY	-0.365472	0.0101884	-3.76006	0.000668334	0.00317278	-0.844219	-2.49856
GO_PHAGOCYTIC_VESICLE	-0.387475	0.0048563	-3.75951	0.000669357	0.00317592	-0.845681	-2.49813
GO_NUCLEAR_TRANSCRIBED_MRNA_CATABOLIC_PROCESS_EXONUCLEOLYTIC_3_5_	-0.405862	0.0152763	-3.75816	0.000671885	0.00318559	-0.849284	-2.49681
GO_PHOSPHATIDYLETHANOLAMINE_BIOSYNTHETIC_PROCESS	-0.422684	0.001967	-3.75803	0.000672119	0.00318559	-0.849615	-2.49681
GO_POSITIVE_REGULATION_OF_CHROMATIN_ORGANIZATION	-0.257693	0.0106104	-3.75667	0.000674676	0.00319599	-0.853245	-2.49539
GO_POSITIVE_REGULATION_OF_RESPONSE_TO_CYTOKINE_STIMULUS	-0.366489	-0.00794872	-3.75555	0.000676776	0.00320421	-0.856215	-2.49428
GO_3M_COMPLEX	0.670999	0.0151947	3.75411	0.000679485	0.0032153	-0.86003	2.49278
GO_POSITIVE_REGULATION_OF_T_CELL_RECEPTOR_SIGNALING_PATHWAY	-0.397521	0.0121444	-3.75213	0.000683249	0.00323137	-0.865309	-2.49061
GO_5S_RRNA_BINDING	0.458388	-0.021201	3.75086	0.000685653	0.00323929	-0.868665	2.48955
GO_MYOBLAST_MIGRATION	0.381276	0.00836284	3.75086	0.00068566	0.00323929	-0.868674	2.48955
GO_PLASMA_MEMBRANE_FUSION	-0.399763	0.00463286	-3.74725	0.000692575	0.0032702	-0.878261	-2.48543
GO_POSITIVE_REGULATION_OF_INTERLEUKIN_1_PRODUCTION	-0.393614	0.0026358	-3.74689	0.000693273	0.00327174	-0.879224	-2.48522
GO_PERIPHERAL_NERVOUS_SYSTEM_MYELIN_MAINTENANCE	-0.496337	0.0287638	-3.74659	0.000693848	0.0032727	-0.880015	-2.48509
GO_CELLULAR_RESPONSE_TO_LIPOPROTEIN_PARTICLE_STIMULUS	-0.45261	0.00998676	-3.74598	0.000695014	0.00327644	-0.88162	-2.4846
GO_THIOESTER_BIOSYNTHETIC_PROCESS	-0.346007	0.00613681	-3.7455	0.000695948	0.00327909	-0.882903	-2.48425
GO_VERY_LONG_CHAIN_FATTY_ACID_METABOLIC_PROCESS	-0.388098	0.0236833	-3.7449	0.000697119	0.00328284	-0.884508	-2.48375
GO_GLYCOSYL_COMPOUND_CATABOLIC_PROCESS	-0.320733	0.00141048	-3.74408	0.000698707	0.00328856	-0.886682	-2.48299
GO_VESICLE_UNCOATING	-0.577231	0.0731277	-3.74229	0.000702181	0.00330174	-0.891419	-2.48126
GO_SEQUESTERING_OF_ACTIN_MONOMERS	0.371871	-0.0107575	3.74225	0.000702257	0.00330174	-0.891523	2.48126
GO_NLRP3_INFLAMMASOME_COMPLEX_ASSEMBLY	-0.34356	0.0100198	-3.74111	0.000704499	0.00330907	-0.894568	-2.48029
GO_LIPID_MODIFICATION	-0.217954	0.0161994	-3.74107	0.00070457	0.00330907	-0.894664	-2.48029
GO_INTRINSIC_COMPONENT_OF_POSTSYNAPTIC_SPECIALIZATION_MEMBRANE	0.258022	-0.00575864	3.74061	0.000705471	0.00331154	-0.895885	2.47997
GO_REGULATION_OF_RENAL_SYSTEM_PROCESS	-0.359711	0.0148537	-3.73956	0.000707534	0.00331944	-0.898674	-2.47893
GO_NEUTROPHIL_MIGRATION	-0.395395	0.00841809	-3.73903	0.000708583	0.003322	-0.900089	-2.4786
GO_CONTRACTILE_ACTIN_FILAMENT_BUNDLE_ASSEMBLY	-0.266859	0.0255041	-3.73874	0.000709141	0.003322	-0.900841	-2.4786
GO_NEGATIVE_REGULATION_OF_VASCULAR_PERMEABILITY	-0.44268	0.0177535	-3.73871	0.000709213	0.003322	-0.900937	-2.4786
GO_NUCLEAR_BODY_ORGANIZATION	-0.392556	0.00946222	-3.73827	0.000710077	0.00332428	-0.902101	-2.4783
GO_RELAXATION_OF_SMOOTH_MUSCLE	0.510855	0.0012968	3.73799	0.000710631	0.0033251	-0.902845	2.4782
GO_SENSORY_PERCEPTION_OF_TEMPERATURE_STIMULUS	0.318756	0.00893841	3.73729	0.000712016	0.00332981	-0.904704	2.47758
GO_RIBONUCLEASE_ACTIVITY	-0.26171	0.00039099	-3.73706	0.000712465	0.00333014	-0.905307	-2.47754
GO_DOLICHYL_PHOSPHATE_MANNOSE_PROTEIN_MANNOSYLTRANSFERASE_ACTIVITY	0.393139	-0.0173885	3.73388	0.000718779	0.00335787	-0.913734	2.47394
GO_TRNA_TRANSPORT	-0.33358	-0.000937875	-3.73148	0.000723598	0.00337858	-0.920114	-2.47127
GO_PEPTIDYL_ARGININE_METHYLATION	0.393308	-0.0183543	3.73109	0.000724371	0.00338017	-0.921134	2.47106
GO_VENOUS_BLOOD_VESSEL_DEVELOPMENT	-0.440243	0.0222211	-3.73092	0.000724707	0.00338017	-0.921577	-2.47106
GO_NEGATIVE_REGULATION_OF_PEPTIDE_HORMONE_SECRETION	0.273817	0.00365856	3.72943	0.000727712	0.00339239	-0.925529	2.46949
GO_VARICOSITY	-0.376901	0.0304305	-3.72924	0.000728098	0.00339239	-0.926034	-2.46949
GO_REGULATION_OF_GENE_EXPRESSION_EPIGENETIC	-0.202117	0.00567471	-3.72855	0.000729507	0.00339715	-0.927881	-2.46888
GO_ATPASE_ACTIVITY_COUPLED	-0.218653	0.0104215	-3.72829	0.000730034	0.00339781	-0.92857	-2.4688
GO_REGULATION_OF_HISTONE_H3_K27_METHYLATION	-0.494504	0.0182642	-3.72802	0.000730571	0.00339851	-0.929273	-2.46871
GO_TOLL_LIKE_RECEPTOR_BINDING	-0.535193	-0.0120178	-3.727	0.000732652	0.00340639	-0.931988	-2.46771
GO_POSITIVE_REGULATION_OF_PROTEIN_COMPLEX_ASSEMBLY	-0.242697	0.0133148	-3.72467	0.000737392	0.00342661	-0.938145	-2.46514
GO_POSITIVE_REGULATION_OF_CHROMOSOME_ORGANIZATION	-0.238163	0.011512	-3.72391	0.000738943	0.00343201	-0.940152	-2.46445
GO_POSITIVE_REGULATION_OF_HISTONE_DEACETYLATION	-0.387728	0.0246271	-3.72358	0.000739635	0.00343341	-0.941046	-2.46427
GO_NEGATIVE_REGULATION_OF_HISTONE_METHYLATION	-0.379992	0.0251693	-3.72042	0.000746143	0.00346179	-0.949408	-2.4607
GO_TOLL_LIKE_RECEPTOR_9_SIGNALING_PATHWAY	-0.389444	-0.000150272	-3.71926	0.000748537	0.00347017	-0.952467	-2.45965
GO_DETECTION_OF_MECHANICAL_STIMULUS_INVOLVED_IN_SENSORY_PERCEPTION_OF_PAIN	0.410029	-0.000261563	3.71917	0.000748738	0.00347017	-0.952724	2.45965
GO_OXIDOREDUCTASE_ACTIVITY_ACTING_ON_PAIRED_DONORS_WITH_INCORPORATION_OR_REDUCTION_OF_MOLECULAR_OXYGEN_REDUCED_FLAVIN_OR_FLAVOPROTEIN_AS_ONE_DONOR_AND_INCORPORATION_OF_ONE_ATOM_OF_OXYGEN	-0.32999	0.0254119	-3.71716	0.00075292	0.00348771	-0.95804	-2.45746
GO_CYTOKINE_METABOLIC_PROCESS	-0.354858	0.00161843	-3.71649	0.000754317	0.00349234	-0.95981	-2.45688
GO_LYMPH_VESSEL_DEVELOPMENT	-0.337682	0.0168277	-3.71535	0.000756709	0.00350157	-0.962832	-2.45574
GO_LAMELLAR_BODY	-0.448515	-0.00548603	-3.71325	0.000761118	0.00351846	-0.968378	-2.45365
GO_ALCOHOL_METABOLIC_PROCESS	-0.204436	0.0090048	-3.71323	0.000761158	0.00351846	-0.968428	-2.45365
GO_RNA_LOCALIZATION	-0.265474	0.00519235	-3.71245	0.000762807	0.00352423	-0.970494	-2.45294
GO_L_ASCORBIC_ACID_METABOLIC_PROCESS	-0.50862	-0.0116382	-3.71202	0.000763725	0.00352661	-0.971641	-2.45264
GO_ENDOSOMAL_VESICLE_FUSION	-0.497292	0.0170298	-3.71167	0.000764462	0.00352816	-0.972562	-2.45245
GO_N_TERMINAL_PEPTIDYL_METHIONINE_ACETYLATION	-0.56844	0.00736877	-3.71127	0.000765314	0.00352873	-0.973625	-2.45238
GO_SKELETAL_MUSCLE_ADAPTATION	-0.34208	0.0312911	-3.71107	0.000765749	0.00352873	-0.974167	-2.45238
GO_TRANSFORMING_GROWTH_FACTOR_BETA_ACTIVATION	0.451676	-0.000912683	3.71105	0.00076579	0.00352873	-0.974219	2.45238
GO_NUCLEOTIDE_TRANSMEMBRANE_TRANSPORTER_ACTIVITY	-0.389989	0.0277136	-3.71062	0.000766699	0.00353107	-0.975351	-2.45209
GO_POSITIVE_REGULATION_OF_OXIDOREDUCTASE_ACTIVITY	-0.332818	0.0195707	-3.71028	0.000767407	0.00353248	-0.976232	-2.45192
GO_MEDIUM_CHAIN_FATTY_ACID_COA_LIGASE_ACTIVITY	-0.548607	0.0237065	-3.70645	0.000775612	0.00356839	-0.986382	-2.44753
GO_NEPHRON_EPITHELIUM_DEVELOPMENT	0.216329	-0.00128109	3.70607	0.000776413	0.0035702	-0.987367	2.44731
GO_HEPARAN_SULFATE_PROTEOGLYCAN_BINDING	0.414287	-0.0094476	3.70567	0.000777285	0.00357215	-0.988438	2.44707
GO_POSITIVE_REGULATION_OF_CELL_MATRIX_ADHESION	-0.275136	0.00604313	-3.7055	0.00077765	0.00357215	-0.988886	-2.44707
GO_HEART_VALVE_DEVELOPMENT	0.350395	0.00298049	3.70482	0.000779109	0.0035768	-0.990675	2.4465
GO_CELLULAR_MONOVALENT_INORGANIC_CATION_HOMEOSTASIS	-0.289939	0.0127989	-3.70465	0.000779476	0.0035768	-0.991125	-2.4465
GO_REGULATION_OF_SYMBIOSIS_ENCOMPASSING_MUTUALISM_THROUGH_PARASITISM	-0.292619	-0.00181033	-3.70228	0.000784623	0.00359532	-0.997405	-2.44426
GO_POSITIVE_REGULATION_OF_HUMORAL_IMMUNE_RESPONSE	-0.392922	-0.00951334	-3.70225	0.000784674	0.00359532	-0.997467	-2.44426
GO_RESPONSE_TO_IRON_II_ION	-0.592402	0.0110206	-3.70222	0.000784738	0.00359532	-0.997544	-2.44426
GO_CELLULAR_MODIFIED_AMINO_ACID_BIOSYNTHETIC_PROCESS	-0.292132	0.0193679	-3.70176	0.000785747	0.00359704	-0.998771	-2.44406
GO_TRANSFORMING_GROWTH_FACTOR_BETA_RECEPTOR_PATHWAY_SPECIFIC_CYTOPLASMIC_MEDIATOR_ACTIVITY	0.403336	-0.00728788	3.70168	0.000785931	0.00359704	-0.998994	2.44406
GO_ORGANIC_ACID_CATABOLIC_PROCESS	-0.250203	0.00606337	-3.70102	0.000787353	0.00360167	-1.00072	-2.4435
GO_EMBRYONIC_MORPHOGENESIS	0.208038	-0.00100913	3.70059	0.0007883	0.00360413	-1.00187	2.4432
GO_REGULATION_OF_SYSTEMIC_ARTERIAL_BLOOD_PRESSURE_BY_NOREPINEPHRINE_EPINEPHRINE	-0.350186	0.0263084	-3.70034	0.000788838	0.00360471	-1.00252	-2.44313
GO_BRANCHED_CHAIN_AMINO_ACID_CATABOLIC_PROCESS	-0.447917	0.0169569	-3.69789	0.00079421	0.00362737	-1.00899	-2.44041
GO_DETECTION_OF_STIMULUS	0.336543	-0.0340203	3.69639	0.000797518	0.00364059	-1.01296	2.43883
GO_NEGATIVE_REGULATION_OF_AXON_GUIDANCE	-0.270618	0.0225969	-3.69523	0.000800089	0.00365043	-1.01603	-2.43766
GO_CELLULAR_RESPONSE_TO_NICOTINE	-0.424934	0.013485	-3.69254	0.000806056	0.00367575	-1.02312	-2.43465
GO_AXONAL_FASCICULATION	0.304145	0.00287036	3.68915	0.00081365	0.00370727	-1.03206	2.43095
GO_INTERLEUKIN_23_PRODUCTION	-0.574123	0.0259463	-3.6889	0.000814229	0.00370727	-1.03274	-2.43095
GO_REGULATION_OF_RECEPTOR_CATABOLIC_PROCESS	-0.410924	0.0175441	-3.68889	0.000814234	0.00370727	-1.03275	-2.43095
GO_MULTIVESICULAR_BODY	-0.312109	0.0347913	-3.68839	0.000815363	0.00371049	-1.03407	-2.43057
GO_DIACYLGLYCEROL_KINASE_ACTIVITY	-0.418223	0.0324764	-3.68612	0.000820505	0.00373111	-1.04006	-2.42816
GO_ECTODERM_DEVELOPMENT	-0.326132	0.0192008	-3.68602	0.000820742	0.00373111	-1.04034	-2.42816
GO_DE_NOVO_NAD_BIOSYNTHETIC_PROCESS_FROM_TRYPTOPHAN	-0.488808	0.0343103	-3.68346	0.000826571	0.00375567	-1.04709	-2.42531
GO_ENDOCARDIAL_CUSHION_MORPHOGENESIS	0.349676	0.00932256	3.68246	0.000828852	0.00376408	-1.04972	2.42434
GO_SECRETORY_GRANULE_MEMBRANE	-0.369071	0.00700512	-3.68181	0.000830346	0.00376892	-1.05144	-2.42378
GO_N_ACYLPHOSPHATIDYLETHANOLAMINE_SPECIFIC_PHOSPHOLIPASE_D_ACTIVITY	0.52618	-0.0381747	3.67863	0.000837682	0.00380026	-1.05982	2.42019
GO_NEGATIVE_REGULATION_OF_PROTEIN_KINASE_B_SIGNALING	-0.265701	0.0214132	-3.67833	0.000838373	0.00380143	-1.06061	-2.42005
GO_PLASMA_MEMBRANE_RAFT	-0.259962	0.0108327	-3.67783	0.000839544	0.00380478	-1.06194	-2.41967
GO_EPIDERMAL_GROWTH_FACTOR_RECEPTOR_BINDING	-0.314375	0.0131479	-3.67719	0.000841014	0.00380948	-1.06361	-2.41913
GO_AMYLOID_BETA_CLEARANCE	-0.346912	0.00752314	-3.67696	0.000841562	0.00381	-1.06423	-2.41908
GO_LATE_ENDOSOME_TO_VACUOLE_TRANSPORT	-0.367056	0.0337009	-3.67636	0.00084294	0.00381426	-1.06579	-2.41859
GO_CENTROMERIC_SISTER_CHROMATID_COHESION	0.527874	-0.030473	3.67618	0.000843371	0.00381426	-1.06628	2.41859
GO_POSITIVE_REGULATION_OF_CHEMOTAXIS	-0.321738	0.0119917	-3.67563	0.000844648	0.00381807	-1.06772	-2.41816
GO_INTERLEUKIN_5_SECRETION	-0.38524	0.0144336	-3.67379	0.000848963	0.0038356	-1.07258	-2.41617
GO_POSITIVE_REGULATION_OF_INFLAMMATORY_RESPONSE	-0.370527	0.00408779	-3.67209	0.000852956	0.00385029	-1.07705	-2.41451
GO_NEGATIVE_REGULATION_OF_CELL_SUBSTRATE_ADHESION	0.236245	0.00561838	3.67203	0.000853089	0.00385029	-1.0772	2.41451
GO_VASCULAR_PROCESS_IN_CIRCULATORY_SYSTEM	-0.220028	0.0174165	-3.67155	0.000854226	0.00385162	-1.07847	-2.41436
GO_MITOTIC_CHROMOSOME_CONDENSATION	-0.418006	0.0209917	-3.67154	0.000854261	0.00385162	-1.07851	-2.41436
GO_POSITIVE_REGULATION_OF_T_HELPER_1_TYPE_IMMUNE_RESPONSE	-0.452242	0.0126343	-3.67084	0.000855905	0.00385706	-1.08035	-2.41374
GO_ANTIBIOTIC_TRANSPORT	0.540219	-0.0137388	3.66916	0.000859877	0.00387297	-1.08476	2.41196
GO_GERM_CELL_MIGRATION	0.45071	0.0200164	3.66793	0.00086281	0.00388419	-1.08801	2.4107
GO_RNA_POLYMERASE_III_PREINITIATION_COMPLEX_ASSEMBLY	-0.490142	-0.00435027	-3.6666	0.000865994	0.00389653	-1.09152	-2.40932
GO_MUSCLE_CELL_APOPTOTIC_PROCESS	-0.259696	0.0122419	-3.66573	0.000868083	0.00390393	-1.09381	-2.4085
GO_NEGATIVE_REGULATION_OF_SMALL_GTPASE_MEDIATED_SIGNAL_TRANSDUCTION	-0.263602	0.0232579	-3.66531	0.000869079	0.00390641	-1.09491	-2.40822
GO_CELLULAR_RESPONSE_TO_REACTIVE_NITROGEN_SPECIES	-0.362743	0.0338717	-3.66404	0.000872122	0.00391809	-1.09824	-2.40693
GO_TRIPARTITE_REGIONAL_SUBDIVISION	0.347512	-0.0369944	3.66372	0.000872892	0.00391904	-1.09908	2.40682
GO_CUL4A_RING_E3_UBIQUITIN_LIGASE_COMPLEX	-0.398208	0.00752026	-3.66359	0.000873226	0.00391904	-1.09944	-2.40682
GO_PROTEIN_LOCALIZATION_TO_ENDOPLASMIC_RETICULUM	0.402608	-0.011313	3.66299	0.000874653	0.00392344	-1.101	2.40633
GO_AMYLOID_PRECURSOR_PROTEIN_BIOSYNTHETIC_PROCESS	-0.381468	0.0392949	-3.6621	0.000876827	0.00393119	-1.10337	-2.40548
GO_MACROPHAGE_MIGRATION	-0.32566	0.0255195	-3.6595	0.000883126	0.00395741	-1.11019	-2.40259
GO_RESPONSE_TO_INTERLEUKIN_12	-0.423077	0.0014398	-3.65843	0.000885744	0.00396712	-1.11301	-2.40152
GO_CELL_COMMUNICATION_BY_ELECTRICAL_COUPLING_INVOLVED_IN_CARDIAC_CONDUCTION	0.244313	-0.0178277	3.65789	0.000887075	0.00397106	-1.11444	2.40109
GO_ANTIGEN_PROCESSING_AND_PRESENTATION_OF_EXOGENOUS_PEPTIDE_ANTIGEN_VIA_MHC_CLASS_I	-0.456597	-0.00181846	-3.65748	0.000888076	0.00397352	-1.11552	-2.40082
GO_INTESTINAL_ABSORPTION	-0.321806	0.00469965	-3.6563	0.000890972	0.00398445	-1.11862	-2.39963
GO_TRANSCRIPTION_DEPENDENT_TETHERING_OF_RNA_POLYMERASE_II_GENE_DNA_AT_NUCLEAR_PERIPHERY	-0.383013	0.0153241	-3.65509	0.00089394	0.00399569	-1.12179	-2.39841
GO_CYTOSOLIC_CALCIUM_ION_TRANSPORT	-0.225824	0.0136638	-3.65443	0.000895583	0.00399875	-1.12354	-2.39808
GO_AROMATIC_AMINO_ACID_FAMILY_METABOLIC_PROCESS	-0.384897	0.00315199	-3.65434	0.000895793	0.00399875	-1.12376	-2.39808
GO_NEGATIVE_REGULATION_OF_CELL_CELL_ADHESION	-0.270418	0.00979755	-3.65426	0.00089599	0.00399875	-1.12397	-2.39808
GO_REGULATION_OF_PRODUCTION_OF_MOLECULAR_MEDIATOR_OF_IMMUNE_RESPONSE	-0.316397	0.00707373	-3.65379	0.000897144	0.00400187	-1.1252	-2.39774
GO_REGULATION_OF_ACTOMYOSIN_STRUCTURE_ORGANIZATION	-0.258829	0.0282373	-3.65335	0.000898249	0.00400477	-1.12637	-2.39742
GO_GLYCEROPHOSPHOLIPID_METABOLIC_PROCESS	-0.226607	0.00694625	-3.65206	0.000901454	0.00401702	-1.12977	-2.3961
GO_CORTICAL_ACTIN_CYTOSKELETON	-0.277477	0.0138263	-3.65086	0.000904422	0.00402821	-1.1329	-2.39489
GO_ERROR_PRONE_TRANSLESION_SYNTHESIS	-0.362342	0.0195308	-3.64989	0.000906869	0.00403706	-1.13547	-2.39394
GO_NEGATIVE_REGULATION_OF_PEPTIDYL_SERINE_PHOSPHORYLATION	-0.280149	0.0166291	-3.64891	0.000909311	0.00404588	-1.13804	-2.39299
GO_SMALL_MOLECULE_CATABOLIC_PROCESS	-0.211297	0.00529827	-3.64818	0.000911153	0.00405203	-1.13997	-2.39233
GO_INTERLEUKIN_1_ALPHA_PRODUCTION	-0.58471	-0.00446027	-3.6478	0.000912095	0.00405238	-1.14095	-2.39229
GO_S_ADENOSYLMETHIONINE_CYCLE	-0.435322	0.0110936	-3.64776	0.000912187	0.00405238	-1.14105	-2.39229
GO_NEGATIVE_REGULATION_OF_T_CELL_MEDIATED_CYTOTOXICITY	-0.53995	0.00587094	-3.64759	0.000912616	0.00405238	-1.14149	-2.39229
GO_NEGATIVE_REGULATION_OF_HIPPO_SIGNALING	-0.540478	0.0402045	-3.64422	0.000921151	0.00408822	-1.15036	-2.38847
GO_VINCULIN_BINDING	-0.443191	-0.00513998	-3.64401	0.000921666	0.00408844	-1.1509	-2.38844
GO_XENOPHAGY	-0.468309	0.0261996	-3.64366	0.000922557	0.00409033	-1.15182	-2.38824
GO_POSITIVE_REGULATION_OF_MAPK_CASCADE	-0.252924	0.0138524	-3.64162	0.000927771	0.00411137	-1.15719	-2.38601
GO_GLUTAMINE_FAMILY_AMINO_ACID_CATABOLIC_PROCESS	-0.286615	0.000752345	-3.64106	0.000929208	0.00411567	-1.15866	-2.38556
GO_PYRIDINE_CONTAINING_COMPOUND_METABOLIC_PROCESS	-0.351276	0.0100507	-3.63936	0.000933569	0.0041329	-1.16312	-2.38374
GO_MONOCARBOXYLIC_ACID_BINDING	-0.287238	0.021035	-3.63884	0.000934903	0.00413672	-1.16448	-2.38334
GO_REGULATION_OF_MULTI_ORGANISM_PROCESS	-0.262705	0.00107962	-3.63842	0.000935996	0.00413947	-1.16559	-2.38305
GO_STABILIZATION_OF_MEMBRANE_POTENTIAL	-0.335797	0.00766224	-3.63814	0.000936706	0.00414053	-1.16632	-2.38294
GO_UNSATURATED_FATTY_ACID_METABOLIC_PROCESS	-0.258292	0.0197796	-3.63758	0.000938159	0.00414487	-1.16779	-2.38249
GO_BEHAVIORAL_RESPONSE_TO_ETHANOL	0.452101	0.0282357	3.63699	0.00093969	0.00414848	-1.16935	2.38211
GO_POSITIVE_REGULATION_OF_CATABOLIC_PROCESS	-0.227099	0.0101858	-3.6369	0.000939921	0.00414848	-1.16958	-2.38211
GO_OLIGOSACCHARYL_TRANSFERASE_ACTIVITY	0.556406	-0.0102658	3.63661	0.000940666	0.00414969	-1.17034	2.38198
GO_NEGATIVE_REGULATION_OF_SISTER_CHROMATID_COHESION	-0.47885	0.0225367	-3.63494	0.000945001	0.00416672	-1.17471	-2.38021
GO_RESPONSE_TO_OXYGEN_GLUCOSE_DEPRIVATION	-0.440779	-0.0105394	-3.63376	0.000948065	0.00417814	-1.1778	-2.37902
GO_REGULATION_OF_SKELETAL_MUSCLE_CELL_DIFFERENTIATION	0.36705	0.0129378	3.63329	0.000949298	0.00418148	-1.17904	2.37867
GO_SARCOPLASMIC_RETICULUM_LUMEN	0.554678	-0.0143352	3.63272	0.00095079	0.00418595	-1.18053	2.37821
GO_PROTEOGLYCAN_BINDING	0.347332	0.0215431	3.63125	0.000954656	0.00420087	-1.1844	2.37666
GO_CYTOPLASMIC_REGION	-0.21542	0.0069021	-3.62916	0.000960158	0.00422297	-1.18987	-2.37438
[truncated: 6,793 more rows]

## Sheet: b. GSVA Laser cature scores
GO Term	Control Alveolar Septae	Control Alveolar Septae	Control Alveolar Septae	Control Alveolar Septae	Control Alveolar Septae	Control Alveolar Septae	Control Alveolar Septae	Control Alveolar Septae	Control Alveolar Septae	Control Alveolar Septae	IPF Alveolar Septae	IPF Alveolar Septae	IPF Alveolar Septae	IPF Alveolar Septae	IPF Alveolar Septae	IPF Alveolar Septae	IPF Alveolar Septae	IPF Alveolar Septae	IPF Alveolar Septae	IPF Alveolar Septae	IPF Fibroblastic foci	IPF Fibroblastic foci	IPF Fibroblastic foci	IPF Fibroblastic foci	IPF Fibroblastic foci	IPF Fibroblastic foci	IPF Fibroblastic foci	IPF Fibroblastic foci	IPF Fibroblastic foci	IPF Fibroblastic foci
GO_POSITIVE_REGULATION_OF_VIRAL_TRANSCRIPTION	0.0457365	-0.152518	-0.0611533	-0.0772751	0.265565	0.23694	0.305064	0.296577	-0.0193494	0.0772909	0.118241	-0.177267	0.133583	0.261952	-0.036718	-0.158907	-0.277686	-0.0406695	0.0561126	-0.332629	0.34385	0.101499	-0.209963	-0.020612	-0.408624	-0.0339945	-0.304443	0.18098	-0.246845	0.330347
GO_CARDIAC_CHAMBER_DEVELOPMENT	-0.121215	-0.107331	-0.269924	-0.0882875	-0.347102	-0.331627	0.00341109	-0.0919041	-0.0281816	-0.197395	-0.169017	-0.234968	-0.135255	-0.325751	0.147774	0.268146	0.24518	0.358987	0.300016	0.177869	0.108412	0.150267	-0.0541437	-0.0351966	0.04045	0.166386	0.144066	0.24049	0.162976	0.133099
GO_DNA_DEPENDENT_DNA_REPLICATION_MAINTENANCE_OF_FIDELITY	0.159223	0.0850582	0.198483	0.279481	0.21155	0.261522	-0.100191	-0.0228398	-0.314878	0.19501	-0.253264	-0.0395126	-0.143611	-0.0832003	-0.199461	0.0731793	0.0354408	0.030802	-0.174171	0.0641878	0.00943706	-0.0164059	-0.214233	-0.0843014	-0.0945977	0.271756	0.165716	0.0556444	-0.116084	-0.0607377
GO_CIRCADIAN_RHYTHM	-0.0164669	-0.164032	-0.00798667	-0.149166	0.0396266	-0.000184976	0.146571	0.222514	0.149164	0.128368	0.0371987	-0.179819	0.0548034	-0.173025	-0.259133	0.033045	-0.0449483	0.0535537	0.0214882	-0.0827846	0.222312	-0.0305324	-0.00202229	-0.0881416	-0.188414	0.0886453	0.0304688	0.0285695	0.0783207	0.0412624
GO_PHOSPHATIDYLSERINE_ACYL_CHAIN_REMODELING	-0.154798	0.112704	-0.18139	0.0253881	0.157004	0.0742938	0.281659	0.378519	0.0995821	-0.235632	0.255821	-0.0366365	0.134998	-0.0860962	-0.0874985	0.147911	0.124737	0.00917715	0.0190566	-0.432355	0.0631404	-0.187615	-0.0383555	-0.0253911	0.0444805	0.107098	-0.204354	0.0607159	-0.227857	-0.142282
GO_SPINAL_CORD_DEVELOPMENT	0.135707	0.149766	-0.1926	0.103586	-0.292491	-0.281449	-0.244734	-0.235879	-0.28194	-0.131359	-0.301443	-0.101161	-0.153694	-0.124193	-0.0927707	-0.152991	0.0214982	0.215896	0.271377	0.00991713	0.126042	0.042439	-0.125873	0.266824	0.0148447	0.18345	0.212836	0.226241	0.312341	0.159663
GO_PLATELET_DERIVED_GROWTH_FACTOR_RECEPTOR_SIGNALING_PATHWAY	-0.128242	-0.187492	-0.244953	-0.0996325	0.0595015	-0.165058	0.360416	0.399279	0.298995	0.147382	0.116759	-0.183052	0.013093	-0.290234	0.122799	0.361698	0.118103	0.147531	-0.17548	-0.138976	0.114366	0.0743182	-0.0702269	-0.173529	-0.0686822	0.119687	-0.0571065	-0.0531554	-0.237567	-0.136676
GO_CELLULAR_RESPONSE_TO_LIPOPROTEIN_PARTICLE_STIMULUS	-0.291569	-0.296903	-0.0149148	-0.236021	0.567443	0.505973	0.505783	0.340726	0.380151	0.199355	0.559617	-0.0776806	0.276525	-0.341867	0.140917	0.249959	0.435661	0.303458	0.229754	-0.270686	0.111549	-0.23286	-0.144626	-0.23873	-0.264301	-0.383174	-0.418713	-0.433805	-0.487312	-0.374104
GO_POSITIVE_REGULATION_OF_EPITHELIAL_CELL_DIFFERENTIATION	0.197465	0.212369	0.171834	-0.0825606	-0.16495	-0.300559	0.135016	0.191088	0.108953	0.10539	0.0418084	0.14299	0.0974581	0.0047669	0.090621	-0.16759	-0.271494	-0.0506666	0.206403	0.166052	0.107031	-0.10544	-0.185643	-0.184088	-0.33368	-0.210567	-0.311395	-0.0112916	0.0582807	0.0463349
GO_POSITIVE_REGULATION_OF_KINASE_ACTIVITY	-0.0753532	-0.107618	-0.0874502	-0.0192977	0.163352	0.1816	0.259695	0.300928	0.221594	0.107253	0.287768	-0.0853126	0.0799147	-0.176303	0.0183234	0.134882	0.111738	0.237455	0.12488	-0.0557348	0.0828362	-0.0742746	-0.104204	-0.0940965	-0.246644	-0.0948097	-0.19693	-0.138258	-0.180967	-0.170935
GO_POTASSIUM_ION_TRANSPORT	0.0591848	0.106169	-0.0504161	0.00528759	0.141895	-0.0757081	0.0348662	0.139651	0.0490005	0.0667612	0.213782	-0.0769217	0.0370148	-0.142027	0.0176368	0.0924727	0.151191	0.0370246	0.0791248	-0.0468003	0.0506173	-0.0455167	0.188941	-0.132455	0.0333261	-0.178974	-0.0194453	0.0112862	-0.121166	-0.179748
GO_REGULATION_OF_T_CELL_RECEPTOR_SIGNALING_PATHWAY	0.114175	0.131908	0.085067	0.223777	0.406637	0.548015	0.535748	0.49938	0.466562	-0.0996907	0.247403	-0.240902	-0.158537	-0.0599118	-0.286172	-0.0408297	0.148568	-0.286046	-0.297663	-0.277834	0.280924	-0.174113	-0.0841948	-0.35508	-0.386465	-0.0972907	-0.344614	-0.25804	-0.16821	-0.433843
GO_NEGATIVE_REGULATION_OF_EPITHELIAL_CELL_PROLIFERATION	-0.156644	-0.0248338	-0.0791577	0.0220062	-0.211184	-0.0891249	0.250175	0.114419	0.047317	-0.193591	0.192424	-0.077084	0.1297	-0.116704	-0.00264121	0.185678	-0.0681675	0.220601	0.15025	-0.0026431	0.0675237	-0.0327813	0.00855736	0.00383056	-0.0631303	-0.0166942	-0.0596031	-0.127134	0.0628769	0.0166978
GO_MOVEMENT_IN_ENVIRONMENT_OF_OTHER_ORGANISM_INVOLVED_IN_SYMBIOTIC_INTERACTION	-0.26042	-0.0432407	-0.194687	-0.0906461	-0.0368834	0.15841	0.354519	0.410012	0.325862	0.0693815	0.224525	-0.221848	0.0826322	0.0821903	-0.0544674	0.112837	0.148551	0.496337	0.394283	-0.292833	-0.183361	-0.392998	-0.415247	-0.0678758	-0.307492	-0.22834	-0.316911	0.240447	-0.399663	0.193106
GO_REGULATION_OF_PROTEIN_TARGETING_TO_MITOCHONDRION	-0.138183	-0.0177968	-0.0321409	-0.0922514	0.0189085	0.161265	0.223817	0.381654	0.222724	0.166997	0.283695	-0.117465	-0.13675	-0.0719428	0.0351546	0.240691	0.010738	0.248068	0.170843	-0.176115	0.113309	-0.184786	-0.227978	-0.0804451	-0.149468	-0.0698079	-0.189313	0.0627028	-0.18554	-0.221449
GO_APICAL_PROTEIN_LOCALIZATION	0.403743	0.394893	0.0315452	0.489598	-0.163041	-0.200414	0.386559	0.38584	0.119692	-0.107785	0.0527151	0.05675	-0.334121	0.0864744	-0.0733445	0.0614257	-0.0727294	0.487674	0.534116	-0.0507108	-0.232313	-0.244011	-0.58262	0.047653	-0.0864246	-0.180739	-0.101927	0.21075	-0.522957	-0.163394
GO_REGULATION_OF_ESTABLISHMENT_OF_PLANAR_POLARITY	-0.30506	-0.229774	-0.293722	-0.206447	0.0305664	0.310923	0.261259	0.264957	0.240861	-0.0291787	0.32155	-0.238487	-0.0117039	-0.120657	-0.0348386	0.0126621	-0.135521	0.285561	0.275335	-0.176621	0.238127	-0.0734495	-0.181497	0.0585757	-0.2522	-0.0313562	-0.215302	0.0932127	-0.089559	0.00576012
GO_FOREBRAIN_NEURON_DEVELOPMENT	0.021304	0.339743	-0.233272	0.157502	-0.12429	0.0693853	0.0126576	-0.146382	0.0433407	-0.257119	0.0600671	-0.0842399	-0.0457865	-0.33265	-0.129394	-0.127783	0.0772965	0.282149	-0.0866395	0.180282	0.101854	0.0589755	-0.201816	-0.0542449	-0.00902946	0.159596	0.219362	-0.0323645	0.224183	0.0917579
GO_POSITIVE_REGULATION_OF_PROTEIN_MATURATION	-0.220251	-0.213897	-0.255615	-0.0883842	-0.0794898	0.258254	-0.00797676	0.0705664	-0.00824308	-0.0211667	0.101032	-0.358298	-0.265177	-0.361687	-0.0584785	-0.174972	0.235914	0.1823	-0.177865	-0.0600967	0.428741	0.109912	-0.0564986	0.101391	0.0140554	0.12738	0.0180178	0.29822	-0.0118176	0.246114
GO_NEUROMUSCULAR_JUNCTION_DEVELOPMENT	0.209706	0.0506233	0.131091	0.279503	-0.160728	-0.206642	0.103181	0.133131	-0.158899	-0.0558314	-0.0142621	0.16966	0.0690728	-0.150323	0.0047297	-0.100219	-0.0550938	0.331091	0.294472	-0.199729	-0.115934	-0.194526	-0.0851394	0.213408	0.00999105	0.235331	0.0217282	-0.187221	-0.0622602	-0.140936
GO_MITOTIC_CYTOKINESIS	-0.354278	-0.292568	-0.21098	-0.143908	-0.194531	0.130472	0.00473906	0.0325686	-0.165756	-0.0659038	0.234987	0.202179	0.15537	0.0543372	0.0825857	0.166735	0.217135	0.42699	0.229378	-0.0909931	0.294813	-0.00979078	-0.334199	0.0562577	-0.298382	0.121554	-0.0175442	0.12721	-0.129077	-0.0641147
GO_NEGATIVE_REGULATION_OF_RESPONSE_TO_ENDOPLASMIC_RETICULUM_STRESS	-0.0998649	-0.263137	-0.297013	-0.0639364	0.225888	0.313527	0.216823	0.216742	0.0451537	0.206276	0.446271	0.248297	0.369862	0.217675	-0.196781	-0.0106839	-0.0766087	0.0273537	-0.0133864	-0.212281	0.220425	0.0308089	0.235005	0.0990373	-0.240586	-0.196678	-0.327006	-0.0997657	-0.231024	-0.259565
GO_SMAD_PROTEIN_SIGNAL_TRANSDUCTION	-0.220514	-0.247904	-0.0628809	-0.19361	-0.282966	-0.234089	0.104549	0.0519409	0.023025	-0.296847	-0.0141485	-0.297471	-0.0344037	-0.280707	0.0574826	0.168501	-0.0815496	-0.0696361	0.082144	-0.0948767	0.360686	0.24226	0.0189518	0.210686	0.20607	0.159034	0.121095	0.130111	0.336207	0.180981
GO_CYTOPLASMIC_TRANSLATION	-0.345777	-0.351702	-0.300922	-0.324941	0.0191356	0.0195958	0.283342	0.233861	0.148218	0.221992	0.440947	-0.245443	0.144397	0.00729353	-0.353593	-0.251226	-0.310325	-0.147774	0.0134486	-0.42305	0.42779	0.444099	0.332386	0.0535194	-0.296783	-0.0349422	0.0354355	0.197931	0.159362	0.0767122
GO_MEIOTIC_CHROMOSOME_SEGREGATION	0.142262	0.00595747	0.0843336	0.154728	-0.286355	0.311059	-0.11687	0.109795	-0.0489607	-0.160823	-0.281725	0.0628158	0.168751	-0.0971763	0.00215386	0.24419	0.251538	0.243598	0.229014	-0.0195528	-0.139477	-0.172258	-0.0948401	-0.165043	-0.180319	0.117202	0.105049	-0.261477	-0.190608	-0.021063
GO_POSITIVE_REGULATION_OF_CALCIUM_ION_TRANSPORT	-0.109073	-0.166399	-0.228227	0.0600173	0.0806671	0.117232	0.202908	0.165793	0.202013	-0.107928	0.244664	0.15092	0.111377	-0.143177	0.174611	0.30971	0.354043	0.218944	0.0258137	0.0674857	-0.0185094	-0.0967953	-0.000611816	-0.253053	-0.0493753	-0.0996546	-0.181567	-0.202582	-0.294584	-0.159803
GO_REGULATION_OF_DOUBLE_STRAND_BREAK_REPAIR	0.0494901	-0.00321114	-0.0276559	0.216723	0.176581	0.231902	0.0136256	0.159133	0.0955932	0.200076	0.0981185	-0.0492411	-0.0768496	0.285927	-0.336208	0.0554758	-0.0654686	0.236122	-0.0896998	-0.240603	0.222039	0.155601	-0.291063	0.000538021	-0.231683	0.185384	0.0554471	0.0827843	-0.180069	-0.266576
GO_RNA_DEPENDENT_DNA_BIOSYNTHETIC_PROCESS	-0.0390181	0.0282751	-0.0815175	-0.0417064	0.255283	0.254069	0.134342	0.285398	0.368096	0.125602	0.205644	0.0496077	0.0381984	0.420341	-0.147411	0.0622139	-0.254654	0.0513721	-0.0694304	-0.285889	-0.00646875	-0.107877	-0.11815	0.00201821	-0.378759	-0.063856	-0.292488	0.0171398	-0.00228717	-0.108347
GO_REGULATION_OF_B_CELL_RECEPTOR_SIGNALING_PATHWAY	-0.0797171	-0.212814	-0.110287	0.0317907	0.511141	0.429022	0.195478	0.387851	0.431417	-0.235469	0.0158811	-0.309787	0.126057	-0.464901	0.195288	0.202344	0.213245	-0.242603	-0.427608	-0.0822136	0.356624	0.249998	0.0435107	-0.126518	-0.326797	0.216805	-0.150669	-0.219853	-0.152702	-0.322994
GO_DENDRITE_DEVELOPMENT	-0.0527232	-0.0413408	-0.0839948	-0.035529	-0.0814404	0.0156788	0.167363	0.165138	0.0689037	0.0537938	0.0633734	-0.134418	0.00749093	-0.16184	0.0129521	0.193667	0.115977	0.20576	0.113791	-0.0867645	0.0273601	0.0289606	-0.0795117	-0.0570997	-0.210649	0.0214128	0.116957	0.00432897	0.0199468	-0.0574349
GO_REGULATION_OF_RESPIRATORY_BURST	-0.282629	-0.252401	0.00412872	-0.345448	0.515538	0.324092	0.174219	0.243006	0.0895876	0.0457681	0.397827	0.412034	0.478744	0.247726	-0.05911	-0.182209	-0.163217	-0.363004	-0.197054	-0.312988	0.564981	0.0525452	0.0889981	-0.00461832	-0.259818	-0.319206	-0.448108	-0.185033	-0.329619	-0.145734
GO_G_PROTEIN_COUPLED_RECEPTOR_INTERNALIZATION	-0.0485453	0.175386	-0.177396	-0.167901	0.0930939	0.00311736	0.579322	0.342037	0.275031	-0.0791567	0.35414	-0.264519	0.162281	-0.508083	0.414652	0.198142	0.0665816	0.322369	0.404763	0.421631	-0.023023	-0.263243	0.0629224	-0.532791	0.096153	0.0697794	-0.252017	-0.0489727	-0.0833924	-0.480813
GO_MEMORY	0.0442009	-0.10613	0.00393155	0.127475	-0.257938	-0.262694	0.0851232	0.175246	0.0588273	-0.122471	0.0159975	-0.125516	-0.0729852	-0.106325	-0.03776	0.138413	0.103487	0.282803	0.337674	0.23512	-0.0873417	-0.0093218	-0.155932	-0.0652855	-0.111415	0.148363	0.0166399	0.023708	-0.112725	0.111157
GO_REGULATION_OF_GOLGI_ORGANIZATION	-0.0625593	0.157699	-0.0549564	0.190406	-0.282659	-0.0847407	0.359389	0.291509	0.42797	0.415234	0.23575	-0.184919	-0.135159	0.0629027	0.283875	0.255093	0.0799178	0.0544971	0.0325405	-0.197172	0.126822	-0.238551	-0.32551	-0.295009	-0.262381	-0.0940738	-0.36067	-0.309166	-0.0313693	0.0176808
GO_ENDOTHELIAL_CELL_DEVELOPMENT	0.186964	0.139429	0.241566	0.189282	-0.0407705	-0.100493	0.48726	0.453764	0.376645	0.322075	0.360306	-0.0514831	0.167429	-0.207198	0.232173	0.200089	0.277309	0.346543	0.379015	0.17953	0.00799336	-0.335759	-0.0759224	-0.206544	-0.403546	-0.473333	-0.45954	-0.442025	-0.439869	-0.285922
GO_POSITIVE_REGULATION_OF_MYOTUBE_DIFFERENTIATION	-0.161958	-0.0270012	-0.0729679	-0.0245775	0.129623	0.0646049	0.269368	0.202819	-0.0430346	-0.179204	0.30024	0.305112	-0.0106475	-0.0960701	-0.159366	-0.240761	-0.216633	-0.0296916	0.270535	0.0490998	0.464541	0.212965	0.00468464	0.049797	-0.245993	-0.201318	-0.143437	0.18558	0.0454542	-0.221052
GO_REGULATION_OF_CELL_ACTIVATION	-0.062504	-0.0761552	-0.104268	0.0377301	0.293202	0.368459	0.377547	0.347688	0.31712	-0.0891972	0.272474	-0.238911	0.0658281	-0.306334	-0.00761494	0.101692	0.188996	0.0208074	-0.023862	-0.0216357	0.198316	-0.109346	-0.0316379	-0.185616	-0.193105	-0.0693931	-0.276379	-0.204856	-0.234248	-0.273395
GO_MULTICELLULAR_ORGANISM_AGING	-0.00995129	0.0782351	-0.174937	0.163558	-0.139095	-0.114714	-0.0573496	0.0212938	-0.163449	0.21207	0.160966	-0.140239	-0.0920246	0.034909	-0.0158425	-0.102814	-0.109608	0.10446	0.102649	-0.188239	0.134666	0.35059	0.00637132	0.076078	0.0664309	0.115646	-0.0508271	-0.107945	-0.204543	0.0675249
GO_ATP_DEPENDENT_CHROMATIN_REMODELING	-0.185241	-0.200654	-0.22981	-0.211969	0.1792	0.31271	-0.121589	0.0203428	0.0287142	-0.107801	0.238415	-0.0013338	-0.042847	-0.0329	0.0661833	0.258915	0.0526161	0.178871	-0.0542831	-0.331865	0.228979	0.238219	-0.388288	-0.111526	-0.276497	0.145409	0.138298	0.231321	-0.000281605	-0.0688153
GO_LIPID_MODIFICATION	0.0278669	0.0569699	0.10002	0.151683	0.191967	0.0649934	0.0500955	0.127341	0.142281	0.0987171	0.298713	-0.0409019	-0.0858264	-0.0860091	-0.00720973	0.142805	0.150104	0.261688	0.185089	-0.176799	0.00255173	-0.139615	-0.169916	-0.0640209	-0.239852	-0.154023	-0.0586677	-0.172197	-0.124153	-0.0477117
GO_NEGATIVE_REGULATION_OF_KIDNEY_DEVELOPMENT	0.176176	0.227126	0.23	0.143641	-0.180425	0.0709908	0.314184	0.0435563	0.217855	-0.305969	-0.347564	-0.382716	0.219376	-0.371713	-0.0569845	0.299071	0.084913	-0.232007	-0.12728	0.0699964	0.178844	-0.0525418	0.0680188	0.115757	-0.24057	0.00335481	-0.143982	0.190051	0.40718	0.136064
GO_REGULATION_OF_HEPATOCYTE_PROLIFERATION	0.473209	0.251598	0.19891	0.473913	-0.190995	0.155791	0.465554	0.400919	0.234711	-0.140401	0.115548	-0.40305	-0.0640968	-0.452958	-0.113587	0.274308	-0.189936	0.0355231	-0.215386	0.0773209	0.0495086	-0.524701	-0.294831	-0.525737	0.233606	-0.0946318	-0.0870811	-0.137592	0.0432019	-0.0321661
GO_ACYLGLYCEROL_HOMEOSTASIS	0.220651	0.00104195	0.208318	0.261589	0.41211	0.129805	0.342431	0.391433	0.383437	-0.312644	0.202746	0.0241707	-0.141264	-0.276362	0.0930565	0.448359	0.416004	0.16454	0.270398	-0.0646886	0.0746418	-0.566615	-0.249641	-0.228061	-0.0717603	-0.18373	-0.11359	-0.420144	-0.250684	-0.102667
GO_NEGATIVE_REGULATION_OF_PROTEIN_COMPLEX_ASSEMBLY	-0.0109654	-0.0965542	-0.112557	0.0156732	0.0445701	0.109598	0.0996261	0.0805565	-0.0133419	0.155921	0.285959	0.0738979	0.0547373	-0.00372942	0.0642741	0.157228	0.131379	0.291995	0.138994	-0.118622	0.0263666	-0.098687	-0.066971	-0.0499401	-0.166437	-0.0695754	-0.258505	-0.0753306	-0.175504	-0.132483
GO_SINGLE_FERTILIZATION	-0.136085	-0.244615	-0.256263	-0.186921	0.111515	-0.0700043	0.156997	0.198144	0.0931409	0.365194	0.309858	0.127431	-0.0757708	0.245676	-0.106782	-0.0295262	-0.116197	0.0783191	-0.152306	-0.184166	0.0121608	0.157327	-0.188756	0.128343	-0.024638	-0.0853532	-0.09845	0.0116892	0.146017	-0.179425
GO_NEGATIVE_REGULATION_OF_MAP_KINASE_ACTIVITY	-0.0138017	-0.233724	-0.103132	-0.0356264	0.119297	-0.0248907	0.381505	0.355289	0.2982	0.0498942	0.319128	0.0289224	0.151793	-0.0652771	0.0518125	0.264433	0.0724787	0.132717	0.0990652	0.0488679	0.250527	-0.222205	0.0240652	-0.255733	-0.145671	-0.0253333	-0.190795	-0.21369	-0.363259	-0.293031
GO_SYNAPTIC_VESICLE_LOCALIZATION	-0.000691879	-0.168132	-0.165927	-0.00521965	-0.152375	-0.136244	0.251041	0.25004	0.113763	-0.0545396	0.072524	-0.139527	-0.138339	-0.169563	0.0337367	0.146119	0.194043	0.230753	0.0103478	-0.0863105	-0.0251453	-0.0231784	-0.00553583	-0.0622122	-0.0175989	0.175343	0.111901	0.0807277	-0.119456	-0.0138008
GO_PHENOL_CONTAINING_COMPOUND_METABOLIC_PROCESS	0.155006	0.0738267	0.172571	0.0459772	0.179843	0.0404373	0.242756	0.108361	-0.216742	0.223685	0.3035	0.105952	0.310219	0.105961	-0.101773	-0.13465	-0.0183021	-0.0463081	-0.121865	0.0126708	-0.229933	-0.199566	0.196507	-0.377046	-0.222571	-0.34113	-0.284886	-0.160228	-0.0280732	0.0414318
GO_REGULATION_OF_ANTIGEN_RECEPTOR_MEDIATED_SIGNALING_PATHWAY	0.0656064	-0.0289226	0.0150324	0.122343	0.424074	0.479524	0.415643	0.422719	0.422604	-0.124853	0.112196	-0.308349	-0.00858333	-0.259472	-0.0834383	0.0167158	0.137392	-0.267846	-0.324053	-0.201648	0.321783	0.0440469	0.0196755	-0.185546	-0.36597	0.0506837	-0.237435	-0.222086	-0.198314	-0.398003
GO_ESTABLISHMENT_OF_SPINDLE_ORIENTATION	0.147412	0.248005	0.21785	0.228579	0.292823	0.0326881	0.13831	-0.0567439	0.155867	0.233288	0.112449	-0.0614003	-0.177693	-0.265325	-0.1306	0.151224	-0.12278	0.248968	0.043233	-0.276386	0.225167	-0.376571	0.0620969	0.103901	-0.366273	-0.0391233	0.10645	0.0708128	-0.0908388	-0.214055
GO_METANEPHRIC_NEPHRON_MORPHOGENESIS	-0.135472	-0.0887702	-0.339599	-0.2396	-0.307171	-0.441843	-0.115901	-0.264346	-0.246861	-0.302703	-0.345736	-0.323603	-0.398412	-0.0563085	-0.481957	-0.185473	-0.197555	-0.0224645	0.179282	0.0123712	0.339677	0.371897	0.172501	0.515144	-0.299565	0.375624	0.345059	0.494254	0.519608	0.447683
GO_RESPONSE_TO_UV_C	-0.217646	-0.454432	-0.331953	-0.353777	-0.286428	-0.244086	-0.0292424	0.336963	0.142341	-0.165959	-0.226802	-0.411336	0.0125706	-0.319974	0.0537434	0.285523	0.370233	0.313641	0.0975915	0.367089	0.311192	0.0431602	-0.190582	-0.0738338	-0.432798	0.486842	0.484208	0.42103	-0.0719873	0.0944114
GO_CARBOHYDRATE_CATABOLIC_PROCESS	-0.0511812	-0.044965	0.0149805	0.00616621	0.277743	0.143973	0.193455	0.309246	0.214505	0.150647	0.269098	-0.0584402	-0.0731733	-0.0415006	-0.298359	-0.029373	-0.159097	0.0769927	0.0453969	-0.169359	0.143226	-0.103962	-0.166225	0.00850273	-0.277259	-0.126812	-0.234586	0.12593	-0.134871	0.0462763
GO_DENTATE_GYRUS_DEVELOPMENT	0.112227	-0.447132	-0.196745	-0.000893809	-0.29447	-0.496925	-0.558214	-0.586516	-0.438851	-0.417922	-0.436026	0.0167626	-0.118821	-0.419574	0.000600552	0.223853	0.0605843	-0.00280111	0.227073	0.0956644	0.152	0.446131	0.343258	0.194029	0.0602706	0.0925251	0.484407	0.233413	0.521104	0.163329
GO_ESTABLISHMENT_OR_MAINTENANCE_OF_TRANSMEMBRANE_ELECTROCHEMICAL_GRADIENT	-0.207668	-0.530707	-0.448503	-0.382625	0.055409	0.165459	-0.229587	0.109605	0.0990319	-0.21783	0.614162	0.223673	0.319507	0.00418511	0.380302	-0.13477	-0.114055	0.213379	0.296348	-0.12432	0.421232	0.0510967	0.123023	0.121506	-0.302208	-0.351021	0.141719	0.037404	0.0327711	-0.0243154
GO_LABYRINTHINE_LAYER_DEVELOPMENT	-0.15642	-0.216309	-0.0407541	-0.3092	0.168202	0.155867	0.0613222	0.0934685	0.119323	0.11287	0.324267	0.00679927	-0.116873	-0.0465495	-0.107114	0.165434	-0.142869	0.0869301	0.283255	0.0813276	0.182606	-0.0665813	-0.280305	-0.0149643	-0.252718	-0.164817	-0.0564563	-0.0819658	0.148028	0.0797327
GO_N_TERMINAL_PROTEIN_AMINO_ACID_ACETYLATION	-0.0326758	-0.298966	-0.0967178	0.172194	0.457614	0.416998	0.339812	0.450674	0.157807	-0.24305	0.0801367	0.246432	0.00558276	0.377326	-0.165244	-0.0616338	-0.249721	0.313894	0.146773	-0.562614	0.06592	-0.187792	-0.0894917	-0.093512	0.022658	0.0161319	-0.155194	0.169405	-0.395238	-0.429543
GO_CERAMIDE_CATABOLIC_PROCESS	-0.437396	-0.4358	-0.0795123	-0.295338	0.555469	0.445443	0.493896	0.498636	0.507897	-0.0934716	0.390543	-0.122326	0.457477	0.120188	-0.149543	0.234347	0.378233	0.508091	-0.227103	-0.564569	-0.0150813	-0.162115	-0.55351	0.268664	-0.0628302	0.0602944	-0.153161	-0.210373	-0.402548	-0.576341
GO_EXCRETION	0.138767	0.200127	0.198523	-0.0645207	0.277055	-0.0517449	0.178396	0.173031	0.234604	0.276234	0.314366	0.092415	0.174756	0.0356408	0.153161	-0.189337	-0.0615296	0.226294	0.162262	-0.0787327	-0.243383	-0.173027	-0.0437614	-0.0582004	-0.276887	-0.336821	-0.240663	-0.163553	-0.179395	-0.0872015
GO_DIGESTION	0.207918	0.160107	0.214739	0.164733	0.222833	-0.220336	0.160482	0.219458	0.177374	0.07816	0.113809	0.0740053	0.0602398	0.0953337	-0.0998538	-0.0506372	0.120475	-0.0935975	-0.174508	-0.00180561	-0.0806218	-0.194456	-0.150067	-0.150127	-0.0525022	-0.136154	-0.0345683	-0.0800022	-0.112171	0.0592364
GO_POSITIVE_REGULATION_OF_SYNAPTIC_TRANSMISSION_GLUTAMATERGIC	0.000334068	-0.0104806	0.0761781	-0.0350285	0.0566289	0.103099	0.294117	0.157842	-0.0305199	-0.188119	-0.184003	-0.263	-0.236131	-0.0492105	-0.0946752	0.2066	0.199358	-0.0304333	-0.129835	0.159331	-0.139644	-0.151189	-0.365589	-0.0343533	-0.0935853	0.184265	0.280827	0.186007	0.243261	0.132179
GO_POSITIVE_REGULATION_OF_MITOTIC_NUCLEAR_DIVISION	0.0344262	0.102773	0.226015	0.0771065	0.0366301	-0.0401812	0.263676	0.343714	0.194695	-0.0733933	-0.126814	-0.179581	-0.3042	0.137703	-0.263001	0.308461	0.304168	0.309027	0.0910188	0.119835	0.0444464	-0.320317	-0.306869	-0.0933544	-0.312628	0.178343	-0.0945708	-0.0541386	0.0530201	-0.188943
GO_HINDBRAIN_DEVELOPMENT	-0.0726075	-0.0729366	-0.169339	-0.00677105	-0.109618	-0.160294	0.0928197	0.0106585	-0.0177524	-0.0940663	-0.0348001	-0.0893998	-0.155701	-0.195214	-0.13274	-0.039936	-0.00378211	0.146519	0.156596	-0.0157561	0.17059	0.0807447	0.165174	0.00264327	-0.120461	0.216465	0.142965	0.181415	0.17954	0.00232271
GO_OLIGOSACCHARIDE_METABOLIC_PROCESS	-0.111516	0.213396	0.267252	-0.0221622	0.383228	-0.119429	0.0975345	0.0253181	0.143039	-0.157619	-0.0365618	0.00553595	-0.0672131	-0.313147	-0.106148	0.114333	0.2577	0.20025	0.150611	-0.039547	0.198532	-0.288086	-0.472411	0.197689	0.187661	-0.14558	-0.0185909	-0.114757	0.237884	-0.398597
GO_NEGATIVE_REGULATION_OF_DENDRITIC_SPINE_DEVELOPMENT	-0.00903391	-0.157134	-0.0249482	-0.284987	-0.141372	-0.0596672	0.337291	0.191881	0.258981	-0.0223025	-0.303515	-0.352027	-0.295562	-0.547745	0.0575719	0.163605	0.0590615	-0.267495	-0.317288	0.117039	0.0322349	0.198473	-0.108676	0.173267	0.199614	0.250036	0.432254	0.0572485	0.0567442	0.177905
GO_MODULATION_OF_GROWTH_OF_SYMBIONT_INVOLVED_IN_INTERACTION_WITH_HOST	-0.00119582	-0.226804	-0.121994	0.073243	0.592994	0.536404	0.399936	0.172197	0.338905	-0.425836	0.408683	-0.46199	0.187742	-0.433791	-0.371105	-0.433357	0.13448	-0.231775	0.19319	-0.109168	0.459651	-0.0574876	-0.136495	0.0469254	0.0232599	0.201212	-0.521391	0.136214	-0.0507969	-0.243391
GO_CHROMOSOME_SEGREGATION	0.00965158	-0.0196975	0.0255815	0.0816736	0.00643816	0.3006	0.082838	0.177523	0.0616749	-0.0323031	-0.0246055	-0.165505	-0.0322591	-0.0717578	-0.0700353	0.21791	0.153759	0.334362	0.203621	-0.0646856	0.107313	-0.143795	-0.242608	-0.12091	-0.244612	0.0982299	0.0447834	-0.0535503	-0.13251	-0.143148
GO_NEGATIVE_REGULATION_OF_CYCLIN_DEPENDENT_PROTEIN_KINASE_ACTIVITY	0.164687	-0.0613226	-0.0704513	0.194328	-0.360077	-0.117863	0.452062	0.347029	0.159519	-0.203755	0.0640227	-0.348896	-0.0644327	-0.428392	-0.167345	-0.187359	0.0596172	0.215112	0.559325	0.124831	0.148345	-0.0581537	-0.135506	0.0193945	-0.357279	-0.116893	-0.0768946	0.100034	-0.117648	0.041693
GO_ETHER_METABOLIC_PROCESS	-0.222359	0.0637903	0.406376	0.397614	0.45958	0.0382954	-0.212231	-0.048141	0.260327	-0.0718227	0.583937	0.282971	0.474764	0.54767	0.10473	-0.299217	-0.371108	0.306751	0.312644	-0.172758	-0.373743	-0.103898	-0.6256	-0.0903884	-0.526165	-0.345652	0.00699025	-0.0894591	0.203735	-0.682722
GO_HEMATOPOIETIC_PROGENITOR_CELL_DIFFERENTIATION	-0.26144	-0.170613	-0.265157	-0.0715599	0.0460375	0.272851	0.28045	0.344382	0.282813	0.0723299	0.196032	-0.235018	-0.0801469	-0.160196	-0.0594335	0.0914017	0.039194	0.193842	0.213815	-0.0979226	0.132383	-0.15495	-0.184109	-0.00164133	-0.254122	-0.0197583	-0.0747148	0.0807412	-0.10517	-0.00330009
GO_CYTOKINE_METABOLIC_PROCESS	0.00425911	-0.159275	0.041859	-0.0705804	0.327533	0.376224	0.47111	0.425322	0.406324	-0.135186	0.119278	-0.330651	0.00619857	-0.423232	0.0657984	0.250874	0.272984	0.0624883	0.0786488	0.119566	0.145975	-0.340629	-0.128591	-0.266755	-0.126509	-0.0728928	-0.270649	-0.294904	-0.168266	-0.337766
GO_NEGATIVE_REGULATION_OF_ERK1_AND_ERK2_CASCADE	0.106863	-0.0757556	0.216864	0.0390172	0.193775	0.0269171	0.413555	0.419678	0.350724	0.174676	0.16997	-0.0421233	0.152327	-0.127524	0.0428918	0.224616	-0.0355165	0.0960785	0.121666	-0.109118	0.035132	-0.312245	-0.0120071	-0.228156	-0.24189	-0.0972986	-0.215017	-0.245102	-0.251171	-0.247404
GO_STEROID_BIOSYNTHETIC_PROCESS	0.105633	0.0997834	0.0476398	0.191921	0.327779	0.205234	0.127975	0.2092	0.0773188	0.246987	0.422879	-0.142129	-0.000583312	-0.100612	-0.0941659	0.216154	0.0695766	0.150026	0.0364633	-0.072231	-0.115474	-0.287108	0.0441838	-0.160119	-0.289953	-0.223639	-0.18181	-0.200024	-0.200436	-0.112157
GO_SODIUM_INDEPENDENT_ORGANIC_ANION_TRANSPORT	0.29055	0.0504763	-0.17705	-0.297315	0.0501253	0.123471	0.253053	0.454356	0.426953	0.16873	0.740783	0.549273	0.263804	0.103293	0.498405	-0.29083	-0.164901	-0.188328	0.519328	-0.0232907	0.0667264	-0.204288	0.155008	-0.251867	-0.217861	-0.661713	-0.639338	-0.508232	-0.439812	0.0669754
GO_REGULATION_OF_PROTEIN_TYROSINE_KINASE_ACTIVITY	-0.19765	-0.0904675	0.00723796	-0.0170944	0.063235	0.170878	0.407364	0.350589	0.350905	0.102749	0.236135	-0.0189201	-0.00297322	-0.241425	-0.0777799	0.0689214	0.00588279	0.247161	-0.0190184	-0.0490821	0.0823811	-0.0188439	-0.234315	-0.0415963	-0.107419	-0.166613	-0.0796627	-0.123466	-0.169682	-0.21045
GO_DNA_TEMPLATED_TRANSCRIPTION_ELONGATION	-0.0883292	-0.00318423	-0.0457598	0.0901354	0.148466	0.0818222	0.289728	0.322331	0.127544	0.273627	0.0696358	-0.236497	-0.186235	0.0244373	-0.273732	0.0545949	-0.16003	0.124797	-0.0635148	-0.331263	0.263248	-0.0875455	0.0462496	-0.0941633	-0.288428	0.10896	-0.0901603	0.133992	-0.202988	0.139257
GO_N_GLYCAN_PROCESSING	-0.39203	-0.261723	-0.381589	-0.239238	0.37044	0.351862	-0.415767	-0.234477	0.0389858	0.185481	0.358143	-0.0469019	0.175829	-0.263122	0.125258	-0.0379554	-0.117515	-0.129597	-0.227894	-0.0950493	0.509605	0.345404	0.162485	0.225017	0.0463991	0.0688452	0.089504	-0.403065	-0.257001	-0.201959
GO_ENDOPLASMIC_RETICULUM_TO_CYTOSOL_TRANSPORT	-0.398276	-0.354886	-0.405609	-0.194918	0.122422	0.320499	0.104498	0.257977	0.125822	0.153598	0.356418	-0.234921	0.310936	-0.0113724	0.0849814	0.127713	0.0787136	0.163293	0.0137782	-0.333389	0.315706	-0.025765	0.289322	0.172606	-0.376206	0.0840991	-0.277025	0.0761038	-0.0204943	-0.133666
GO_NEGATIVE_REGULATION_OF_REPRODUCTIVE_PROCESS	-0.186103	-0.451246	0.000713389	-0.312915	-0.326566	-0.136865	-0.183552	-0.207057	-0.257883	-0.336074	0.254773	-0.191839	-0.00418475	-0.206325	-0.144465	0.0493551	-0.142674	-0.140802	0.044273	0.0370567	0.363424	0.191951	0.392451	0.423689	0.151912	0.3529	0.346593	0.368788	0.000495073	0.093719
GO_G_PROTEIN_COUPLED_PURINERGIC_RECEPTOR_SIGNALING_PATHWAY	-0.362291	-0.153259	-0.134188	0.0855408	0.426769	0.480492	0.296892	0.31316	-0.00397242	0.0368686	0.401401	0.317825	0.461392	0.0674907	0.18575	-0.209541	-0.125956	0.00029223	0.0727836	-0.164053	0.240798	0.0407791	0.289517	-0.169771	-0.408694	-0.346208	-0.0991152	-0.47335	-0.099406	-0.202973
GO_MEMBRANE_DEPOLARIZATION	-0.141319	-0.0596182	-0.284307	0.0988913	-0.0106242	-0.0062469	0.19123	0.199055	0.181147	0.113323	0.312541	0.154191	-0.000192676	-0.150988	-0.0514684	-0.104991	0.157214	0.185326	0.147877	-0.123887	-0.0356454	0.0203263	0.20595	0.0301796	-0.118741	-0.114202	-0.167769	-0.12988	0.0857281	-0.171493
GO_OLFACTORY_BULB_INTERNEURON_DIFFERENTIATION	-0.162294	0.020282	-0.181232	0.169465	-0.451267	-0.36996	-0.152522	-0.314055	-0.196471	-0.499124	-0.265062	-0.0792114	0.0318353	-0.646428	-0.14064	-0.0575818	0.253063	-0.116672	0.165729	0.112768	0.232416	0.410478	0.19747	0.274458	0.0593941	0.288081	0.358562	0.215816	0.17071	0.1927
GO_ATTACHMENT_OF_SPINDLE_MICROTUBULES_TO_KINETOCHORE	0.00870267	-0.385274	-0.239873	0.0302498	-0.202962	0.503535	0.103453	0.36137	0.02434	-0.283703	0.255582	0.0432442	0.0645933	0.0803782	0.221305	0.339376	0.142341	0.290582	-0.0644702	-0.259636	0.18725	0.0144682	-0.256551	0.179371	-0.301076	0.0711408	-0.0916637	0.0589532	-0.270666	-0.171543
GO_REGULATION_OF_LYASE_ACTIVITY	-0.186653	-0.154303	-0.255691	-0.00200989	0.0493313	-0.0218248	0.0580702	0.213019	0.0892436	-0.107639	0.151727	-0.18205	0.0244389	-0.112884	0.156414	0.0779161	0.0555825	-0.0794889	-0.215609	0.0511644	0.0948239	-0.0812611	0.20376	0.0576917	-0.0498051	-0.0838552	0.0236085	0.157029	0.120039	-0.21624
GO_NEGATIVE_REGULATION_OF_TRANSMEMBRANE_TRANSPORT	-0.209284	-0.160686	-0.316865	-0.131109	-0.0366897	0.0206482	0.217883	0.192753	0.160678	0.19601	0.280352	-0.0518733	0.0775051	-0.113501	0.0513233	0.281521	0.232638	0.358612	0.0604022	-0.196893	0.0212511	0.0163597	-0.0123074	-0.0909925	-0.0635304	0.0909147	0.00807125	-0.0773995	-0.245193	-0.182288
GO_REGULATION_OF_DNA_RECOMBINATION	0.0418256	-0.0550769	-0.125243	0.178694	0.222885	0.24416	0.212307	0.173912	0.111369	0.0902894	0.112293	-0.158249	-0.0117159	0.0835453	-0.282651	0.139231	-0.0207415	0.188878	0.0513353	-0.197211	0.19713	-0.0726078	-0.184989	0.0399773	-0.344478	0.0839561	-0.0704882	-0.0251452	-0.200317	-0.183941
GO_REGULATION_OF_LEUKOCYTE_PROLIFERATION	-0.127932	-0.103019	-0.129823	-0.000359957	0.382138	0.421504	0.40002	0.367579	0.338282	-0.119867	0.295358	-0.126214	0.158499	-0.271573	0.102224	0.101813	0.20798	-0.0456553	-0.13501	-0.0644596	0.204807	-0.137418	0.0444915	-0.189707	-0.247413	-0.0642877	-0.329841	-0.239024	-0.224337	-0.324969
GO_RESPONSE_TO_ETHANOL	-0.104153	0.0136984	-0.0306923	0.0468386	0.03253	0.108026	0.23821	0.272008	0.194887	-0.0236011	0.311258	-0.00812057	0.0261993	-0.0650079	-0.011973	-0.0339483	0.00431215	0.237712	0.0877336	-0.0997187	0.163584	0.0311693	-0.042976	-0.0316133	-0.0814542	-0.243622	-0.11973	-0.0725883	-0.141472	-0.129893
GO_SULFUR_COMPOUND_METABOLIC_PROCESS	-0.067376	0.126529	0.133775	0.163401	0.0555196	0.0391823	0.00137695	0.131096	-0.0351308	0.133277	0.401571	-0.0507458	-0.0382523	-0.0590059	-0.110956	-0.177351	-0.00999406	0.162669	0.164424	-0.167828	0.100253	-0.0345858	-0.133987	-0.0363768	-0.220825	-0.163825	-0.135054	0.0108207	0.0120037	-0.0468234
GO_REGULATION_OF_CELL_CYCLE_CHECKPOINT	-0.00580973	0.0688854	-0.0195985	0.080218	0.0415729	0.18594	0.0245616	0.0370772	0.0783537	0.0497449	-0.343922	0.0258899	-0.220745	0.303217	-0.11894	0.0281276	0.322721	0.159049	-0.0627994	0.156084	-0.122941	0.115813	-0.291859	-0.132135	-0.334011	0.225594	0.106477	0.0274528	-0.0734447	-0.277411
GO_NEGATIVE_REGULATION_OF_TRANSCRIPTION_REGULATORY_REGION_DNA_BINDING	-0.187561	-0.23053	-0.0210593	-0.239071	0.354141	0.1748	0.363735	0.305775	0.288591	0.0391785	-0.201434	-0.159053	-0.049298	0.220948	0.145068	0.0580761	0.0888367	0.233185	-0.222468	-0.360015	0.0619653	-0.147736	-0.363972	-0.134085	0.104947	-0.230731	0.23693	0.0403593	-0.242068	-0.0992182
GO_POSITIVE_REGULATION_OF_DNA_REPLICATION	-0.196929	-0.00276042	-0.223826	-0.0221757	-0.101276	0.226073	0.250874	0.245659	0.159404	-0.00287128	0.131223	-0.23825	0.114529	0.0799969	-0.04676	-0.0343621	-0.0604142	-0.025798	-0.0285643	-0.00654731	0.142142	-0.104656	0.0787701	-0.00541679	-0.328461	0.191748	-0.226178	0.0760603	-0.122072	-0.0320555
GO_NEGATIVE_REGULATION_OF_NEURON_APOPTOTIC_PROCESS	-0.0546569	-0.077864	-0.0654312	-0.0727592	0.0414808	0.0890114	0.129951	0.26456	0.292958	-0.242674	0.250713	-0.00368838	0.24393	-0.0161136	-0.0205407	0.123667	0.0381646	0.211715	0.220218	-0.135696	0.183451	-0.150212	-0.099938	-0.0570739	-0.188611	-0.0154007	-0.151644	-0.0574814	-0.113648	-0.112534
GO_POSITIVE_REGULATION_OF_REPRODUCTIVE_PROCESS	-0.319152	-0.041062	-0.0485634	-0.18132	-0.172668	-0.270515	0.267646	0.298785	0.271504	-0.0885196	-0.121097	-0.225695	-0.259101	-0.000386217	-0.0305919	0.0896668	-0.106844	0.0727568	0.0438999	0.121647	0.0481695	0.10306	-0.0470918	-0.00509403	-0.164466	0.0621928	0.122658	0.0808908	0.221837	0.0926243
GO_POSITIVE_REGULATION_OF_METANEPHROS_DEVELOPMENT	0.188508	-0.26135	-0.134502	-0.288297	0.00718776	-0.449646	0.443748	0.450879	0.449582	-0.468127	-0.0286193	-0.144259	0.151856	-0.600957	0.0723784	0.247173	-0.350037	-0.248272	-0.0153821	0.130908	0.422019	0.150488	-0.00333675	0.232644	0.189877	0.0814077	-0.505368	-0.0267816	-0.0833684	0.321655
GO_POSITIVE_REGULATION_OF_LYMPHOCYTE_APOPTOTIC_PROCESS	-0.278266	-0.172881	-0.191641	-0.316682	0.258938	0.397613	0.3579	0.243308	0.292267	-0.387404	0.13838	-0.342507	0.206123	-0.378743	0.178213	-0.148304	0.140756	-0.148714	-0.242839	-0.330656	0.383592	-0.0948833	-0.194731	-0.170074	-0.0847454	0.2034	-0.215523	0.103569	-0.213939	0.223609
GO_NUCLEOTIDE_PHOSPHORYLATION	-0.283214	0.0625797	0.0221033	0.0475528	0.44364	-0.00615502	-0.337989	0.112059	-0.184153	0.115656	0.233946	0.409735	-0.303762	0.592429	-0.101224	-0.127982	0.0960082	-0.155195	0.268426	0.218167	-0.0914152	0.16557	0.0154904	-0.24754	-0.124314	-0.390162	-0.249516	0.0562698	-0.240393	-0.0736986
GO_POSITIVE_REGULATION_OF_GENE_EXPRESSION_EPIGENETIC	-0.0615949	-0.0127273	0.0638434	0.0571103	0.13632	0.238157	0.283981	0.28325	0.257679	0.295285	0.218867	-0.197167	-0.173214	-0.0409268	-0.174207	0.168484	0.0226626	-0.152412	0.117304	-0.111712	-0.00337036	-0.185943	-0.230539	-0.0553774	-0.133454	0.127846	0.0180674	-0.01444	-0.281082	0.0126487
GO_GLUTAMATE_SECRETION	0.0681952	0.253333	0.221726	0.0400341	0.0431799	0.00382695	0.153262	0.253909	-0.155711	-0.0800045	0.0874113	-0.267975	0.00182886	-0.127602	0.0837733	0.1737	0.0386012	0.124554	-0.136253	0.0899466	-0.203584	-0.10859	0.114882	-0.0389192	-0.09483	0.0449527	0.233653	0.0238819	-0.153694	-0.0542886
GO_POSITIVE_REGULATION_OF_PROTEIN_BINDING	-0.114247	-0.165638	-0.133164	0.0559796	0.141957	0.227967	0.242984	0.238279	0.100663	-0.082973	0.294297	-0.0671963	0.23717	-0.182067	0.307053	0.195333	0.166429	0.251531	0.195525	-0.0542161	0.0307175	-0.0611712	-0.280057	0.00302395	-0.284244	-0.0803387	-0.126341	-0.0485195	-0.114829	-0.177222
GO_REGULATION_OF_VASCULOGENESIS	0.0297106	-0.408903	0.0655177	-0.184814	0.382055	-0.0632582	0.527424	0.094132	0.211848	0.485191	0.324722	0.116259	0.35979	0.0647185	0.585663	0.505234	0.317947	0.420752	0.262872	0.378025	-0.502308	-0.281345	-0.373531	-0.495559	-0.291365	-0.579382	-0.259188	-0.561932	-0.24782	-0.497037
GO_LENS_FIBER_CELL_DIFFERENTIATION	-0.328344	0.0327422	-0.140687	0.160466	-0.335522	-0.216619	0.222764	0.216551	0.122225	-0.301735	-0.0961276	0.16368	0.136607	-0.20113	-0.115812	0.11116	0.0657774	0.296522	0.240464	0.226971	-0.0563016	0.191926	-0.193185	0.0411144	-0.119504	-0.122301	0.1197	0.0892357	-0.178392	0.0304894
GO_HEPATICOBILIARY_SYSTEM_DEVELOPMENT	-0.00672938	-0.0119403	-0.0352847	0.0669126	0.0774582	0.0609528	0.252931	0.337731	0.193351	0.061871	0.155617	0.0499726	-0.03851	0.0919891	-0.143028	0.0168935	0.0214228	0.239838	0.123782	-0.192395	0.0462739	-0.16424	-0.0783204	-0.0930918	-0.329975	-0.169846	-0.13684	-0.0556315	-0.0295102	-0.0270889
GO_FATTY_ACID_CATABOLIC_PROCESS	0.108664	0.217939	0.220141	0.265711	0.309198	0.195619	-0.117204	0.01909	0.0419912	0.173444	0.384708	-0.0330506	-0.0774651	0.0834077	-0.186471	0.0283097	0.0530014	0.216181	0.106618	-0.0500992	0.0398604	-0.183427	-0.168393	-0.0359781	-0.239049	-0.164527	-0.0329998	-0.278225	-0.136524	-0.19109
GO_REGULATION_OF_VESICLE_FUSION	0.1237	-0.177779	-0.0869747	-0.0747227	-0.0300085	-0.1566	0.0974874	0.0713403	0.110066	-0.00815189	0.00610371	-0.162915	-0.0111197	-0.0995423	-0.252784	-0.108387	0.0709634	-0.0369015	-0.0794917	-0.0204539	0.26306	0.0489895	-0.076796	0.193332	0.158705	0.242009	-0.162409	-0.0305639	0.238214	0.00829281
GO_REGULATION_OF_LIPID_STORAGE	0.143034	0.048085	0.114618	0.202969	0.539132	0.153253	0.526197	0.425816	0.474552	0.107733	0.278167	-0.203293	-0.140871	-0.419675	-0.130254	0.31917	0.230653	0.324317	0.0315896	-0.297811	-0.00311981	-0.282349	-0.325712	-0.42274	-0.202721	-0.182933	-0.420262	-0.150504	-0.199507	-0.281698
GO_CARBOHYDRATE_TRANSPORT	-0.115959	-0.14504	-0.132569	-0.0556608	0.0750472	0.0413853	0.140215	0.109059	0.00575955	-0.00768397	0.15277	0.00878944	0.0419015	-0.0524325	-0.00627472	0.130947	0.254459	0.248149	0.0581456	-0.0244389	0.0281333	-0.0445296	-0.00817333	-0.168833	0.00508675	-0.0797723	-0.127131	-0.115066	-0.176459	-0.119461
GO_REGULATION_OF_CELLULAR_RESPONSE_TO_GROWTH_FACTOR_STIMULUS	-0.103518	-0.110059	-0.173077	-0.00829257	-0.275122	-0.221072	0.295581	0.214387	0.19039	-0.00310005	0.0781596	-0.259393	-0.0182982	-0.323584	-0.0857372	0.124861	0.0343081	0.168686	0.243563	0.0960196	0.154909	0.0117345	-0.0438607	0.145104	-0.00477312	0.133749	-0.0589599	0.0614299	0.0217912	-0.0185219
GO_EMBRYONIC_HEMOPOIESIS	0.308038	0.335921	0.21619	0.364126	-0.0798514	0.0456886	0.446663	0.3319	0.260218	0.211483	-0.22085	-0.21567	0.142186	-0.513873	-0.124999	0.35725	0.506895	0.301768	0.258397	0.410653	-0.339377	-0.287441	-0.106023	-0.481491	-0.165645	-0.217696	-0.045659	-0.253601	0.0638472	-0.413476
GO_EMBRYO_DEVELOPMENT_ENDING_IN_BIRTH_OR_EGG_HATCHING	-0.0454676	-0.12079	-0.137028	-0.0860757	-0.165369	-0.0939765	0.115729	0.0763798	0.0705736	-0.0416968	-0.0644482	-0.0764891	-0.135852	-0.0704044	-0.00833422	0.0677495	-0.0141581	0.142692	0.198423	-0.0348536	0.148225	-0.0163073	-0.196461	0.0829828	-0.148086	0.13419	0.0862653	0.185809	0.0416929	0.0773216
GO_ANTIGEN_PROCESSING_AND_PRESENTATION_OF_PEPTIDE_OR_POLYSACCHARIDE_ANTIGEN_VIA_MHC_CLASS_II	-0.298437	-0.349144	-0.200212	-0.23867	0.0898149	0.269889	0.31026	0.298755	0.315062	-0.0200886	0.374659	-0.227034	0.138979	-0.241479	0.195531	0.338826	0.123123	0.389776	0.219385	-0.0819148	0.26655	-0.242504	-0.223534	-0.235491	-0.2519	0.0053666	-0.287712	0.0105385	-0.0927844	-0.143326
GO_RESPONSE_TO_IONIZING_RADIATION	-0.133944	-0.11653	-0.168809	-0.12295	0.0468108	0.135744	0.090777	0.197747	0.135811	0.0433349	0.032965	-0.220947	-0.0721921	-0.105722	0.0784245	0.108272	0.0936036	0.219661	0.0534088	-0.0525843	0.0532914	0.0842432	-0.0414467	-0.0252488	-0.200987	0.098847	-0.00635794	0.105089	-0.0947028	-0.108488
GO_POSITIVE_REGULATION_OF_SEQUESTERING_OF_CALCIUM_ION	-0.245499	-0.314847	-0.538772	-0.128307	0.00454052	-0.0268857	-0.00183012	-0.152232	0.0343622	-0.14941	0.375091	0.3672	0.369347	-0.128684	0.256324	0.198788	0.41118	0.508167	-0.2842	-0.33623	0.0386248	0.127648	-0.167797	0.0504638	0.10448	0.0390841	0.0869209	0.308946	-0.413546	0.0736659
GO_SECONDARY_METABOLITE_BIOSYNTHETIC_PROCESS	-0.290398	-0.361934	-0.23964	-0.201361	0.143058	-0.0947197	-0.183953	-0.169951	-0.121291	-0.0916797	0.196045	-0.0564455	-0.135988	-0.316022	-0.0139609	-0.389967	0.0247376	-0.0145498	0.26728	0.247105	0.345634	0.0556118	0.12033	0.300015	0.229462	0.0856292	0.218424	0.169122	-0.0333383	0.033817
GO_CELL_MIGRATION_INVOLVED_IN_HEART_DEVELOPMENT	-0.366184	-0.201526	-0.49228	-0.168916	-0.50242	-0.315016	-0.331521	-0.307117	-0.432497	-0.340401	-0.107114	-0.0094553	0.0134681	-0.354653	0.20507	-0.192036	0.112135	0.35379	0.541712	0.241649	0.272141	0.440657	0.0104474	0.40452	-0.479714	-0.12292	-0.0679932	0.180911	0.356451	0.588561
GO_PROTEIN_LOCALIZATION_TO_CYTOSKELETON	-0.0817999	0.162774	-0.116551	0.190297	-0.0813338	-0.0723302	0.239693	0.062426	-0.168127	0.0387718	-0.0690525	0.277389	-0.20686	0.157015	-0.196152	0.0456153	-0.0405866	0.256226	-0.0874705	-0.269815	0.0503011	0.0253693	-0.291701	-0.0344844	-0.167092	0.247529	0.0470224	0.120357	0.119421	-0.0612892
GO_NUCLEAR_ENVELOPE_REASSEMBLY	-0.412774	0.0625937	-0.261508	-0.429231	0.088209	-0.310895	0.474462	0.33328	0.160371	0.339243	0.258229	-0.0102288	-0.052559	0.227721	-0.1793	0.139995	-0.177532	0.074447	0.0773894	-0.0454804	0.289172	-0.0730578	-0.215321	0.248262	-0.309511	-0.140897	-0.372736	0.115902	-0.227486	0.0716048
GO_INTRINSIC_APOPTOTIC_SIGNALING_PATHWAY_IN_RESPONSE_TO_DNA_DAMAGE_BY_P53_CLASS_MEDIATOR	-0.073576	-0.221486	-0.186665	-0.1741	0.117763	0.223139	0.233562	0.381215	0.0355284	-0.215033	0.257446	-0.114712	0.0757858	0.133247	-0.0520811	-0.271875	-0.299089	-0.158631	0.14929	-0.277425	0.286171	0.0180139	0.100523	-0.0255737	-0.30118	0.000802359	-0.275079	0.0988017	0.126627	0.0367589
GO_REGULATION_OF_AUTOPHAGY	-0.0897989	-0.0368982	-0.0610013	0.0488484	0.186726	0.0928894	0.190929	0.289358	0.209027	0.0865672	0.341215	-0.128157	-0.011654	-0.152557	-0.0925308	0.036367	0.0574352	0.255527	0.142519	-0.237587	0.150406	-0.0740656	-0.0940388	-0.0454686	-0.280228	-0.0457569	-0.229419	0.0488235	-0.233966	-0.136941
GO_PHOSPHOLIPID_METABOLIC_PROCESS	-0.133399	0.0168951	0.014978	0.0887293	0.201963	0.0994294	0.137264	0.246859	0.190707	0.0269595	0.281936	-0.116146	0.0102504	-0.192812	0.0193736	0.163206	0.199798	0.269707	0.162676	-0.113786	-0.0230331	-0.16701	-0.166558	-0.19148	-0.267795	-0.0176391	-0.176712	-0.100791	-0.105185	-0.125108
GO_AMMONIUM_ION_METABOLIC_PROCESS	-0.0618925	0.234453	0.113923	0.26672	0.2594	0.216808	0.245373	0.307374	0.0286069	-0.0316459	0.320578	0.161683	0.150179	-0.0536963	0.0306999	0.324087	0.0377948	0.320373	0.0745365	-0.156164	-0.314053	-0.172791	0.0200543	-0.2281	-0.199421	-0.240945	-0.202872	-0.0339427	-0.303376	-0.27555
GO_REGULATION_OF_INTERLEUKIN_4_PRODUCTION	-0.12525	-0.357489	-0.118055	-0.0361938	0.398995	0.486968	0.346336	0.33839	0.299331	-0.364137	0.3499	-0.317923	0.233759	-0.260908	0.253151	0.150511	0.4247	0.141225	0.0602305	0.214949	0.347384	-0.24967	-0.0450472	-0.415424	0.00757646	-0.321674	-0.437413	-0.279043	-0.304554	-0.357857
GO_NCRNA_CATABOLIC_PROCESS	0.111882	0.429653	0.241728	0.347492	0.303802	0.317667	0.328535	0.199704	0.258833	0.0269385	0.0893984	-0.309954	-0.332145	-0.105294	-0.380761	-0.0288661	-0.185468	-0.0338007	-0.176835	-0.263425	0.00207517	-0.156398	-0.193327	-0.000753885	-0.393075	-0.0947818	0.0829553	0.169044	-0.0290512	-0.261571
GO_REGULATION_OF_FAT_CELL_DIFFERENTIATION	-0.00184107	-0.0952703	-0.171176	-0.0969531	-0.0982271	-0.0958266	0.288938	0.249952	0.216237	-0.178411	0.0563987	-0.227881	-0.0650226	-0.236252	-0.127385	0.131973	-0.00452064	0.0324435	0.128307	0.166548	0.263068	-0.0888492	-0.119278	-0.0305524	0.0826469	0.131476	-0.100342	-0.0209619	0.112987	-0.0273381
GO_GLUTAMINE_FAMILY_AMINO_ACID_BIOSYNTHETIC_PROCESS	-0.0145663	-0.0499566	-0.0682625	-0.139009	0.213184	-0.119329	-0.0757633	0.154411	0.145906	0.0290364	0.565286	-0.0239381	0.199228	0.191295	-0.176728	-0.409592	-0.158627	0.237076	-0.301757	-0.357428	0.181649	0.169895	-0.089512	0.295495	0.0325693	-0.254372	-0.321298	-0.155943	-0.16421	0.0362402
GO_BUNDLE_OF_HIS_CELL_TO_PURKINJE_MYOCYTE_COMMUNICATION	-0.406058	-0.20967	-0.537692	-0.2094	-0.350142	-0.193755	-0.128474	-0.305663	0.000619722	0.0641244	0.305147	-0.00811576	-0.114262	-0.251138	0.09822	0.0426684	0.0575819	0.120288	0.280189	-0.262867	0.349853	0.0400285	-0.0297882	0.511916	-0.456327	-0.0413598	-0.179832	0.227165	0.528612	0.443498
GO_REGULATION_OF_CELL_MATURATION	0.0244256	-0.0159311	0.223634	0.19957	-0.202202	-0.12374	0.0642545	0.0743212	-0.012744	-0.34052	0.23796	0.562849	-0.34886	0.28854	0.0962181	-0.0741084	-0.221176	0.164246	0.318086	-0.26665	-0.0322515	0.172238	0.153323	0.0203988	-0.362929	-0.071448	-0.392893	-0.0786186	-0.132699	-0.0714951
GO_NEGATIVE_REGULATION_OF_CELL_DEVELOPMENT	-0.104674	-0.192778	-0.111085	-0.105654	-0.144382	-0.138402	0.0650647	0.121726	0.0985141	-0.0592359	0.036711	-0.0439451	0.0343085	-0.134202	0.0211213	0.05305	0.0142367	0.195018	0.166443	0.0464571	0.0929926	0.115003	-0.0885124	0.103081	-0.0518301	0.0188883	0.102636	0.114465	-0.00608151	-0.00973454
GO_MAMMARY_GLAND_MORPHOGENESIS	-0.0932234	0.0661298	-0.0218172	-0.0172402	-0.182783	-0.211839	0.124878	0.0231264	0.128868	-0.0298617	-0.116856	0.0635836	-0.332438	-0.279808	0.020028	0.396648	0.00459668	0.0368072	0.247627	-0.0744507	0.0344934	-0.0119529	-0.267266	-0.0107799	-0.222396	-0.044545	0.1665	0.350266	0.313861	0.0859194
GO_CELLULAR_PROTEIN_COMPLEX_DISASSEMBLY	-0.218936	-0.18868	-0.15309	-0.0377169	-0.0812416	-0.0120096	0.114534	0.107657	0.0927661	0.188523	0.33082	0.0253625	0.0474953	0.196597	-0.0668126	-0.075165	-0.0979569	0.204898	0.108114	-0.141882	0.101119	0.0318309	-0.0746983	0.11174	-0.253383	-0.0756851	-0.198767	0.00968082	-0.0988267	0.0647918
GO_URETER_DEVELOPMENT	-0.326187	-0.14103	-0.140183	0.100092	-0.405147	-0.484543	-0.308769	-0.542869	-0.314698	-0.399314	0.108374	0.0385462	0.388543	-0.086752	0.249591	-0.338121	0.00643969	0.236939	0.468477	0.485368	0.151219	0.393639	0.560638	0.138471	-0.274312	-0.128028	-0.0931663	-0.0847829	0.474369	0.135318
GO_BODY_MORPHOGENESIS	-0.141126	-0.256228	-0.276785	-0.126414	-0.264988	-0.406437	0.0459625	-0.0657189	0.0687829	0.0519408	0.00585394	-0.249876	-0.000752681	-0.143468	-0.0441894	-0.0839911	-0.130137	0.0926382	0.0866993	-0.137249	0.204	0.312239	0.205517	0.231633	0.115826	0.210804	0.191897	0.119801	0.00513621	0.059072
GO_SOMATIC_STEM_CELL_POPULATION_MAINTENANCE	0.0434004	0.055873	0.212639	0.212174	-0.0840439	0.100403	0.248871	0.168371	0.228401	0.0105701	-0.0143353	-0.261762	-0.129648	-0.204062	-0.211038	-0.0636014	-0.225745	0.00549434	0.258577	0.0220106	0.198117	0.00203337	-0.105308	0.0209192	-0.310145	-0.0669962	-0.168298	-0.0842853	0.206125	0.292496
GO_CYTOPLASMIC_MICROTUBULE_ORGANIZATION	-0.191637	-0.0753364	-0.161683	-0.0332929	0.0961625	-0.113484	-0.039854	-0.0180875	0.187296	0.204871	-0.0827706	0.142289	-0.208147	0.220828	-0.213058	0.0335419	-0.228502	0.301209	0.0124842	-0.296386	0.191015	0.0873813	-0.0328634	0.170297	-0.317556	0.0130631	0.180289	-0.0866073	-0.0820999	0.126601
GO_POSITIVE_REGULATION_OF_DNA_DAMAGE_RESPONSE_SIGNAL_TRANSDUCTION_BY_P53_CLASS_MEDIATOR	-0.163921	-0.343696	-0.00956125	-0.240774	0.0705464	0.0126565	0.390889	0.340507	0.533927	-0.30153	-0.107843	-0.396008	0.0678599	-0.286778	-0.0431149	0.503018	0.405978	0.248932	0.18311	0.0909226	0.0772581	-0.171946	-0.353957	0.0677059	0.106738	0.136773	-0.15964	0.128028	-0.173797	0.0678032
GO_PROTEIN_ACTIVATION_CASCADE	0.111961	0.299537	-0.188211	0.235166	0.128084	0.287762	0.189329	0.279078	-0.126036	-0.0119751	0.476468	0.125874	0.327965	-0.257641	0.511782	0.17083	0.30957	0.419351	0.350421	0.421162	0.130767	-0.353096	0.289806	-0.428918	-0.0641437	-0.492696	-0.52813	-0.451251	-0.234399	-0.284909
GO_POSITIVE_REGULATION_OF_PHOSPHOLIPASE_ACTIVITY	-0.168325	-0.0477019	-0.285724	-0.0513105	-0.0239979	0.129304	0.111213	0.22106	0.0304084	-0.0572868	0.256144	-0.0586972	0.323336	-0.340451	0.0102902	0.125975	0.318017	0.270572	0.108968	0.185057	0.10161	-0.157811	0.122328	-0.00967423	-0.162411	0.00444341	0.0460147	-0.185567	-0.250888	-0.264364
GO_NEGATIVE_REGULATION_OF_PEPTIDYL_TYROSINE_PHOSPHORYLATION	-0.170625	0.0650074	0.134724	0.0693817	0.1971	0.304586	0.391001	0.37144	0.374846	0.327791	0.32931	0.0804851	0.0540287	0.046588	-0.256113	-0.105034	-0.269471	0.0132876	-0.0581037	-0.218967	-0.0116283	0.024557	-0.315796	-0.155936	-0.276527	-0.0673759	0.0104175	-0.117223	-0.176187	-0.25562
GO_REGULATION_OF_COLLATERAL_SPROUTING	0.138388	-0.234599	0.170721	-0.38459	-0.156792	0.118459	0.0355092	-0.0200445	0.161253	0.194906	0.11705	-0.0209956	-0.0584734	0.030733	-0.201767	-0.0902909	0.107553	-0.287522	-0.0578033	-0.160664	0.00762859	-0.100977	-0.235915	0.386928	0.0999982	0.200093	0.333204	0.37395	0.110695	-0.322747
GO_ESTABLISHMENT_OR_MAINTENANCE_OF_MONOPOLAR_CELL_POLARITY	0.0976302	0.248036	0.248277	0.289745	-0.177437	-0.103224	0.161944	0.13028	0.220584	-0.375637	0.0337027	-0.0238287	0.0961126	-0.0842626	-0.0777977	-0.0459895	0.197226	-0.0092536	0.155272	-0.0932993	0.232483	-0.0928058	-0.39032	-0.00498812	-0.132148	-0.00696598	-0.0951802	0.208565	-0.24124	-0.0134944
GO_NEURON_RECOGNITION	-0.383992	-0.364893	-0.550984	-0.243251	-0.355549	-0.231385	-0.136366	-0.0866272	-0.0933191	-0.114802	0.274728	0.0913008	0.271034	-0.0420507	0.128872	0.162938	-0.108352	0.0858925	-0.0557007	0.0975434	0.172096	0.21967	0.344312	0.147832	-0.0109658	0.0461051	0.293831	-0.107038	0.310582	0.110824
GO_NUCLEOSIDE_DIPHOSPHATE_METABOLIC_PROCESS	-0.101467	0.16927	-0.0620484	0.128484	0.2703	-0.00131863	-0.0583218	0.259175	-0.0169201	0.209156	0.241313	0.143916	-0.391519	0.411483	-0.107852	-0.20546	0.0120868	0.0554247	-0.0333808	0.177671	-0.161376	0.0944645	0.192113	-0.231313	-0.211268	-0.240009	-0.148874	-0.031378	-0.148883	-0.266521
GO_MICROTUBULE_POLYMERIZATION_OR_DEPOLYMERIZATION	0.00237171	-0.0448071	-0.0198945	0.101976	-0.177219	-0.204691	-0.0485376	-0.0126335	-0.115916	0.125746	-0.0672104	-0.0128992	-0.0252378	0.111646	-0.102605	0.148828	0.0813888	0.232492	0.0743404	-0.145462	0.103102	-0.0372248	-0.0231684	-0.0917662	-0.310475	0.109415	0.0654152	0.0154356	0.104716	0.101585
GO_RESPONSE_TO_AMMONIUM_ION	-0.139502	-0.0761849	-0.0827919	-0.0871192	-0.0858646	-0.0217121	0.246891	0.214	0.193155	-0.105292	0.180806	-0.0512568	0.223935	-0.156725	0.163844	0.0680165	0.25794	0.302796	0.0599502	0.11783	-0.079193	-0.194379	-0.0799847	-0.200195	-0.206087	-0.12025	-0.110085	-0.0959621	-0.0709299	-0.0862634
GO_NEGATIVE_REGULATION_OF_PROTEOLYSIS	-0.183912	-0.24396	-0.131176	-0.173119	-0.0365484	0.0346667	0.295444	0.250018	0.238096	0.0545218	0.3881	-0.0336968	0.167189	-0.0363838	0.0166964	0.0462197	0.0147569	0.10237	0.131735	-0.0963317	0.18222	-0.0607538	0.0259537	0.0159271	-0.192655	-0.0403428	-0.139856	-0.0873199	-0.125915	-0.125004
GO_PINOCYTOSIS	-0.177471	0.0124576	0.202491	0.186023	0.527666	0.338334	0.533324	0.478759	0.492508	0.251309	0.165474	-0.246749	-0.259158	-0.30302	-0.282343	0.034218	-0.326657	0.161074	0.162421	-0.18039	0.424643	-0.0226381	-0.321425	-0.205222	-0.602851	-0.0722227	-0.393402	-0.0718567	0.00453738	-0.163212
GO_REGULATION_OF_EPITHELIAL_CELL_APOPTOTIC_PROCESS	0.160459	0.110165	0.00565053	0.187554	-0.084857	-0.12447	0.431926	0.38782	0.356437	0.0817673	0.269139	-0.145689	0.107218	-0.346342	0.226131	0.266078	0.213007	0.319051	0.252239	0.0880555	0.000331315	-0.257026	-0.216158	-0.278603	-0.0985712	-0.1841	-0.409529	-0.290648	-0.290276	-0.288097
GO_PHOSPHATIDYLCHOLINE_METABOLIC_PROCESS	-0.030233	0.275954	0.116318	0.314792	0.256385	0.301395	0.275712	0.396475	0.138726	-0.0372031	0.341436	0.0493297	0.151303	-0.114601	0.077891	0.499929	0.19114	0.280296	0.0457901	-0.0993612	-0.429031	-0.273526	-0.167363	-0.272916	-0.243126	-0.287732	-0.23927	-0.0193316	-0.34059	-0.267064
GO_LUNG_EPITHELIUM_DEVELOPMENT	0.0922982	0.0327952	0.150505	0.0941879	0.00236738	-0.166256	0.000979332	-0.155027	0.306517	-0.153015	0.0602692	0.113781	-0.0405189	0.0310548	-0.322398	-0.164565	-0.151604	0.0877471	0.234904	0.0883401	-0.082648	-0.0430216	-0.0844223	0.241305	-0.311667	-0.188836	0.00157641	-0.103946	0.236301	0.153516
GO_METENCEPHALON_DEVELOPMENT	-0.0882434	0.00370453	-0.152744	0.036303	-0.0225011	-0.11986	0.062335	0.036385	-0.0211002	0.0220108	0.037842	-0.0196384	-0.201525	-0.0632065	-0.121478	-0.114737	-0.00808071	0.16025	-0.000587777	-0.0883967	0.171471	0.100903	0.14244	0.0201824	-0.0733604	0.189735	0.0917709	0.172132	0.0433129	-0.0135305
GO_G_PROTEIN_COUPLED_PURINERGIC_NUCLEOTIDE_RECEPTOR_SIGNALING_PATHWAY	-0.331594	-0.0111382	0.043494	0.238725	0.488094	0.617837	0.174156	0.294257	-0.106519	0.00204176	0.349148	0.2708	0.460012	0.0812464	0.259762	-0.0869452	-0.0482673	-0.201668	-0.127414	0.0352381	0.28309	-0.235241	0.234225	-0.232089	-0.374091	-0.391946	-0.13193	-0.542131	-0.127916	-0.351668
GO_ACTIN_FILAMENT_BUNDLE_ORGANIZATION	0.0206105	0.0984427	-0.0888353	0.176414	0.0487492	-0.0462273	0.347429	0.304171	0.263217	0.178796	0.204305	-0.0342839	0.0562128	-0.156375	-0.0768939	0.0263303	0.128094	0.248037	0.155221	-0.0367803	0.062682	-0.105308	-0.0725915	-0.140195	-0.208872	-0.0136102	-0.176226	-0.270869	-0.0671343	-0.221005
GO_CELLULAR_RESPONSE_TO_VIRUS	-0.190322	-0.0445957	-0.254776	-0.0066518	0.117909	0.26884	0.323758	0.367845	0.333106	0.0456114	0.270289	-0.199192	0.0642846	0.0759331	0.00469426	-0.124758	-0.0871245	-0.0135931	0.0273827	0.0382303	0.15148	-0.0993719	-0.0422695	-0.10632	-0.215965	-0.00979337	-0.296398	0.0415436	-0.257535	-0.131447
GO_CYTOPLASMIC_MRNA_PROCESSING_BODY_ASSEMBLY	-0.415002	0.0508654	-0.183397	-0.0306583	0.335188	0.304474	0.174582	0.288733	0.257687	0.191062	0.238877	0.236862	0.076776	0.276526	-0.305814	-0.0443452	-0.279523	0.198404	0.00588804	-0.102183	0.267566	0.204719	-0.0124663	-0.068979	-0.37012	-0.366834	-0.45613	-0.321313	0.229657	-0.0412575
GO_RESPIRATORY_GASEOUS_EXCHANGE	0.13361	0.172684	0.0631101	0.0932045	-0.00112854	-0.0163542	0.00409202	0.0132654	-0.121652	-0.0775954	-0.0393047	-0.280439	-0.0912431	-0.276554	0.113626	0.0761238	0.325116	0.247748	0.0556565	0.221455	-0.0262472	-0.111115	-0.0322038	-0.189935	0.130547	0.081641	0.0168468	-0.0904568	-0.126686	0.0605208
GO_NEGATIVE_REGULATION_OF_PROTEIN_MODIFICATION_BY_SMALL_PROTEIN_CONJUGATION_OR_REMOVAL	-0.183883	-0.341447	-0.101723	-0.158208	0.280232	0.201407	0.157212	0.354309	0.241698	-0.0700282	0.174541	-0.142525	0.0425777	-0.0245362	0.136974	0.143696	-0.0968667	0.159242	0.192794	-0.282585	0.177677	-0.106813	-0.0926159	0.0929959	-0.0909966	-0.0602261	-0.0855346	0.0636688	-0.0653874	-0.263388
GO_AMINO_ACID_ACTIVATION	-0.129003	0.278363	0.319411	-0.0192998	0.475149	0.339662	0.311241	0.240786	0.143044	0.35781	0.181698	-0.1059	-0.401556	0.258863	-0.3876	-0.152845	-0.247287	-0.0106593	-0.410833	-0.350181	0.0580173	-0.196138	-0.391857	0.0281449	0.131349	0.0722251	-0.0111319	0.231194	-0.418093	-0.115611
GO_DENDRITIC_CELL_DIFFERENTIATION	-0.324214	-0.365705	-0.294847	-0.308412	0.440141	0.523923	0.355093	0.410863	0.454197	-0.16291	0.284028	-0.19453	-0.0478025	-0.358693	0.0423167	0.178387	0.169077	0.0266616	0.045426	0.0446918	0.4953	-0.0436499	-0.096185	-0.211043	-0.347161	-0.0148285	-0.407856	-0.218347	-0.215369	-0.317542
GO_NATURAL_KILLER_CELL_DIFFERENTIATION	-0.0770134	0.147828	0.194917	0.238862	0.0945846	0.378197	0.240912	0.586257	0.161398	-0.0786762	-0.00922541	-0.158396	0.241835	-0.300667	-0.186779	-0.28294	-0.326902	-0.242613	0.127346	-0.333339	0.190994	0.203641	-0.157473	-0.242456	0.341519	-0.276191	-0.16596	-0.12906	0.267915	-0.387629
GO_BONE_TRABECULA_MORPHOGENESIS	-0.124415	-0.0731064	-0.281582	-0.401167	-0.375771	-0.346484	-0.191643	-0.121783	0.0114874	-0.452484	-0.258317	-0.247102	-0.374067	-0.0782017	-0.417728	-0.348974	-0.336591	-0.373773	-0.261169	-0.221533	0.653887	0.484621	0.14463	0.254678	0.604029	0.58165	0.535369	0.517537	0.532353	-0.0652102
GO_REGULATION_OF_INFLAMMATORY_RESPONSE_TO_ANTIGENIC_STIMULUS	-0.224071	-0.188429	-0.197936	0.261545	0.588054	0.547444	0.216176	0.410706	0.331469	-0.0743993	0.460144	-0.178813	0.085064	-0.0924904	-0.353157	-0.173888	-0.0519404	-0.2193	-0.152958	-0.160493	0.490391	0.212609	0.120456	-0.0955168	-0.0915386	-0.00452178	-0.432004	-0.261162	-0.485952	-0.364022
GO_REGULATION_OF_PROTEASOMAL_UBIQUITIN_DEPENDENT_PROTEIN_CATABOLIC_PROCESS	-0.149939	-0.113093	-0.149704	0.0297162	0.0574828	0.0739236	0.243119	0.320988	0.114713	0.0803342	0.31097	-0.17086	0.0902238	-0.0772472	-0.164214	0.112554	0.0377713	0.298749	0.271622	-0.115661	0.134889	-0.0229947	-0.0561719	-0.182875	-0.120665	-0.0962356	-0.219423	0.0173676	-0.22987	-0.0399877
GO_NEGATIVE_REGULATION_OF_NEURON_DIFFERENTIATION	-0.116282	-0.162196	-0.0837221	-0.12446	-0.141347	-0.107256	0.0235635	0.0734616	0.106017	-0.0724984	0.0184387	-0.0620475	0.0494996	-0.118501	0.0629824	0.0215628	0.0731497	0.261912	0.251092	0.0461544	0.00782395	0.118042	-0.117245	0.0991538	-0.0436375	0.0117177	0.111967	0.0971646	-0.00738568	-0.0581485
GO_REGULATION_OF_SKELETAL_MUSCLE_TISSUE_DEVELOPMENT	-0.148666	-0.115595	-0.0914434	0.00236559	-0.242378	-0.290758	0.310613	0.272706	0.00532077	0.120759	0.0879427	-0.375935	-0.316245	-0.137408	-0.20154	0.136745	0.201666	0.210951	0.0556982	-0.150237	0.246421	0.00850368	-0.152284	-0.0989594	-0.0531383	0.266238	0.326146	0.207217	0.0520151	0.167946
GO_MUSCLE_TISSUE_DEVELOPMENT	-0.06035	-0.130238	-0.152669	0.0553025	-0.158638	-0.249643	0.104411	0.0945007	0.0426429	-0.00879103	-0.0644918	-0.19008	-0.177613	-0.244426	-0.0324862	0.205832	0.0368013	0.270738	0.136172	0.0508696	0.184463	0.0474444	0.0303052	-0.00311256	-0.0429679	0.181381	0.0809632	0.115561	0.0324761	0.0995086
GO_NEGATIVE_REGULATION_OF_PROTEIN_AUTOPHOSPHORYLATION	-0.24783	-0.231816	-0.440862	-0.277206	0.0403107	0.393757	0.446636	0.0502566	0.328591	0.141352	0.237771	-0.313796	0.593618	-0.144472	0.390326	0.0786638	-0.224837	0.0652294	-0.253658	0.105599	0.182746	-0.0206319	0.0890701	-0.386152	0.265427	-0.22838	-0.268089	-0.0215701	-0.295658	-0.354878
GO_ACID_SECRETION	-0.0709671	0.141366	0.084319	-0.00981165	0.0678583	-0.120245	0.167264	0.196182	-0.0492714	-0.0494561	0.26347	-0.0101284	0.107618	-0.0211246	-0.0453813	0.22872	0.209706	0.110648	-0.0321647	-0.102807	-0.052386	-0.0599273	-0.0614903	-0.0730938	-0.132983	-0.0408827	0.0722472	-0.0993827	-0.260897	-0.0465926
GO_POSITIVE_REGULATION_OF_ADAPTIVE_IMMUNE_RESPONSE	-0.0730387	-0.121794	-0.0781249	0.0573848	0.467528	0.4517	0.427689	0.405413	0.380906	-0.0591669	0.281671	-0.277154	0.11694	-0.33334	0.0699562	0.29582	0.343399	0.0445102	0.158214	0.0897726	0.13965	-0.286784	-0.226693	-0.242181	-0.223178	-0.176874	-0.339818	-0.336656	-0.402003	-0.251758
GO_REGULATION_OF_OSTEOCLAST_DIFFERENTIATION	-0.166127	0.0371958	-0.26489	0.0151659	0.135499	-0.0228702	0.311488	0.317501	0.246609	-0.106677	0.22105	-0.192785	0.0259494	-0.268681	0.154387	0.128185	0.0576922	0.17314	0.0410232	0.139919	0.374457	-0.0576195	-0.204655	-0.147455	-0.0656674	0.115426	-0.20724	0.0145728	-0.106606	-0.125744
GO_REGULATION_OF_PROTEIN_BINDING	-0.00752642	-0.0871879	-0.0771257	0.0779954	0.124684	0.176254	0.292995	0.308672	0.239596	0.0395296	0.287878	-0.084639	0.160942	-0.118715	0.0897959	0.158545	0.15332	0.230459	0.263658	-0.00760647	0.0376847	-0.119349	-0.211675	-0.154885	-0.280471	-0.0828136	-0.219832	-0.0156171	-0.199276	-0.231627
GO_CARDIAC_SEPTUM_DEVELOPMENT	-0.0862092	-0.0520265	-0.255223	-0.0571747	-0.376369	-0.333373	-0.0857298	-0.213933	-0.0806047	-0.176926	-0.199416	-0.256868	-0.167353	-0.388961	0.200713	0.306958	0.277569	0.410024	0.375482	0.181197	0.0466541	0.189026	-0.116133	0.00413811	0.0701873	0.148403	0.127339	0.285499	0.226504	0.104275
GO_REGULATION_OF_ICOSANOID_SECRETION	-0.195135	-0.0190309	0.171507	0.10144	0.231587	0.158498	0.269687	0.0985032	0.084829	-0.15121	0.364059	-0.079337	0.202141	-0.082451	0.216199	0.379162	0.315332	0.247854	-0.134345	-0.211986	0.0801534	-0.32438	-0.393094	0.092805	-0.0652718	0.0580516	0.0196231	-0.282597	-0.341004	-0.125848
GO_L_ALPHA_AMINO_ACID_TRANSMEMBRANE_TRANSPORT	-0.192032	-0.274783	-0.0776046	-0.0683927	0.306767	0.0133916	0.150773	0.30574	0.283263	0.222166	0.444438	0.0931018	0.307004	0.000571696	-0.401742	-0.357775	-0.378643	-0.336576	-0.131811	-0.323026	0.423203	0.210076	0.257054	0.193273	-0.163977	-0.207706	-0.226017	-0.23968	-0.0542997	-0.337615
GO_REGULATION_OF_HISTONE_METHYLATION	0.299626	0.0955432	0.13571	0.316095	0.225513	-0.0770082	0.332161	0.29658	0.169689	0.048545	-0.364755	-0.300424	-0.33889	-0.10295	-0.395576	0.232979	0.130577	0.28173	0.0245613	-0.0918663	0.0117965	-0.0131573	-0.31304	-0.213708	-0.0855813	0.328941	-0.0302806	0.294529	-0.0769837	-0.26334
GO_POSITIVE_REGULATION_OF_MITOCHONDRIAL_FISSION	0.295977	0.0514301	0.146464	0.223029	-0.134919	-0.207988	0.35963	0.460859	0.427956	0.0834699	0.162511	0.0551012	-0.120933	0.144426	-0.107157	-0.00679616	-0.115957	0.0774582	0.273198	0.240847	0.00246513	-0.114408	0.153304	-0.1103	-0.448212	-0.31996	-0.104732	-0.249573	-0.152088	-0.298853
GO_ANTIMICROBIAL_HUMORAL_RESPONSE	-0.217544	-0.392007	-0.251349	-0.249301	0.34406	0.238906	0.29959	0.334066	0.330354	-0.158138	0.507753	0.0143949	0.132968	0.0868989	0.0777304	0.0420293	0.129137	-0.0950089	0.00436833	0.197765	-0.00464315	-0.306987	0.177302	-0.219201	-0.219522	-0.199003	-0.244017	-0.164561	-0.0179137	-0.172677
GO_EPIDERMIS_MORPHOGENESIS	-0.0492707	0.111825	-0.161097	-0.0358974	-0.219839	-0.316281	-0.175146	-0.336697	-0.330529	-0.199346	-0.0145753	-0.0491079	-0.0835954	-0.241057	0.0963416	0.27598	0.163267	0.0888862	0.119695	0.0803956	0.222172	0.0451996	0.0654167	0.0947975	-0.319054	-0.0143096	0.177404	0.138603	0.285703	0.165094
GO_INTERMEDIATE_FILAMENT_BASED_PROCESS	-0.100805	-0.145456	-0.0675776	-0.0208669	-0.149839	-0.216545	0.276157	0.394168	0.193528	0.274215	0.437553	-0.139701	0.212872	0.00876715	-0.051999	0.200437	-0.0310937	0.268259	0.162282	-0.0687291	0.0620362	-0.0879384	0.0459102	-0.21314	-0.326948	-0.315323	-0.291882	-0.31914	0.149214	-0.0208214
GO_COGNITION	-0.0375982	-0.100859	-0.0517241	0.045595	-0.0738011	-0.0616934	0.142533	0.0929448	0.0445432	-0.0274281	0.110538	-0.1791	0.0688941	-0.162926	0.0630389	0.150465	0.130216	0.249436	0.203491	0.0744701	0.00522629	-0.0562564	-0.126104	-0.0172089	-0.0512086	0.0846074	0.0562179	-0.0364305	-0.147373	-0.0866823
GO_RESPONSE_TO_ZINC_ION	-0.299425	-0.302688	-0.206593	-0.232371	-0.0421664	-0.136508	0.330441	0.470505	0.328644	0.0333117	0.499138	0.103814	0.423123	0.0554066	-0.0910698	-0.517918	-0.261056	-0.0707052	0.140298	0.0440947	0.133271	0.280173	0.438265	0.134845	0.0743392	-0.338061	-0.427471	-0.352934	-0.169227	-0.101416
GO_AXIS_SPECIFICATION	0.00383493	0.205726	-0.0390876	0.149738	-0.145877	-0.156215	0.125955	-0.0517414	-0.196795	-0.0554508	-0.312212	-0.0141592	-0.334737	-0.0283049	-0.0246881	0.169315	-0.0476877	0.192226	0.13131	0.182152	-0.116201	0.00532493	-0.192458	0.0453301	0.0154866	0.177505	0.182541	-0.0636949	0.236319	0.0440667
GO_PHOSPHATIDYLINOSITOL_METABOLIC_PROCESS	-0.028997	0.126323	0.0775528	0.210621	0.174652	0.0478698	0.168984	0.255153	0.229826	0.119898	0.29348	-0.284939	0.0295162	-0.213311	0.0429867	0.168031	0.17592	0.25061	0.265215	-0.0953186	-0.0855027	-0.117351	-0.288784	-0.225435	-0.307874	-0.160408	-0.198622	-0.207768	-0.125172	-0.0176832
GO_PIGMENT_GRANULE_LOCALIZATION	-0.160628	0.0915462	-0.155068	0.134441	0.01156	0.219056	0.229559	0.165841	0.188766	-0.224624	0.173161	0.174859	-0.101143	0.163954	-0.137706	0.247074	0.189332	0.404391	0.357818	-0.186424	-0.221987	-0.283385	-0.0451271	-0.26045	-0.270755	-0.0440286	0.187728	-0.222059	0.14068	-0.132297
GO_VASCULAR_ENDOTHELIAL_GROWTH_FACTOR_SIGNALING_PATHWAY	0.0439452	0.255385	-0.209808	0.259276	-0.0682213	-0.133562	0.311579	0.320472	0.251066	0.0353211	0.0827167	-0.289828	0.155459	-0.477913	0.0820883	-0.0910744	0.2671	0.261886	0.295897	0.105635	0.0490795	0.00225193	-0.0413747	-0.146459	0.26263	0.0609367	-0.179794	-0.152467	-0.0312981	-0.43159
GO_RESPONSE_TO_ORGANOPHOSPHORUS	0.137934	-0.146454	0.0304039	0.0311437	0.0394845	-0.0650513	0.29566	0.342046	0.195159	0.0772019	0.129479	-0.177119	0.0169294	-0.201697	-0.0262956	0.157726	0.15344	0.146086	0.166372	-0.0177869	0.0484115	-0.167226	-0.0701267	-0.137079	-0.0105858	0.011354	0.0229493	-0.0988251	-0.188102	-0.13447
GO_AXO_DENDRITIC_TRANSPORT	-0.11867	-0.115432	-0.181466	0.00563669	-0.00881308	-0.0928857	0.249293	0.356808	0.221335	0.139896	0.218353	-0.127714	0.0149125	-0.000201148	-0.0584696	0.171916	0.145308	0.242566	0.0819306	-0.10531	0.0189055	-0.157779	-0.141596	-0.0914515	-0.154453	0.0463171	-0.0963025	-0.099444	-0.202644	0.0273226
GO_SKELETAL_MUSCLE_TISSUE_REGENERATION	0.12224	-0.018906	0.305798	0.117637	0.212861	-0.0397033	0.123022	0.23743	0.0359251	0.307982	0.0323376	-0.164157	-0.074569	-0.332339	0.137436	0.36783	0.158988	0.177737	0.194049	0.311369	-0.149489	-0.303381	-0.129565	-0.322527	-0.0732118	0.00558733	-0.0552148	-0.407681	-0.125707	-0.0732789
GO_POLYSACCHARIDE_BIOSYNTHETIC_PROCESS	-0.163281	-0.0239835	-0.119074	-0.224214	-0.188158	-0.233228	0.0282919	0.0730273	-0.16824	0.0244401	-0.0322283	0.0363487	-0.261939	-0.162446	-0.124792	-0.127909	-0.00330206	-0.0208978	-0.0281196	0.0445433	0.287698	0.00961194	-0.00847676	0.31819	-0.0145315	0.202362	-0.0587219	0.26218	0.00665022	0.200872
GO_GLAND_MORPHOGENESIS	-0.0711472	0.0478425	-0.0762877	0.0290759	-0.173507	-0.0673414	0.198864	0.226719	0.109269	-0.120977	0.0234744	-0.0105188	-0.0875294	-0.224899	-0.0242881	0.168916	0.0347323	0.0802287	0.185089	-0.0235644	0.120209	-0.0977062	-0.123496	0.0154572	-0.16903	-0.143484	-0.0102836	0.10072	0.247311	0.0846983
GO_NEGATIVE_REGULATION_OF_ADAPTIVE_IMMUNE_RESPONSE	0.101558	0.0767699	0.0411027	0.23069	0.366291	0.442937	0.413015	0.304041	0.311082	0.101028	0.319808	0.113513	0.0436543	-0.222731	0.158388	0.0564961	0.298793	-0.23765	-0.140123	0.0958706	-0.00467511	-0.283242	-0.139414	-0.363129	-0.305447	-0.27167	-0.507639	-0.407785	-0.0744719	-0.234191
GO_REGULATION_OF_SYSTEMIC_ARTERIAL_BLOOD_PRESSURE_BY_CIRCULATORY_RENIN_ANGIOTENSIN	-0.131158	0.0794193	-0.0417834	0.106645	0.240003	0.2119	0.1066	0.145209	0.100686	-0.0588186	0.284242	-0.098375	0.116208	-0.346806	0.268367	0.141568	0.492648	0.188599	-0.00557701	-0.125216	0.226257	-0.0760058	0.205715	-0.141791	-0.0301885	0.162269	-0.269911	-0.130398	-0.204341	-0.303449
GO_RIBOSOME_BIOGENESIS	-0.251984	-0.109628	-0.229244	-0.135303	0.0336138	0.25142	0.316974	0.382487	0.225156	0.143882	0.208382	-0.2839	-0.0104521	0.11573	-0.279048	-0.133428	-0.131335	-0.18532	-0.174992	-0.180986	0.224751	0.116577	0.0865388	-0.0283478	-0.247337	-0.0396478	-0.0640038	0.213126	0.0258735	-0.146723
GO_B_CELL_HOMEOSTASIS	-0.416319	-0.329024	-0.464855	-0.235242	0.23162	0.116936	0.413855	0.358824	0.416649	-0.193656	0.225462	-0.40715	-0.0292354	-0.48456	-0.175708	0.22653	0.252717	0.219962	-0.10472	-0.0390399	0.35434	0.224305	0.326318	-0.0929728	-0.389422	0.424418	-0.344005	-0.0373791	-0.0807	-0.00926409
GO_IRE1_MEDIATED_UNFOLDED_PROTEIN_RESPONSE	-0.307411	-0.253293	-0.328474	-0.284696	-0.00930845	-0.0207998	0.00842292	0.15378	0.0249839	0.209307	0.331685	-0.0207118	-0.0310648	-0.129156	-0.0392756	-0.211253	-0.338495	0.0343217	0.00399108	-0.393693	0.403429	0.352225	-0.205146	0.378353	-0.22251	0.329897	-0.0578087	0.399307	-0.0373599	0.128994
GO_POSITIVE_REGULATION_OF_CALCIUM_ION_DEPENDENT_EXOCYTOSIS	0.118739	0.193466	0.0597737	0.0243182	0.335239	-0.330314	0.0608011	0.323383	0.0753224	0.102362	-0.0099278	0.122172	-0.057644	-0.120767	-0.0898218	-0.168109	0.0450649	-0.2628	-0.486589	0.160839	-0.0262121	-0.137404	-0.0707941	0.195744	-0.0977026	-0.126875	0.0135631	0.436598	-0.0703661	-0.0951412
GO_POSITIVE_REGULATION_OF_ENDOCYTOSIS	-0.116116	-0.0811605	-0.0529088	0.0121503	0.188054	-0.0647153	0.357615	0.275941	0.299797	0.0650918	0.233237	-0.153304	-0.133488	-0.283766	0.0213959	0.208579	0.22048	0.364565	0.286703	-0.0574694	0.0588897	-0.110753	-0.111961	-0.22021	-0.126355	-0.0404005	-0.193514	-0.13124	-0.195308	-0.257265
GO_MRNA_SPLICE_SITE_SELECTION	0.368024	0.435346	0.211022	0.402554	0.130654	0.187451	0.231198	0.125997	0.139644	-0.112732	-0.395938	-0.174732	-0.26271	0.0138334	0.128565	0.161299	-0.0263218	0.0500515	-0.0659177	-0.354829	-0.0610143	0.0149562	-0.308198	-0.214764	-0.156276	0.0771562	0.111481	0.379279	-0.0304368	-0.147045
GO_REGULATION_OF_TRANSLATION_IN_RESPONSE_TO_STRESS	-0.259088	-0.404108	-0.306411	-0.133935	0.482721	0.389538	0.369459	0.496562	0.565494	0.0156454	0.651055	-0.225206	0.161049	-0.0218305	-0.114058	0.152447	0.0228436	0.437901	0.289557	0.13171	0.187815	-0.12121	-0.245867	-0.250419	-0.439515	-0.311702	-0.405269	-0.109507	-0.368122	-0.219901
GO_PHENOL_CONTAINING_COMPOUND_BIOSYNTHETIC_PROCESS	-0.230481	-0.299723	-0.200372	-0.195619	0.0525574	-0.157084	0.0558483	0.0501601	0.0719349	0.176931	0.28644	0.148929	0.0697642	-0.0918843	0.0819152	0.02005	0.165201	0.23573	0.0506774	0.32412	0.161349	-0.096556	0.00980959	0.0519721	0.0436792	-0.00252901	-0.0282753	-0.152917	-0.171122	-0.184351
GO_POSITIVE_REGULATION_OF_ERYTHROCYTE_DIFFERENTIATION	0.0403766	-0.151623	-0.0874988	0.0813924	-0.17218	-0.0863307	0.530305	0.600081	0.477981	-0.0521986	0.104787	-0.265082	-0.262616	-0.305477	0.0471202	0.363821	0.202633	0.242521	0.39952	0.117333	0.107825	-0.452453	-0.0557895	-0.337399	-0.191024	0.111545	-0.193562	-0.0501587	-0.0324613	-0.065973
GO_DENDRITIC_CELL_MIGRATION	-0.242907	-0.154819	-0.134845	-0.119936	0.432169	0.481797	0.311705	0.426548	0.528721	-0.249628	0.483757	-0.505213	0.117026	-0.190635	0.102399	0.0695948	0.375128	0.0571245	0.160445	0.0428272	0.186917	-0.0832955	-0.0757227	-0.221935	-0.0952966	0.044117	-0.240656	-0.428296	-0.365092	-0.457708
GO_SENSORY_PERCEPTION_OF_TEMPERATURE_STIMULUS	-0.395623	-0.0670571	-0.0975801	-0.117888	-0.167771	-0.0899659	-0.276986	-0.329079	-0.281768	0.0580167	0.0126964	0.0343041	-0.1674	-0.310763	-0.0669285	0.203062	0.214319	0.185232	0.332295	0.175181	0.187446	-0.268299	0.0253354	-0.00362437	0.0520047	0.296469	0.168528	0.0972227	0.488437	0.378335
GO_LYSOSOMAL_TRANSPORT	-0.0203617	0.0451243	0.00528564	-0.00148682	0.18289	0.181597	0.259903	0.308356	0.307868	0.198075	0.329185	-0.167734	-0.0280334	-0.202527	0.0522679	0.29151	0.130965	0.358036	0.272968	-0.206779	-0.0737666	-0.199555	-0.193633	-0.189957	-0.256712	-0.111303	-0.111432	-0.140014	-0.244795	-0.222526
GO_POSITIVE_REGULATION_OF_DNA_BIOSYNTHETIC_PROCESS	0.0472062	-0.00397889	0.028351	-0.033571	0.136011	0.159705	0.266043	0.300493	0.282316	0.213112	0.196714	0.125841	0.0189806	0.364195	0.0153612	0.081309	-0.150185	0.171568	-0.000741848	-0.308956	-0.0106758	-0.17325	-0.160532	0.00920671	-0.291886	-0.162237	-0.349831	-0.072978	-0.216179	-0.0617563
GO_POSITIVE_REGULATION_OF_MACROPHAGE_ACTIVATION	0.0548884	-0.222309	0.0131417	-0.131983	0.316808	0.500053	0.40752	0.273509	0.393492	0.038464	0.326351	0.0890836	0.225261	-0.45652	0.0890899	0.157879	0.399122	0.201488	0.325781	0.175883	-0.0528986	-0.159488	0.122226	-0.401592	0.145101	-0.439869	-0.393664	-0.457817	-0.360494	-0.272177
GO_REGULATION_OF_CALCIUM_MEDIATED_SIGNALING	-0.0251539	-0.100069	-0.154066	-0.0434854	0.361522	0.331136	0.125256	0.0794082	-0.00450156	0.00157735	0.325061	0.119306	0.0280507	-0.0875382	0.0484542	0.062303	-0.00787811	0.0162653	-0.0341228	-0.248457	0.190597	0.0368141	0.159818	-0.0764849	-0.14731	0.0138697	-0.206665	-0.209374	-0.272998	-0.202865
GO_REGULATION_OF_ALPHA_BETA_T_CELL_ACTIVATION	0.0446689	0.00810145	-0.0356259	0.150431	0.463127	0.458385	0.489126	0.442822	0.42505	0.077752	0.304993	-0.254107	0.0668872	-0.304739	-0.00772794	0.106213	0.285532	0.0650041	-0.178632	0.00622103	0.136851	-0.262932	-0.217216	-0.328853	-0.297849	-0.0996606	-0.445542	-0.293489	-0.318652	-0.308417
GO_MUSCLE_ORGAN_DEVELOPMENT	-0.0646162	-0.0857829	-0.0909835	0.041503	-0.0734464	-0.199681	0.130673	0.119111	0.0519102	0.0179347	-0.0572273	-0.181047	-0.162516	-0.212617	-0.0928923	0.151798	-0.0167433	0.207494	0.14241	0.135009	0.204231	0.0252432	0.00922297	-0.0330002	-0.0588368	0.141207	0.0404335	0.0727699	0.000250146	0.122206
GO_POSITIVE_REGULATION_OF_HEMOPOIESIS	-0.108973	-0.06562	-0.18805	-0.0754614	0.227432	0.283553	0.414614	0.411585	0.328894	-0.0881524	0.201092	-0.253251	0.0556014	-0.321013	-0.069397	0.267915	0.275077	0.184429	0.0395169	0.0899912	0.23863	-0.18467	-0.117541	-0.283779	-0.233963	0.0381431	-0.322752	-0.134435	-0.258925	-0.15415
GO_OUTFLOW_TRACT_SEPTUM_MORPHOGENESIS	0.0683094	0.0817833	-0.143727	0.219918	-0.52366	-0.43363	0.130224	-0.0149423	0.0799767	-0.208631	-0.0552193	-0.28723	-0.231641	-0.425706	0.381584	0.388611	0.286479	0.524093	0.515858	-0.0130718	0.0779751	-0.00598275	-0.128005	-0.161693	-0.0189332	0.0187377	0.0717741	0.0867325	0.154978	0.0168513
GO_REGULATION_OF_MAMMARY_GLAND_EPITHELIAL_CELL_PROLIFERATION	-0.261033	-0.138237	-0.223658	-0.388024	-0.182414	-0.0950126	0.0450921	-0.0455662	-0.266162	-0.308194	0.204377	-0.221309	0.120269	-0.171045	-0.19018	-0.0935109	0.0305721	0.461183	0.344018	-0.163881	0.181138	-0.0432082	0.302104	0.0665065	-0.243772	0.150405	0.191926	0.29513	0.100102	0.170284
GO_MYELOID_CELL_HOMEOSTASIS	-0.0278619	-0.143052	-0.0993121	-0.070423	-0.00811099	0.0689592	0.385705	0.396125	0.316456	-0.0475938	0.153736	-0.145653	-0.0408449	-0.257099	0.0712648	0.183694	0.152431	0.206597	0.287879	0.1604	0.202128	-0.27865	-0.227261	-0.148946	-0.281665	-0.0770905	-0.26587	-0.0520199	-0.0582733	-0.0995706
GO_REGULATION_OF_BLOOD_PRESSURE	0.0761638	0.154007	0.0874187	0.108342	-0.00760668	-0.111179	0.199353	0.186756	0.146729	-0.0760628	0.160025	0.0718225	0.164245	-0.236288	0.151651	0.230504	0.241912	0.223599	0.249788	0.176104	-0.134939	-0.173744	0.00611529	-0.146124	-0.0548629	-0.148856	-0.242675	-0.22549	-0.170035	-0.245463
GO_REGULATION_OF_MORPHOGENESIS_OF_A_BRANCHING_STRUCTURE	-0.147721	0.07331	-0.039057	-0.0487621	-0.261347	-0.281369	0.102734	-0.0584414	-0.121206	-0.272984	-0.0893409	-0.0901034	-0.179851	-0.299261	-0.194468	-0.0358295	-0.225779	-0.0391256	0.178813	-0.0741929	0.227513	0.153436	0.0297973	0.263258	-0.212383	0.179342	0.145207	0.2768	0.415514	0.262844
GO_RESPONSE_TO_ELECTRICAL_STIMULUS	-0.113874	0.08553	0.0922091	0.0793693	-0.192839	-0.132181	0.311982	0.398	0.107061	-0.0480275	-0.0113395	-0.217162	-0.104131	-0.228547	0.210405	0.317283	0.0741944	0.361213	0.169651	0.0530272	-0.201162	-0.104398	-0.212689	-0.225887	-0.165598	0.306749	0.0667651	-0.0626786	0.121411	0.103073
GO_NEGATIVE_REGULATION_OF_TELOMERE_MAINTENANCE_VIA_TELOMERASE	0.320919	0.460646	0.156295	0.251199	0.174824	0.0868686	0.281914	0.415624	0.440848	0.0311378	0.163284	-0.469725	0.0263212	0.26495	-0.200083	-0.0506679	-0.395562	-0.23602	-0.181657	-0.0354993	-0.106364	-0.00591172	0.299199	-0.224786	-0.574795	-0.156377	-0.329756	0.12819	0.17979	0.0232211
GO_REGULATION_OF_T_CELL_CHEMOTAXIS	-0.111052	-0.0580909	0.0389856	-0.0363337	0.329725	0.439028	0.357677	0.181564	0.171995	-0.101969	0.319464	-0.542071	-0.217369	-0.373129	-0.112413	0.330255	0.396164	-0.270787	-0.406515	-0.028935	0.304026	-0.110125	0.335253	-0.1159	0.0860503	0.0246613	0.0606462	-0.12406	-0.0478171	-0.148324
GO_REGULATION_OF_ERBB_SIGNALING_PATHWAY	-0.094348	-0.0197851	0.048002	-0.0388301	0.238464	0.174358	0.407993	0.418667	0.419476	0.183094	0.359403	-0.180625	0.00209188	-0.249915	-0.0741507	0.196266	0.168724	0.238737	0.0256277	-0.158197	-0.0985214	-0.138641	-0.266301	-0.12483	-0.29031	-0.0581634	-0.0742162	-0.305572	-0.200725	-0.304821
GO_VENTRICULAR_SEPTUM_MORPHOGENESIS	-0.0263745	-0.0920463	-0.270836	0.130862	-0.394161	-0.207809	0.0893148	-0.208015	-0.0207326	-0.194459	-0.209392	-0.278625	-0.169785	-0.461578	0.20591	0.416262	0.291452	0.389741	0.487761	0.292818	-0.0347356	0.227557	-0.0988836	-0.0579599	-0.0418685	-0.0274585	0.0645118	0.0703183	0.20333	0.028924
GO_POSITIVE_REGULATION_OF_ENDOTHELIAL_CELL_CHEMOTAXIS	0.161407	0.353692	0.380092	0.165244	0.363939	0.302854	0.336073	0.558519	0.201907	0.507465	0.111524	0.0121702	0.342891	-0.214602	-0.0350365	0.164436	-0.342298	-0.436171	-0.355878	-0.260084	-0.0306979	-0.256606	-0.0685865	0.243072	0.0352706	-0.075068	-0.076595	-0.388602	-0.191878	-0.43645
GO_POSITIVE_REGULATION_OF_ENDOTHELIAL_CELL_DIFFERENTIATION	0.148165	0.252113	0.208771	0.185036	-0.445337	-0.423962	0.39725	0.220216	0.165803	0.136608	0.361448	0.0697225	0.406781	-0.375017	0.664644	0.41166	-0.141481	0.325043	0.518797	0.457712	-0.0570985	-0.394555	-0.437719	-0.432897	-0.468809	-0.502136	-0.555246	-0.378561	-0.217917	-0.193486
GO_NEGATIVE_REGULATION_OF_SMOOTH_MUSCLE_CELL_PROLIFERATION	0.150674	-0.144282	-0.244027	-0.00913049	-0.00882078	-0.101029	0.377068	0.234309	0.392176	-0.0811073	0.206447	-0.263963	0.324905	-0.284039	-0.00261394	0.264997	0.0888774	0.0971995	0.260232	0.223855	0.168586	-0.214213	0.0203621	-0.287571	-0.0683024	-0.0928321	-0.360041	-0.16911	-0.134499	-0.0739224
GO_TOLERANCE_INDUCTION	-0.0194021	-0.382985	-0.255423	-0.158341	0.437518	0.488643	0.461251	0.424826	0.209024	-0.231902	0.393314	-0.0676877	0.0623623	-0.230448	0.511512	0.145359	0.121023	-0.0374582	-0.244052	-0.0115599	0.275762	0.0219406	-0.0908767	-0.296879	0.157101	-0.380974	-0.505178	-0.301993	-0.454645	-0.0884639
GO_SYNAPSE_ORGANIZATION	-0.06692	-0.0665766	-0.034699	0.0117789	-0.120671	-0.120904	0.0760902	0.0525643	0.0307156	-0.0300511	0.0456038	-0.0309383	-0.00431671	-0.192376	-0.117951	-0.0262666	0.0828326	0.145578	0.106749	-0.0818435	0.0933465	0.0407052	-0.0604471	0.1076	-0.138347	0.104213	0.0981692	0.0291457	0.124963	0.0862933
GO_METANEPHROS_DEVELOPMENT	-0.0874134	-0.13892	-0.196951	-0.0885581	-0.214387	-0.35741	-0.0590187	-0.116617	-0.0597999	-0.129761	0.0102629	-0.19021	-0.121466	-0.222958	-0.204024	0.0164766	0.0169866	0.130033	0.158833	0.00990449	0.238767	0.182011	0.108551	0.245497	-0.0526344	0.148747	0.170882	0.220656	0.263478	0.177727
GO_REGULATION_OF_MICROTUBULE_BASED_PROCESS	-0.0387575	-0.00440141	-0.0345527	0.126006	-0.0752042	-0.0959699	0.0083536	0.0461963	-0.0548351	0.117808	-0.00974147	0.161878	-0.208813	0.26037	-0.16953	0.0739727	-0.00460427	0.218099	0.10159	-0.11472	-0.00473794	0.0433336	-0.178907	-0.036076	-0.238403	0.0907068	0.0471576	0.121	-0.036879	-0.0763476
GO_NEGATIVE_REGULATION_OF_TRANSPORTER_ACTIVITY	-0.282774	-0.113561	-0.396211	-0.0712331	-0.0170034	-0.0498363	0.0052174	0.0152135	0.0139771	0.174545	0.335318	0.0917483	0.216318	0.0212847	0.18172	0.291496	0.194728	0.298641	-0.101047	-0.12867	-0.139546	0.120848	0.203987	-0.0123235	-0.197525	-0.00493655	0.085863	-0.119025	-0.172522	-0.133558
GO_ENDOSOME_ORGANIZATION	-0.182742	0.0340937	-0.238197	-0.100035	0.196555	0.118817	0.290772	0.307238	0.0822377	0.167542	0.317055	-0.220427	0.227772	-0.0758766	-0.0109475	0.217705	0.0671103	0.34161	0.160265	-0.392329	0.0530418	-0.195473	-0.247133	-0.00349573	-0.244783	-0.070257	-0.113718	0.118434	-0.20226	-0.16056
GO_REGULATION_OF_WOUND_HEALING	0.0192316	-0.12992	-0.113799	-0.0292472	0.0430276	0.0457733	0.447748	0.372776	0.378498	0.123784	0.268535	-0.108116	0.0941071	-0.244626	0.011809	0.279954	0.142976	0.188538	0.127417	0.045895	0.0117466	-0.301705	0.0319429	-0.225875	-0.146408	-0.0781753	-0.251437	-0.251024	-0.252588	-0.103592
GO_POSITIVE_REGULATION_OF_SKELETAL_MUSCLE_TISSUE_DEVELOPMENT	-0.16845	-0.0761362	0.0250687	0.221196	-0.0240861	-0.0817667	0.456192	0.321624	-0.112788	0.239224	0.106722	-0.280672	-0.212931	-0.0442747	0.00625426	0.0581726	0.1764	0.308817	0.107187	0.0781278	0.0215948	0.120402	-0.0746123	-0.0725282	-0.159338	-0.137384	0.194036	-0.134523	-0.122272	-0.0683014
GO_MYELOID_LEUKOCYTE_MIGRATION	-0.0523676	-0.155073	-0.00850309	-0.0218663	0.349123	0.412365	0.408134	0.436352	0.372751	-0.0471083	0.37531	-0.153258	0.19969	-0.26285	0.0868864	0.216538	0.221506	-0.0469887	0.0160146	0.0912368	0.180099	-0.265427	0.07244	-0.274368	-0.18016	-0.162698	-0.41005	-0.360951	-0.277613	-0.382298
GO_COLLAGEN_FIBRIL_ORGANIZATION	-0.620975	-0.545646	-0.618649	-0.56651	-0.574258	-0.469842	-0.271282	-0.368154	-0.359349	-0.287142	-0.108789	-0.176011	0.117642	-0.277545	-0.0635505	-0.218032	-0.27202	-0.0641634	0.00571936	-0.290778	0.655864	0.557098	0.441446	0.620892	0.371852	0.559011	0.556767	0.412521	0.388505	0.336134
GO_POSITIVE_REGULATION_OF_NEURON_DEATH	-0.0752081	-0.157888	-0.0961551	-0.325754	0.191521	0.163913	0.290673	0.251728	0.188286	0.0274791	0.270717	-0.0847295	0.142992	-0.256082	0.0239264	0.113565	0.128026	0.202114	0.148192	-0.102496	0.231176	-0.0221353	-0.0633884	-0.33918	-0.252503	-0.0287212	-0.321279	-0.17306	-0.108014	0.0586833
GO_RESPONSE_TO_ESTRADIOL	-0.097433	-0.124235	-0.105936	-0.0844475	-0.106334	-0.214985	0.23195	0.28296	0.172299	0.150215	0.226215	0.0324473	-0.115456	-0.109818	0.174226	0.224247	0.081643	0.346914	0.343993	0.0107558	-0.0143276	-0.256947	-0.0416411	-0.0959673	-0.280825	-0.0427579	-0.0715012	0.0568151	-0.104389	-0.0899386
GO_CORONARY_VASCULATURE_DEVELOPMENT	-0.0865509	0.0927596	-0.27025	-0.12474	-0.26702	-0.209509	0.0891405	0.0464456	0.0210342	0.0152322	-0.0684746	-0.256656	-0.09074	-0.50024	0.19489	0.373538	0.370857	0.42528	0.35512	0.335262	-0.0909356	-0.0322312	-0.202639	-0.206624	-0.045598	0.220158	0.128443	0.182288	0.0827552	-0.0118068
GO_CARTILAGE_DEVELOPMENT	-0.203601	-0.272119	-0.2969	-0.228669	-0.375618	-0.369684	-0.169937	-0.241019	-0.162961	-0.197704	-0.165268	-0.132321	-0.250211	-0.311554	-0.000165186	-0.0786911	-0.104446	0.177319	0.180265	-0.071523	0.394243	0.326167	0.205927	0.351692	0.208642	0.352112	0.182358	0.275358	0.231162	0.223376
GO_NEURON_PROJECTION_EXTENSION	-0.0829278	-0.0262132	-0.124203	0.0224148	-0.0600965	-0.0182812	0.0431189	0.227718	0.147856	0.091482	0.18725	-0.0231345	0.138093	-0.159672	0.0647438	0.137822	0.0520559	0.0900985	0.176352	-0.166946	0.0580329	-0.017832	-0.151927	0.122926	-0.216647	-0.0570041	0.0225716	0.00415423	-0.131547	-0.000430209
GO_REGULATION_OF_CARDIAC_MUSCLE_TISSUE_DEVELOPMENT	0.0447758	-0.0884288	-0.085345	0.173808	-0.175803	-0.232326	0.309821	0.11253	0.264654	-0.0076051	-0.112095	-0.124219	-0.218006	-0.297973	-0.0816878	0.249926	-0.0903656	0.324122	0.209861	0.260723	-0.0769077	0.0370363	-0.0239717	-0.215528	-0.0782714	-0.0177825	-0.0597487	0.0292133	0.0319276	0.0947325
GO_PYRIMIDINE_NUCLEOTIDE_BIOSYNTHETIC_PROCESS	-0.19915	-0.0738602	-0.192439	0.0893528	0.0995228	0.00520081	-0.061286	0.138759	-0.141559	0.113547	0.394886	0.0384299	0.206384	0.331739	-0.100999	-0.0947566	0.244276	0.21432	0.0583419	-0.128924	0.287672	0.371271	-0.100481	-0.0388647	-0.314344	-0.34452	0.0163297	0.156386	-0.167264	-0.317571
GO_RESPONSE_TO_MUSCLE_STRETCH	0.136994	-0.156367	-0.11769	-0.0880256	0.443506	0.184775	0.364851	0.569827	0.515451	0.401861	0.176317	0.0601905	-0.183356	-0.3413	-0.0525583	-0.169876	-0.0940127	-0.0752344	-0.123495	-0.133447	0.394597	-0.395974	0.100764	-0.346788	-0.152328	-0.0986942	-0.463931	-0.429748	0.00467459	-0.113543
GO_NEGATIVE_REGULATION_OF_OLIGODENDROCYTE_DIFFERENTIATION	-0.424376	-0.440047	-0.474168	-0.435211	-0.190856	-0.087042	0.0873433	-0.185871	-0.497773	-0.410343	0.1174	-0.254258	0.135992	-0.601744	-0.310925	0.600226	0.223421	0.377694	0.49136	0.593563	0.255489	0.255074	0.250464	-0.309707	-0.547074	0.440545	0.363167	-0.108642	0.223819	0.50071
GO_REGULATION_OF_PHOSPHATIDYLINOSITOL_3_KINASE_SIGNALING	-0.119402	-0.0896373	-0.0900634	0.0297515	0.0955217	0.046502	0.194373	0.287124	0.297277	-0.0582313	0.246616	-0.123447	0.227304	-0.272514	0.0122264	0.152551	0.259735	0.224293	0.205767	0.0216322	0.110718	-0.12033	0.0497065	-0.172302	-0.237891	-0.166368	-0.196016	-0.27513	-0.0220873	-0.159261
GO_RESPONSE_TO_COLD	-0.0799298	-0.169456	-0.118322	0.074586	0.340058	0.138476	0.252748	0.362059	0.22313	0.227547	0.249947	0.173013	-0.0727841	0.129714	-0.046495	0.148026	0.153663	0.164725	-0.00908234	0.218238	0.0390372	-0.110149	-0.122852	-0.234769	-0.288222	-0.0764257	-0.250959	-0.329275	-0.359888	-0.32799
GO_NEGATIVE_REGULATION_OF_SODIUM_ION_TRANSPORT	-0.227413	0.067163	-0.377922	0.058707	-0.0713756	-0.202747	-0.136372	0.0673051	-0.197443	-0.0178316	-0.0184145	-0.145827	-0.0434224	-0.0406386	-0.0323242	0.0772571	0.163866	0.161536	0.155674	-0.0088289	-0.110516	-0.0402612	0.135475	-0.276485	0.167514	0.0508754	0.20994	-0.035202	0.167826	0.300918
GO_CIRCULATORY_SYSTEM_PROCESS	0.00703595	0.0326242	-0.0519436	0.0547804	-0.0223895	-0.10917	0.218714	0.184498	0.168759	0.0389581	0.20083	0.000798698	0.0956328	-0.166731	0.0657302	0.157906	0.20038	0.234322	0.207741	0.110569	-0.0407523	-0.0631419	-0.0170895	-0.133412	-0.0926429	-0.14268	-0.161685	-0.162269	-0.129804	-0.237647
GO_REGULATION_OF_TRIGLYCERIDE_METABOLIC_PROCESS	-0.386672	-0.499434	-0.227791	-0.00487551	0.365838	-0.0828671	0.00313116	-0.33252	-0.46303	-0.553995	0.0844232	0.208835	-0.0871119	-0.059605	-0.600312	-0.617643	-0.0400555	0.372346	-0.00852612	-0.329041	0.456994	0.519701	0.173902	0.0473013	-0.0013566	0.0918465	0.123499	0.411141	0.523369	0.283938
GO_NEGATIVE_REGULATION_OF_GLYCOPROTEIN_BIOSYNTHETIC_PROCESS	0.00450744	-0.281239	-0.321064	-0.0410865	0.05415	0.10236	0.23656	0.531	-0.066324	-0.0190441	0.458394	-0.0691208	0.413262	0.381723	0.289251	-0.11246	-0.0669455	-0.173373	-0.128353	-0.295439	-0.0168161	-0.342466	-0.0323043	0.182374	0.160216	-0.0244464	-0.0115863	-0.251665	-0.0838879	-0.439893
GO_RESPONSE_TO_COCAINE	-0.179027	-0.0202873	-0.0675216	-0.0659063	0.0573385	-0.0684115	-0.0697529	0.0863246	-0.0162443	-0.0862759	0.0757935	-0.0156573	0.180971	-0.0176415	0.034555	-0.0426158	0.118916	0.102632	-0.175708	0.0707903	-0.102308	-0.0127818	0.116533	0.0357872	-0.111567	-0.0978163	0.119061	0.0524937	-0.0235762	0.0163511
GO_CELL_CHEMOTAXIS	-0.0791852	-0.149927	-0.0751328	-0.0318051	0.305989	0.32604	0.358432	0.38742	0.310909	0.0115097	0.355656	-0.160093	0.156848	-0.262873	0.0761317	0.188261	0.202945	-0.0362088	0.0858909	0.0558505	0.141946	-0.206484	0.0160905	-0.167409	-0.208637	-0.0622755	-0.317295	-0.319592	-0.200893	-0.322469
GO_NEGATIVE_REGULATION_OF_INTRINSIC_APOPTOTIC_SIGNALING_PATHWAY_BY_P53_CLASS_MEDIATOR	-0.258283	-0.150663	-0.472223	-0.155113	0.390545	0.119423	0.135433	0.17552	-0.135305	0.00757504	0.619012	-0.0950049	0.299125	0.315927	-0.324294	0.262896	-0.0150616	0.254415	-0.300325	-0.530617	0.367682	0.104685	0.392482	-0.0547797	-0.410424	0.262547	0.0727732	-0.239723	-0.35515	-0.27804
GO_RIBONUCLEOTIDE_CATABOLIC_PROCESS	0.0625992	-0.18118	-0.047516	-0.0282398	-0.0769122	-0.0118378	0.13966	0.0940412	-0.0652833	-0.153559	-0.136159	-0.163265	-0.22316	-0.350093	0.0708363	0.311223	0.212079	0.194662	0.164471	0.151952	-0.338612	0.104659	-0.0323595	0.0238598	-0.309088	0.204224	0.294556	0.203688	0.30939	-0.206272
GO_POSITIVE_REGULATION_OF_MITOTIC_SISTER_CHROMATID_SEPARATION	-0.165698	-0.0142345	0.0212164	-0.0835673	-0.269548	-0.0417711	-0.147939	0.150246	-0.0541606	-0.643573	-0.320009	0.123909	-0.299238	0.240874	0.112022	0.491294	0.443036	0.324151	0.0746916	0.347587	-0.10194	-0.751822	-0.70973	0.237848	-0.0917829	0.64333	0.407758	0.320173	0.470429	-0.282365
GO_DNA_TEMPLATED_TRANSCRIPTION_TERMINATION	-0.05404	0.0247016	0.125669	0.128761	0.10879	0.337735	0.158648	0.280048	-0.0173093	0.298221	0.111439	-0.311387	-0.136291	0.0207058	-0.136493	0.055143	-0.021067	-0.00900554	-0.0888607	-0.226798	0.193661	-0.127803	0.0494015	0.00624021	-0.241868	0.0726545	-0.179246	0.0441271	-0.152765	-0.0576574
GO_NEGATIVE_REGULATION_OF_INTERLEUKIN_1_PRODUCTION	0.200883	-0.14695	0.0748398	-0.0958434	0.198574	0.0302982	0.422498	0.397179	0.536967	0.132836	0.454325	-0.0285014	0.305367	-0.126042	0.331104	0.180426	-0.121902	0.0517805	0.384503	0.0362166	0.0578894	-0.299531	-0.194095	-0.425212	-0.261214	-0.157655	-0.411674	-0.46457	-0.327366	-0.222873
GO_POSITIVE_REGULATION_OF_CATION_CHANNEL_ACTIVITY	-0.293129	-0.280524	-0.154234	-0.230549	-0.0234456	-0.107513	0.0801031	-0.000380851	0.0660065	-0.00295438	0.276394	0.286925	-0.0724036	-0.0865624	0.264657	0.367389	0.352122	0.368668	0.379993	0.0421695	-0.183434	0.011901	0.122144	-0.223574	0.0103	-0.129827	-0.128206	-0.0143046	-0.381641	-0.121313
GO_REGULATION_OF_PROSTAGLANDIN_SECRETION	-0.375406	-0.301911	0.0250165	-0.0243216	0.518598	0.454284	0.185207	-0.00729433	0.0373869	0.0053355	0.390076	0.213472	0.355748	0.125303	0.248904	0.26738	-0.0280122	-0.157339	-0.232326	-0.294457	0.147412	-0.0884009	0.00477012	0.239076	0.0452021	0.0301894	0.0263584	-0.418146	-0.230479	-0.320562
GO_REGULATION_OF_PODOSOME_ASSEMBLY	0.0911934	0.49052	0.293324	0.434248	0.44908	0.334988	0.66333	0.535333	0.454147	-0.278047	0.308249	-0.274169	0.0791847	-0.560281	-0.242778	0.288499	0.46076	0.464477	0.204685	-0.230488	-0.0265392	-0.401477	-0.344427	-0.325885	-0.500025	0.0763578	-0.354223	-0.0900993	-0.266881	-0.322278
GO_CARDIAC_LEFT_VENTRICLE_MORPHOGENESIS	-0.467091	-0.227672	-0.434452	-0.320946	-0.231663	-0.30093	-0.0233188	-0.46795	-0.28805	-0.188617	-0.128087	-0.23749	-0.16009	-0.519547	-0.171677	-0.110017	0.234844	0.35564	0.279919	0.345622	0.36515	0.477336	0.163233	-0.244005	0.282184	0.0886697	0.164677	-0.271044	0.399728	0.336561
GO_NEGATIVE_REGULATION_OF_STRIATED_MUSCLE_CELL_DIFFERENTIATION	0.218137	0.0277063	0.0273449	0.0646608	0.0884568	-0.332894	0.265453	0.165259	0.452722	-0.0669509	-0.24054	-0.446881	-0.191171	-0.321475	-0.376811	0.161633	0.0940561	0.0287086	-0.0913226	0.182508	0.059458	0.0136763	0.0609644	-0.141399	0.099795	-0.043971	-0.246959	-0.0973454	0.240346	0.360371
GO_RESPONSE_TO_AMINE	-0.214425	-0.313559	-0.0750309	-0.313073	-0.334481	-0.134603	0.0271745	0.194925	-0.086035	-0.298763	0.127795	-0.0655986	0.119509	-0.0888642	0.0913597	0.29017	0.288975	0.362076	-0.0823565	0.123664	0.042298	0.204917	0.213937	-0.04865	-0.0718049	0.25062	0.0253466	-0.0521556	-0.0166905	0.227316
GO_REGULATION_OF_ORGANIC_ACID_TRANSPORT	-0.0823406	0.00122577	0.000541408	-0.0512233	-0.000320202	-0.35655	0.239781	0.308594	0.18333	-0.0871993	0.337614	0.0548181	0.101285	-0.0594731	-0.0918678	0.114217	0.136861	0.377846	0.142519	-0.010118	0.140302	-0.0816072	-0.036788	0.159012	-0.270375	0.0330423	-0.0692362	-0.110266	-0.179103	-0.11894
GO_REGULATION_OF_DNA_DEPENDENT_DNA_REPLICATION	0.18557	0.15031	0.114267	0.103189	-0.107198	0.299973	0.187214	0.0323803	0.0273065	0.153302	-0.274498	-0.0314791	-0.230709	0.194438	-0.097448	0.221469	0.00431968	0.120393	-0.0513047	-0.0220956	0.0357673	-0.169035	-0.103809	-0.0398904	-0.268893	0.150007	0.0244854	0.0611317	-0.123529	-0.167255
GO_PROTEIN_HOMOTETRAMERIZATION	-0.0279777	0.0698985	0.0687051	0.0692269	0.329939	0.1838	0.196913	0.267101	0.164348	0.0481649	0.401466	0.127153	-0.0198548	0.0156674	-0.251249	-0.219245	-0.150733	0.0609442	0.0721602	-0.163635	0.0464076	0.0505755	0.161896	-0.0688989	-0.327725	-0.153193	-0.272592	0.0317204	-0.0688344	-0.242199
GO_HEART_TRABECULA_MORPHOGENESIS	-0.133456	-0.030807	-0.410377	-0.125389	-0.166164	-0.0361786	0.265198	0.153556	0.0807861	0.241086	0.0294021	-0.27477	0.332698	-0.279468	0.26192	0.407639	0.317029	0.367471	0.382435	0.319809	0.100838	-0.181543	-0.0145174	-0.316295	-0.163002	-0.155642	-0.103367	-0.2094	-0.0957437	-0.106548
GO_RESPIRATORY_CHAIN_COMPLEX_IV_ASSEMBLY	-0.289484	-0.0287699	0.0952031	-0.127837	0.121746	0.0818828	-0.29788	-0.16651	-0.414974	-0.0145283	0.451403	-0.18884	0.118525	0.351334	0.319882	0.185402	0.116282	0.263604	-0.300976	-0.263216	-0.101202	0.0840474	0.0904385	0.215449	0.240845	0.0395478	0.0927075	0.277757	-0.371009	-0.247278
GO_VESICLE_LOCALIZATION	-0.0596329	-0.111134	-0.103591	0.021571	0.00111598	0.046559	0.193093	0.24862	0.152736	0.122442	0.218969	-0.0646192	-0.117094	-0.0286453	0.00650022	0.15384	0.0477025	0.250548	0.114277	-0.193017	0.0318842	-0.102304	-0.0558566	-0.00226049	-0.256221	0.0408677	-0.0417817	0.00280993	-0.163553	-0.0430506
GO_POSITIVE_REGULATION_OF_LEUKOCYTE_APOPTOTIC_PROCESS	-0.117527	-0.298323	-0.278828	-0.365334	0.414574	0.325361	0.445573	0.440246	0.437265	-0.342867	0.137293	-0.34255	0.184595	-0.279166	-0.148532	0.114158	0.192109	0.128212	-0.0751186	-0.107839	0.285022	-0.268254	-0.274826	-0.244397	-0.167366	0.130962	-0.278326	-0.0966409	-0.28341	0.00970222
GO_POSITIVE_REGULATION_OF_CELL_FATE_COMMITMENT	-0.16441	0.145499	0.532884	0.117941	0.648367	0.701693	0.27266	0.225002	0.337278	-0.154073	0.348571	0.341083	0.0104761	-0.0908516	-0.191833	-0.261382	-0.288379	-0.208001	0.175403	0.44949	-0.0751154	-0.497285	-0.522287	-0.103908	-0.222296	-0.171272	-0.573381	-0.395921	0.104008	-0.274852
GO_FOREBRAIN_MORPHOGENESIS	-0.551829	-0.19459	-0.501628	-0.564684	-0.542672	-0.639039	-0.421787	-0.584085	-0.698831	-0.0547939	-0.21104	-0.133132	0.336714	0.212732	0.0742781	-0.0761557	-0.253477	0.0741249	0.300672	-0.236553	0.263444	0.755987	0.2809	0.590376	-0.162798	0.333204	0.27707	0.670731	0.54709	0.585524
GO_TELOMERE_CAPPING	-0.00477839	0.12468	0.00270832	0.132972	0.0706135	-0.0544443	-0.0319764	0.152565	0.122138	0.132378	-0.29326	-0.0378711	0.000220942	0.3196	-0.153481	0.13933	0.0639869	0.381008	0.183886	-0.11677	-0.125062	-0.213542	-0.355175	-0.26606	-0.334319	0.102287	-0.222843	0.206591	-0.134475	0.203483
GO_PROSTATE_GLAND_MORPHOGENESIS	-0.313483	-0.0893544	-0.275693	-0.199924	-0.281357	-0.386428	-0.219706	-0.344367	-0.303465	-0.362418	-0.224181	0.112216	0.0023446	-0.128451	-0.245081	-0.110602	-0.0137346	0.00623398	0.2459	-0.149539	0.162912	0.320689	-0.137497	0.421675	-0.0668727	0.0432265	0.328114	0.294686	0.550649	0.46735
GO_NEGATIVE_REGULATION_OF_AXON_EXTENSION	0.0402482	0.0923272	0.0408227	0.0896054	-0.0114995	-0.110314	-0.126363	0.17521	0.193202	0.0054592	0.0323116	0.144093	0.10818	-0.159671	0.240122	0.0229365	0.17721	0.173917	0.308101	-0.164226	-0.259575	-0.151238	-0.216712	0.0537479	-0.0955494	-0.123655	0.0765764	0.0104578	-0.170878	-0.0628044
GO_POSITIVE_REGULATION_OF_TYPE_I_INTERFERON_PRODUCTION	-0.0311155	0.0465971	0.145567	0.0493317	0.369873	0.415822	0.435043	0.482788	0.426203	0.0458743	0.212082	-0.177411	0.0439032	-0.111227	-0.112869	-0.0955853	0.0531534	0.0308156	0.164605	-0.131098	0.116655	-0.363041	-0.354085	-0.197913	-0.275921	-0.0313361	-0.344852	-0.0336327	-0.224209	-0.250523
GO_REGULATION_OF_STRESS_ACTIVATED_PROTEIN_KINASE_SIGNALING_CASCADE	-0.0223458	0.0153645	-0.0710046	0.0893304	0.166729	0.20513	0.274875	0.349207	0.302299	0.142306	0.270346	-0.138011	0.0416994	-0.196178	-0.0410556	0.101886	0.103964	0.247154	0.121229	-0.104221	0.0990332	-0.119899	-0.209097	-0.068361	-0.311633	-0.0986997	-0.223094	-0.183813	-0.232836	-0.031149
GO_MYELOID_CELL_DEVELOPMENT	-0.0825619	-0.278014	-0.312676	-0.117826	0.150615	-0.0390577	0.298127	0.338135	0.295427	0.00270075	0.191894	-0.0907231	0.0558417	-0.131349	0.137947	0.319605	0.18156	0.149453	0.150377	0.0131764	0.150957	-0.23716	-0.0302477	-0.108981	-0.199449	-0.11799	-0.213051	-0.0986865	-0.197713	-0.145061
GO_NEGATIVE_REGULATION_OF_KINASE_ACTIVITY	0.0707635	-0.0135903	-0.0110687	0.108493	0.108194	0.0732617	0.39253	0.386538	0.333554	0.133948	0.265494	-0.170251	0.112264	-0.167018	-0.048487	0.0839935	0.0363184	0.193789	0.250314	0.0434775	0.142981	-0.142877	-0.155185	-0.190481	-0.325769	-0.103693	-0.276682	-0.209851	-0.250107	-0.220213
GO_REGULATION_OF_MITOCHONDRIAL_MEMBRANE_PERMEABILITY_INVOLVED_IN_APOPTOTIC_PROCESS	-0.363499	-0.263513	-0.242056	-0.246335	0.105052	0.0932387	0.148896	0.156797	0.218138	-0.276114	0.410525	0.0372526	0.327853	0.113688	0.0960118	-0.17748	-0.103038	0.108251	0.093863	-0.147742	0.315778	0.13977	0.0943667	-0.102285	-0.192517	-0.117861	-0.207804	-0.0475753	-0.186226	0.128769
GO_REGULATION_OF_HISTONE_DEACETYLATION	0.344398	0.170953	0.154863	0.107582	0.0864979	-0.251816	0.0978242	0.315278	0.059994	0.100183	0.0876301	-0.416942	-0.221168	-0.33238	0.070784	0.0428749	0.106691	0.192593	0.133585	-0.0499709	0.254417	-0.0972597	-0.276028	-0.00985825	-0.384172	-0.00656146	-0.0691025	0.230629	-0.204942	0.25786
GO_REGULATION_OF_PHOSPHATASE_ACTIVITY	-0.0785285	0.0169385	-0.109224	0.0387412	0.211436	0.119563	0.205898	0.254539	0.0344204	0.228565	0.21185	0.00017289	0.078417	0.0343967	-0.098325	-0.0054137	0.0459961	0.203067	0.133555	-0.0823069	0.106325	0.045646	-0.273037	-0.0792267	-0.222127	0.0729163	-0.219471	-0.185714	-0.217875	-0.0932733
GO_NEUROTRANSMITTER_UPTAKE	0.30171	-0.0344265	0.0594137	0.359027	0.327573	0.084167	0.193406	0.261939	0.418585	0.0479377	0.42811	0.172774	0.150629	0.0697125	-0.178049	-0.0860517	-0.0667234	0.0417773	-0.0366569	0.0458876	-0.054465	-0.123415	0.06286	-0.11437	-0.167449	-0.387744	-0.353336	-0.338347	0.0671298	-0.480508
GO_MICROTUBULE_ANCHORING	-0.012	0.138931	0.0169078	0.0865273	0.111659	-0.0849676	-0.277267	-0.161383	-0.327497	-0.0726795	-0.0353153	0.461213	-0.0177229	0.291367	0.271409	0.338708	0.000211838	0.347594	0.328341	-0.267262	0.0493736	-0.328705	-0.479197	0.096426	-0.240559	-0.115341	0.101406	0.152004	0.0129495	-0.221274
GO_REGULATION_OF_MRNA_CATABOLIC_PROCESS	-0.232802	-0.110063	-0.157272	-0.0407057	0.250515	0.290299	0.352651	0.386443	0.3357	0.137865	0.286638	-0.297127	0.0753896	0.0188385	-0.150139	-0.00388166	-0.125324	0.147704	0.0483005	-0.124051	0.214497	-0.153055	-0.0620898	-0.0891936	-0.339624	-0.161499	-0.244015	-0.0276882	-0.132793	-0.144669
GO_INTERMEDIATE_FILAMENT_ORGANIZATION	-0.294331	-0.440718	-0.332194	-0.341325	-0.165461	-0.31106	0.0166692	0.176656	-0.284793	-0.096971	0.563977	-0.0937166	0.34427	0.170774	-0.190072	0.441326	-0.0479635	0.179507	-0.0900684	-0.0156	0.306606	0.37352	0.0301021	0.142994	-0.237177	-0.164685	-0.0852577	-0.00649014	0.294589	0.163284
GO_NEGATIVE_REGULATION_OF_CELL_DIVISION	-0.14617	-0.271704	-0.0997738	0.0366046	-0.244941	0.271619	0.236568	0.166901	-0.119679	0.194675	0.0835529	0.241941	0.0270954	0.167077	0.178232	0.446096	0.42483	0.36366	-0.138384	0.154039	-0.326105	-0.212414	-0.0365673	0.182088	-0.390932	0.115335	-0.0886035	-0.39778	-0.295871	-0.283187
GO_CELLULAR_RESPONSE_TO_UV	-0.162147	-0.314922	-0.287672	-0.123514	-0.0555386	-0.125366	-0.0418102	-0.0622267	-0.138027	-0.139002	0.0919466	-0.214048	-0.0285352	0.0423953	0.0601783	0.131263	0.268328	0.372979	0.165984	-0.19251	0.0488891	0.19545	-0.166493	-0.0357233	-0.183451	0.247208	0.289642	0.205597	-0.0852271	0.193294
GO_REGULATION_OF_NUCLEAR_DIVISION	-0.0577792	-0.0123282	0.00863443	0.00219166	-0.0535823	0.133007	0.0355746	0.0564491	0.0463544	-0.0553991	-0.0361067	-0.0833176	-0.174624	0.0562348	-0.0756701	0.184867	0.121744	0.33422	0.174484	-0.0949234	0.11465	-0.107132	-0.295264	-0.00224119	-0.26715	0.163733	0.0983335	0.0673681	-0.0239823	-0.0693464
GO_RESPONSE_TO_ACID_CHEMICAL	-0.156354	-0.142729	-0.142045	-0.128889	-2.1933e-05	-0.0709944	0.104734	0.118715	0.0924263	0.0327169	0.249231	0.0215885	0.047974	-0.075429	0.0435107	0.0223407	0.0928564	0.24356	0.173168	-0.0765615	0.131633	0.0690395	-0.0357036	0.0534107	-0.0742324	-0.0703705	-0.0243949	-0.0563758	-0.0658664	-0.115521
GO_RESPONSE_TO_PROSTAGLANDIN_E	-0.384439	-0.271619	-0.360911	-0.00227233	0.317789	0.282846	0.209505	0.168219	0.0660101	0.0688741	0.287936	-0.0389288	0.1257	-0.0480202	-0.238322	-0.306875	0.0110847	0.2087	0.11703	0.0679767	0.332065	0.16765	0.289498	-0.11241	0.0903991	-0.342248	-0.209547	-0.340659	-0.139568	-0.236147
GO_POSITIVE_REGULATION_OF_EPITHELIAL_TO_MESENCHYMAL_TRANSITION	-0.246354	-0.344018	-0.291651	-0.346553	-0.315099	-0.174793	0.307454	0.262503	0.244808	-0.360917	-0.132047	-0.281933	-0.168277	-0.403136	-0.217284	0.154604	-0.0293098	0.263729	0.153069	0.0916741	0.247266	0.293945	0.0759267	0.190214	-0.191894	0.202424	0.0987299	0.173466	0.205761	0.0374504
GO_RESPONSE_TO_STEROID_HORMONE	-0.0424873	-0.23703	-0.155813	-0.117971	-0.0343254	-0.100263	0.147063	0.147812	0.144786	0.0904067	0.224992	-0.0190988	0.00366914	-0.0572148	0.0340542	0.124241	0.0813012	0.193564	0.152911	-0.067953	0.160257	-0.0308873	-0.0419292	-0.0231874	-0.143382	-0.0380997	-0.155688	-0.0122375	-0.0341113	0.00404233
GO_POSITIVE_REGULATION_OF_RNA_SPLICING	0.220582	0.551969	0.104205	0.588932	0.141923	0.262417	0.23774	0.36366	-0.0850064	0.252511	-0.133291	-0.49011	-0.320863	-0.393581	-0.217197	-0.178356	0.153426	0.0901933	-0.30888	-0.264715	-0.0759736	-0.176865	0.10442	-0.172824	-0.047501	0.171852	-0.0105768	-0.0287593	0.029169	0.0148252
GO_RESPONSE_TO_IMMOBILIZATION_STRESS	-0.210863	-0.212446	-0.240108	-0.291833	0.194199	-0.234435	0.425525	0.053151	0.467886	-0.261028	0.0333029	-0.0488622	0.384228	-0.0543883	-0.0462934	-0.130859	0.0891649	0.0159651	0.273688	-0.0602114	0.440816	-0.0968776	0.352314	-0.323742	0.0141263	-0.169455	-0.287986	0.0714894	0.298062	0.0951289
GO_RESPONSE_TO_INTERLEUKIN_4	-0.115243	-0.0636215	0.115213	-0.161647	0.248229	0.478293	0.165763	0.252164	0.220428	-0.185817	0.330123	-0.0526062	-0.166394	-0.110435	-0.1714	-0.356042	-0.157745	-0.301971	-0.0179083	0.118545	0.257388	-0.0608699	0.144994	-0.0426089	-0.0110315	-0.148309	-0.309452	-0.0394737	0.0506753	-0.0476302
GO_POSITIVE_REGULATION_OF_KERATINOCYTE_DIFFERENTIATION	0.0834391	0.421778	-0.0285562	0.119363	0.3419	0.123286	0.356995	0.449494	0.0378629	0.322491	-0.0482826	0.0498947	-0.378527	-0.0545254	-0.0115793	-0.245129	-0.0440245	0.0661788	0.375333	0.185071	-0.121591	-0.308688	-0.134741	-0.454194	-0.3975	-0.407204	-0.3997	-0.147694	0.168527	0.20546
GO_CARDIAC_CHAMBER_MORPHOGENESIS	-0.108786	-0.129459	-0.231543	-0.00542707	-0.334268	-0.2926	0.11134	-0.0197571	0.0508366	-0.181895	-0.140238	-0.223563	-0.147677	-0.314987	0.201167	0.2969	0.247568	0.341235	0.33042	0.244644	0.0521437	0.0883684	-0.0762226	-0.131692	0.00196463	0.0931783	0.086348	0.123916	0.057494	0.0955553
GO_REGULATION_OF_CARTILAGE_DEVELOPMENT	-0.101286	-0.23555	-0.329156	-0.129006	-0.297363	-0.399108	-0.161261	-0.167312	-0.115107	-0.145397	-0.13951	0.0842914	-0.318624	-0.20313	0.12469	0.0585781	-0.193151	0.247947	0.0683906	-0.112198	0.361522	0.231222	-0.0672377	0.303109	0.212468	0.241889	0.0514896	0.235501	0.148384	0.180124
GO_POSITIVE_REGULATION_OF_INTERLEUKIN_8_PRODUCTION	-0.232137	-0.119006	-0.267401	-0.312751	0.428256	0.498834	0.551898	0.517031	0.504918	-0.0287314	0.343897	-0.210671	0.297396	-0.357441	0.196129	0.272911	0.358735	0.111822	-0.00349387	-0.0978135	0.0691384	-0.369338	-0.417421	-0.100573	-0.212933	-0.309565	-0.4359	-0.441463	-0.255716	-0.1878
GO_REGULATION_OF_DEFENSE_RESPONSE_TO_VIRUS	-0.178247	0.0513432	-0.0540055	0.0345075	0.409728	0.470305	0.207984	0.35294	0.308734	0.132882	0.247122	-0.107313	0.105185	0.0312065	0.0429632	-0.0259616	-0.00053398	-0.213008	-0.13907	-0.0884735	0.115452	-0.0541514	-0.177181	-0.0619693	-0.206711	-0.189565	-0.313518	-0.207445	-0.417249	-0.0123178
GO_RESPONSE_TO_PEPTIDE	-0.0621463	-0.142221	-0.115175	-0.0253046	0.112869	0.0360914	0.259065	0.283939	0.244038	0.107536	0.270634	-0.110692	0.03183	-0.195072	0.0200094	0.184803	0.146278	0.287767	0.240569	-0.0675928	0.152592	-0.150981	-0.0690428	-0.225751	-0.180511	-0.125598	-0.211072	-0.119038	-0.149775	-0.124402
GO_DNA_DEPENDENT_DNA_REPLICATION	0.102656	0.091413	0.18202	0.104868	0.0171766	0.358025	-0.000475601	0.0442162	-0.0618545	0.0869892	-0.229074	-0.000967424	-0.0693034	0.0332817	-0.171384	0.075408	0.0294669	0.126446	-0.0967388	0.0375407	0.0373016	-0.103274	-0.166428	-0.152327	-0.183109	0.104084	0.0474169	-0.0122621	-0.0895509	-0.0724961
GO_REGULATION_OF_SKELETAL_MUSCLE_CELL_DIFFERENTIATION	-0.246994	-0.140734	-0.194251	-0.06444	-0.0229983	-0.399668	0.0548492	-0.0529209	-0.00184614	-0.144935	-0.157814	-0.229287	-0.465334	0.140095	-0.377059	0.142922	0.111305	0.215072	0.172935	-0.407318	0.238468	-0.0728864	0.127749	-0.0154959	-0.105149	0.603903	0.56313	0.410796	0.454622	0.251419
GO_POSITIVE_REGULATION_OF_CELLULAR_PROTEIN_CATABOLIC_PROCESS	-0.111383	-0.0286174	-0.07599	0.107336	0.204146	0.163119	0.269479	0.344751	0.175717	0.0950638	0.296165	-0.123131	0.174343	-0.0744634	-0.0274131	0.0619625	-0.0204666	0.273227	0.260981	-0.152358	0.0535948	-0.204574	-0.112775	-0.197153	-0.195705	-0.212185	-0.277897	-0.0377029	-0.168782	-0.162355
GO_STEROL_HOMEOSTASIS	0.0915919	-0.0402083	-0.0207205	0.152799	0.408903	0.265931	0.390298	0.360331	0.337901	0.132503	0.395485	-0.0311517	-0.057673	-0.208181	0.0619006	0.264329	0.170814	0.112876	0.0120584	-0.10913	0.115734	-0.249383	-0.202578	-0.251564	-0.241292	-0.252333	-0.294122	-0.229912	-0.417806	-0.23245
GO_EMBRYONIC_AXIS_SPECIFICATION	-0.145705	0.156057	0.0275408	0.1616	-0.00644312	0.000568689	0.0266778	-0.155412	-0.356813	-0.204701	-0.1119	0.104233	-0.347732	0.0764534	0.0294183	0.159396	0.10101	0.268346	0.163089	0.195891	-0.14897	0.13543	-0.254968	0.159093	0.00652109	0.0241274	0.0787517	-0.00397405	0.151511	0.0921218
GO_REGULATION_OF_LEUKOCYTE_APOPTOTIC_PROCESS	-0.270096	-0.176492	-0.269835	-0.260864	0.276943	0.322479	0.368969	0.390564	0.340129	-0.122921	0.301145	-0.274575	0.253954	-0.296353	-0.154871	-0.0938839	0.154962	0.0449007	-0.011611	0.0300155	0.275324	0.0356333	-0.132378	-0.105097	-0.116902	-0.0983767	-0.321944	-0.165167	-0.359089	-0.0494904
GO_CELLULAR_RESPONSE_TO_LIPID	0.0439892	-0.119279	-0.110656	-0.00399242	0.0604089	0.0301804	0.27551	0.269473	0.25364	0.0102689	0.199607	-0.0895287	-0.0196154	-0.176449	0.000102686	0.143205	0.0956678	0.193869	0.146947	0.0256594	0.091911	-0.0953099	-0.128163	-0.17224	-0.141103	-0.0801956	-0.182667	-0.0901933	-0.0620979	-0.116569
GO_LIPOPROTEIN_METABOLIC_PROCESS	-0.329266	-0.341152	-0.331248	-0.253766	0.259056	0.436175	0.331517	0.0955787	0.29607	-0.40991	0.30115	0.201947	0.0680912	-0.186182	0.31354	0.392453	0.443485	0.253226	0.268048	0.129027	0.0197394	-0.148933	-0.0199085	-0.0455705	-0.323769	-0.240804	-0.218717	-0.353995	-0.0844299	-0.117749
GO_DISRUPTION_OF_CELLS_OF_OTHER_ORGANISM_INVOLVED_IN_SYMBIOTIC_INTERACTION	-0.513211	-0.550272	-0.351812	-0.215011	-0.299466	0.0234372	0.0889991	0.00841165	0.0199034	-0.356368	0.505049	0.13172	-0.0487282	0.19669	-0.0722729	-0.486565	-0.176742	-0.265115	0.292836	0.14133	0.379006	0.214176	0.340608	0.276374	0.0650618	0.152657	-0.202526	0.0128831	0.16591	0.48142
GO_IRON_COORDINATION_ENTITY_TRANSPORT	0.187324	-0.33484	0.145021	0.110895	-0.0448619	-0.249489	0.144525	-0.213559	-0.371866	0.311253	0.0153497	0.445087	-0.0822458	0.247643	0.123541	-0.27116	0.0999582	0.389707	0.295013	-0.193549	-0.365731	-0.412885	-0.245619	-0.126957	-0.513283	0.305414	0.125398	0.193249	0.187843	0.106047
GO_PHOSPHATIDYLCHOLINE_BIOSYNTHETIC_PROCESS	-0.0475957	0.187342	0.159513	0.24724	0.300127	0.25452	0.352405	0.308287	0.0108537	0.476279	0.498441	0.27194	0.205868	0.171248	-0.100359	0.0229549	-0.115187	0.0361459	0.0679768	-0.296432	0.113267	-0.278304	-0.131607	-0.26219	-0.382343	-0.381313	-0.214555	-0.161981	-0.395644	-0.410112
GO_REGULATION_OF_COAGULATION	-0.0998595	-0.238779	-0.183406	-0.070188	0.103285	0.170407	0.503723	0.428079	0.444178	0.102789	0.3633	-0.036131	0.14062	-0.274063	0.186149	0.261606	0.178331	0.333088	0.263527	-0.0642455	0.0466086	-0.349224	-0.0142524	-0.248022	-0.146263	-0.235615	-0.327068	-0.256245	-0.361214	-0.204827
GO_MEMBRANE_BIOGENESIS	-0.256311	-0.258585	-0.33436	0.0669445	-0.206696	-0.205094	0.18602	0.224918	0.0321889	0.199139	0.298389	0.00374378	-0.0985288	-0.29467	0.185576	-0.0529084	0.0582271	0.194354	-0.0255318	0.0821761	0.0398416	0.141953	0.0776852	0.108224	0.1911	-0.132788	-0.0966017	-0.144486	0.0327721	-0.0243396
GO_REGULATION_OF_EPIDERMIS_DEVELOPMENT	-0.132505	-0.256338	-0.310359	-0.27242	-0.0857533	-0.131282	0.12244	0.0136601	-0.113372	-0.0930537	-0.1405	-0.0493388	-0.277579	-0.0902986	-0.0645726	0.115676	0.198127	0.174492	0.18588	0.0196901	0.171608	-0.0321937	-0.0919342	0.0877156	-0.151066	0.101773	0.212987	0.217248	0.220429	0.078649
GO_FORMATION_OF_PRIMARY_GERM_LAYER	-0.0683457	-0.336218	-0.186348	-0.25542	-0.419181	-0.342326	0.149329	0.0209679	0.0803685	-0.183922	-0.0756678	0.0263894	-0.0482415	-0.128335	-0.0774848	0.0662614	-0.0813595	0.0419585	0.237754	0.11147	0.264426	0.0918677	0.0704376	0.271721	-0.0830433	0.280548	0.150088	0.0982085	0.314186	0.114686
GO_NEGATIVE_REGULATION_OF_MUSCLE_CELL_DIFFERENTIATION	0.163718	-0.0553567	0.0370429	0.0551327	-0.0358747	-0.28768	0.36306	0.233996	0.228811	-0.159875	-0.242253	-0.253852	-0.255614	-0.293334	-0.209349	0.222574	0.103657	0.0467689	-0.0566916	0.168462	0.0481324	-0.0325299	-0.0829008	-0.216357	0.0283823	0.00521905	-0.0909743	-0.0942901	0.204818	0.317791
GO_ENERGY_RESERVE_METABOLIC_PROCESS	-0.143353	-0.00611655	-0.0981985	-0.175636	-0.0871583	-0.194213	0.0152407	0.136059	-0.137132	0.318139	0.206686	-0.0301565	-0.136768	-0.0436139	-0.321877	-0.272505	-0.277822	-0.0188285	0.105954	-0.106285	0.344604	0.184708	0.18664	0.259344	-0.0760168	0.0900185	-0.287315	-0.0326496	0.0263988	0.119336
GO_GLYCOLIPID_BIOSYNTHETIC_PROCESS	0.0403064	-0.319226	-0.121036	-0.0867866	0.239318	0.0837428	-0.275741	-0.086634	-0.163172	0.307616	0.169716	0.0992043	0.293312	0.0288877	-0.0296548	0.00194304	0.308137	0.0351739	-0.203638	-0.226421	0.0544657	0.0905044	-0.200002	0.119855	-0.037875	0.000508688	0.153353	-0.164889	-0.153273	0.0430466
GO_REGULATION_OF_ACTIN_NUCLEATION	-0.261493	-0.107105	-0.310467	0.0101439	0.0757998	-0.238388	0.23581	-0.0509734	0.145038	0.135732	0.370103	-0.302356	0.255355	-0.14322	0.17571	0.352777	0.0746263	0.251797	0.110441	0.106625	0.00668454	-0.0828619	-0.226238	-0.239491	-0.319849	-0.0946623	-0.305885	0.0620922	-0.0551483	0.0467063
GO_REGULATION_OF_DENDRITIC_CELL_DIFFERENTIATION	-0.255697	-0.433147	-0.510162	-0.533359	0.289984	0.493823	0.459756	0.336594	0.157565	-0.15496	0.501017	-0.270311	0.515273	-0.499492	0.624854	0.321862	0.307092	-0.186599	0.0630233	0.335203	0.589208	-0.332547	0.272097	-0.320904	-0.437573	0.0447905	-0.628978	-0.440629	-0.408502	-0.192276
GO_EPITHELIAL_CELL_DEVELOPMENT	0.0152524	0.0632154	0.0635589	0.0809024	-0.0542554	-0.247441	0.239118	0.30464	0.184711	0.0411342	0.128568	0.0797543	0.0218387	-0.0123421	0.00312996	0.138085	0.0690403	0.235435	0.157006	-0.0105989	0.0159871	-0.201854	-0.170033	-0.0392802	-0.263561	-0.208994	-0.157728	-0.163115	-0.0340208	-0.0271425
GO_NEGATIVE_REGULATION_OF_LIPID_METABOLIC_PROCESS	0.0467564	-0.0190857	0.076963	-0.0601785	0.316808	0.0138481	0.353447	0.319824	0.35295	0.0964859	0.350547	-0.0065339	-0.0631643	0.00302414	0.27392	0.371887	0.199149	0.280079	0.227822	0.0198412	-0.20053	-0.308962	-0.137309	-0.242422	-0.243016	-0.299667	-0.125534	-0.344637	-0.232548	-0.349926
GO_PROTEIN_LOCALIZATION_TO_KINETOCHORE	-0.182611	-0.0391478	-0.238063	-0.00659938	0.347667	0.192042	-0.195702	-0.0542424	-0.287073	-0.384878	0.052499	0.34833	0.0585752	0.180386	0.155552	0.204106	-0.0683078	0.445237	0.086473	0.0509567	0.310875	-0.000689718	-0.217463	0.172008	-0.5608	-0.228862	0.102	0.248959	-0.372851	-0.203379
GO_NEGATIVE_REGULATION_OF_FAT_CELL_DIFFERENTIATION	0.174811	0.138754	0.0698396	0.0201562	-0.200291	-0.126706	0.150115	0.277638	0.217411	-0.195602	-0.0780365	-0.348204	-0.280973	-0.428573	-0.101328	0.1483	0.084685	-0.0126706	0.186778	0.249343	0.178653	-0.120006	-0.188243	-0.0516507	0.227153	0.326724	-0.131312	0.017091	0.106029	-0.033006
GO_PHOTOPERIODISM	0.045278	-0.237089	-0.105865	-0.0759561	0.238382	-0.264445	-0.0241061	-0.075919	0.0453119	0.187004	0.0161728	-0.0068099	-0.0220507	-0.0637872	-0.412606	0.142056	-0.256523	0.101034	-0.0876758	-0.174391	0.330305	0.0267724	-0.0403408	-0.0421028	0.035606	0.172498	0.00743862	0.0845056	0.121543	0.0286565
GO_ALPHA_AMINO_ACID_BIOSYNTHETIC_PROCESS	-0.124661	-0.0793469	-0.0735437	-0.0389692	0.173798	0.0214376	-0.0204072	0.137508	-0.0468921	-0.0511941	0.463267	-0.0790355	0.172883	0.128485	-0.19136	-0.29375	-0.145796	0.297574	-0.0428265	-0.368906	0.182827	0.0723911	0.0827239	0.218511	-0.261501	-0.132208	-0.17894	0.0747911	-0.0331648	0.104149
GO_MESENCHYMAL_TO_EPITHELIAL_TRANSITION	0.0275805	0.111399	-0.15007	-0.177142	-0.327737	-0.0850665	0.288313	-0.0570694	0.0397939	-0.431693	-0.29653	-0.352963	-0.442727	-0.177241	-0.335719	-0.293985	-0.0284329	-0.15781	0.257392	0.231771	0.457004	0.133134	0.0832285	0.300857	-0.109095	0.37177	-0.163273	0.364061	0.30805	0.223269
GO_ESTABLISHMENT_OF_ENDOTHELIAL_INTESTINAL_BARRIER	0.292714	-0.121552	0.380429	-0.168994	0.287019	0.219963	0.529702	0.491843	0.445952	0.227211	0.594018	0.328578	0.221204	0.136842	0.250436	0.2524	-0.0212196	0.371149	-0.0729614	0.0674516	-0.0884387	-0.26679	-0.0146303	-0.283817	-0.51258	-0.46609	-0.505104	-0.521255	-0.496109	-0.351379
GO_SALIVARY_GLAND_DEVELOPMENT	-0.266073	-0.107139	-0.236259	-0.100526	-0.26273	0.0716188	0.320809	0.373208	0.216675	0.0162685	0.276053	0.00930247	0.312597	-0.328639	0.0807823	0.0541481	0.121644	0.187567	0.066363	-0.231338	0.246791	-0.1555	0.0589776	0.169021	-0.216479	-0.165137	-0.141535	-0.0578764	0.0269117	-0.111159
GO_CELL_CYCLE_DNA_REPLICATION	0.106822	0.122633	0.0983617	0.147558	0.038667	0.378242	0.0523749	0.0445436	-0.0403382	0.0441823	-0.235748	-0.147085	-0.0349349	0.074627	-0.0608855	-0.12558	-0.120346	0.0376657	-0.114567	0.140863	0.231246	-0.0957335	0.0592179	-0.0961008	-0.218344	-0.0530098	0.106377	-0.0215469	-0.0411143	-0.18644
GO_NEGATIVE_REGULATION_OF_TRANSCRIPTION_ELONGATION_FROM_RNA_POLYMERASE_II_PROMOTER	-0.0878264	-0.380755	0.0945259	-0.16562	0.272018	0.39551	-0.0543493	-0.0351866	0.0672548	0.561522	0.518681	-0.148806	0.288903	0.354528	-0.170212	0.294982	0.0735031	0.395237	-0.0553027	-0.293787	0.508812	-0.0616933	-0.149514	0.0522026	-0.580713	-0.406519	-0.208436	-0.341699	-0.429525	0.164456
GO_CHROMOSOME_CONDENSATION	0.0628963	-0.0016895	0.24704	0.229462	0.142466	0.293897	0.313344	0.362276	0.350663	-0.0267184	-0.199451	-0.365859	-0.326689	-0.126427	-0.133515	0.101699	0.50927	0.306866	0.453319	-0.15721	-0.112095	-0.376752	-0.137011	-0.261547	-0.333425	0.239397	0.246545	-0.206431	-0.169485	-0.273699
GO_REGULATION_OF_MONOOXYGENASE_ACTIVITY	0.0679523	-0.0352781	-0.0544749	0.066814	0.24712	0.397678	0.34658	0.345636	0.40331	0.0972583	0.365107	-0.150203	0.195667	-0.106151	0.214559	0.293498	0.198213	0.181399	0.206584	-0.0388315	-0.160894	-0.337805	-0.257522	-0.237113	-0.266962	-0.343841	-0.336019	-0.299567	-0.168776	-0.380241
GO_SENSORY_PERCEPTION_OF_MECHANICAL_STIMULUS	-0.196941	0.00913565	-0.0284236	-0.051495	-0.0112585	-0.0539598	0.0863629	0.0928954	-0.112359	0.139353	0.227405	0.278306	0.0849363	0.257559	0.151516	0.0199892	0.114455	0.0752122	-0.00422102	-0.108431	-0.0225351	-0.112874	-0.00943233	0.0901723	-0.0903383	-0.0183053	0.00217544	-0.124983	-0.149989	-0.163811
GO_ESTABLISHMENT_OF_EPITHELIAL_CELL_POLARITY	0.191776	0.237469	0.345496	0.403114	0.177614	0.289044	0.2865	0.253392	0.310892	0.200619	0.209462	-0.254048	-0.136694	-0.069368	-0.330278	0.0937628	0.309423	0.186158	0.288182	0.10046	-0.0548048	-0.158617	-0.485116	-0.193317	-0.347921	-0.156571	-0.203006	-0.224803	-0.291231	-0.194473
GO_TOLL_LIKE_RECEPTOR_9_SIGNALING_PATHWAY	-0.000757462	-0.27982	-0.0323982	-0.188382	0.433436	0.553358	0.505047	0.565421	0.487404	-0.0662609	0.344997	-0.0475104	0.0673831	-0.27664	0.0145211	-0.0849429	0.061004	-0.118542	0.0675518	-0.0919914	0.137938	0.0600263	-0.138886	-0.188743	-0.237564	-0.286701	-0.316355	-0.432889	-0.195353	-0.31886
GO_EMBRYONIC_DIGIT_MORPHOGENESIS	-0.00194903	-0.14146	-0.0707147	0.0564242	-0.333205	-0.336098	-0.145176	-0.200503	-0.141446	-0.112857	-0.166795	0.109478	-0.330446	0.222299	0.246956	0.118272	0.148309	0.32617	0.133028	-0.132517	0.0735138	0.0462379	-0.0677716	-0.0225723	0.190775	0.162934	0.130679	0.384608	0.0824567	0.078966
GO_T_CELL_ACTIVATION_INVOLVED_IN_IMMUNE_RESPONSE	0.149701	0.0134295	-0.109662	0.0727313	0.39913	0.385211	0.477787	0.404723	0.43432	0.0752402	0.259485	-0.196862	-0.109513	-0.40507	-0.149612	0.0327858	0.147913	-0.114484	-0.168852	0.00990324	0.279901	-0.316105	-0.150039	-0.242026	-0.225387	-0.0415056	-0.400909	-0.206564	-0.218875	-0.203138
GO_NEGATIVE_REGULATION_OF_LEUKOCYTE_PROLIFERATION	-0.00898125	-0.00830046	-0.0501229	0.0896916	0.257995	0.306722	0.360881	0.360412	0.361488	-0.185854	0.155806	-0.193482	-0.0697323	-0.221762	0.0519936	0.190956	0.125899	0.0966083	-0.183663	-0.139672	0.176856	-0.147853	-0.183775	-0.0843654	-0.242024	0.0462633	-0.188777	-0.105016	-0.0981356	-0.221054
GO_NEGATIVE_REGULATION_OF_GLIOGENESIS	-0.182885	-0.26016	-0.168619	-0.0409611	-0.23844	-0.1598	-0.039964	0.0928739	0.0415021	-0.18144	0.114759	-0.308609	0.246778	-0.406859	0.0233322	0.122282	-0.105417	0.294864	0.329489	0.204029	0.0531466	0.14148	0.0794533	0.0489746	-0.114565	0.147066	0.0719106	0.0343306	0.0255327	0.347707
GO_REGULATION_OF_ANTIGEN_PROCESSING_AND_PRESENTATION_OF_PEPTIDE_ANTIGEN	-0.293086	0.0622173	0.0103719	0.200101	0.557378	0.720247	0.235481	0.225118	0.406881	-0.508443	0.658848	0.114015	-0.552022	0.0295426	0.147111	-0.359487	0.356788	0.320112	0.644957	-0.4311	-0.468339	0.351469	-0.356759	-0.32569	-0.475051	-0.308883	-0.498078	-0.693497	0.305248	-0.124902
GO_REGULATION_OF_NEURONAL_SYNAPTIC_PLASTICITY	-0.48013	-0.435943	-0.427234	-0.202972	-0.246397	-0.142408	0.175542	-0.0424329	-0.245019	-0.00161509	0.222664	-0.0373439	0.105816	-0.311252	0.0673834	0.100323	0.205869	0.323638	0.113613	0.00752703	0.295754	0.380627	0.0362994	0.279986	0.0851443	0.00537874	0.12758	0.025959	0.0934315	-0.0517492
GO_REGULATION_OF_PHOSPHOLIPASE_C_ACTIVITY	-0.188901	-0.0551855	-0.362438	-0.063534	-0.0959417	0.0439159	0.146964	0.194164	0.0841094	0.0237991	0.0771729	-0.123414	0.234884	-0.426908	0.00549556	-0.0152817	0.255027	0.122754	-0.0331101	0.226847	0.187977	0.0285397	0.190737	0.0637754	-0.0830486	0.108235	0.061073	-0.145224	-0.0227638	-0.278516
GO_REGULATION_OF_DEVELOPMENTAL_GROWTH	-0.00682905	-0.0238297	-0.0748358	0.0690565	-0.123151	-0.0978331	0.169321	0.176971	0.194735	0.00882708	0.0779185	-0.0112267	0.0235908	-0.154728	-0.0651833	0.109471	0.0283427	0.163905	0.219287	0.0490072	0.0160949	-0.00612395	-0.126352	-0.0322907	-0.137723	-0.0157382	-0.0608111	0.0442162	-0.0494631	-0.00446461
GO_MEMBRANE_DISASSEMBLY	-0.237185	0.0846437	-0.139635	-0.121614	-0.090822	0.179819	0.266861	0.25899	0.341513	0.0706603	0.277938	-0.332085	0.312529	-0.234633	0.0525531	0.198694	0.0445579	-0.0478081	0.0409381	-0.0340161	0.400394	-0.285202	0.0529084	-0.0449969	-0.351936	0.360808	0.0271001	0.177816	-0.343052	-0.48475
GO_REGULATION_OF_SYNAPTIC_TRANSMISSION_GLUTAMATERGIC	-0.0324304	0.165196	-0.0265739	-0.06856	0.014424	-0.069471	0.13696	0.108976	0.0820797	-0.110691	-0.119697	-0.28612	-0.161934	-0.190164	-0.0251393	0.149182	0.00077503	0.0575335	-0.106695	0.0971208	-0.0962825	-0.0662199	-0.170516	-0.0180795	-0.0616045	0.245642	0.351608	0.175393	0.32243	0.00142181
GO_ACTIVATION_OF_PHOSPHOLIPASE_C_ACTIVITY	0.0218456	-0.0161943	-0.345004	-0.0380776	-0.0543449	0.0831998	0.0989665	0.125876	0.0297473	-0.0584856	0.27842	-0.0792542	0.212625	-0.435329	0.0330129	0.0717735	0.407338	0.219197	0.0911952	0.320736	0.287947	-0.191218	0.238514	-0.0397572	-0.237565	0.0568941	-0.0257245	-0.2484	-0.132545	-0.30783
GO_NEGATIVE_REGULATION_OF_BIOMINERAL_TISSUE_DEVELOPMENT	-0.0370038	-0.124724	-0.31977	-0.161942	-0.269747	-0.112621	0.353928	0.406537	0.395697	-0.435601	-0.122171	-0.312221	-0.22071	-0.372026	0.210586	0.254457	0.287567	0.33857	0.399802	0.14785	0.188579	0.192893	-0.0764979	0.0144628	-0.294168	-0.0894638	-0.16609	-0.197514	-0.121994	0.0474531
GO_CELLULAR_RESPONSE_TO_EXTERNAL_STIMULUS	-0.113479	-0.111205	-0.0870456	-0.0847895	0.084175	0.0528426	0.325512	0.334774	0.317582	-0.0438418	0.24703	-0.0772865	-0.0579296	-0.157784	-0.0677069	0.0806531	0.0467022	0.250445	0.267361	-0.0979163	0.168332	-0.130178	-0.101408	-0.15479	-0.238164	-0.103392	-0.207617	-0.0536859	-0.0811532	-0.0701656
GO_NADP_METABOLIC_PROCESS	0.305846	0.287784	0.176573	0.262191	0.464697	0.281027	0.529067	0.410282	0.565946	0.0264209	0.52015	-0.284605	-0.216726	-0.495026	-0.498688	-0.365341	-0.464059	0.56392	0.211089	-0.347781	-0.0313396	-0.174838	-0.0998057	-0.0928222	0.0496433	-0.311498	-0.26123	0.0137537	-0.420537	-0.124356
GO_POSITIVE_REGULATION_OF_MRNA_PROCESSING	-0.023751	0.336691	0.104604	0.37486	0.0732041	0.277762	0.339772	0.486981	0.175727	-0.106112	-0.0897315	-0.416803	-0.185055	-0.19074	-0.237937	-0.0518579	-0.0420423	-0.0333115	-0.131711	0.0333734	-0.089434	-0.170486	0.0301896	0.0669108	-0.139556	0.189716	0.112116	-0.0919834	-0.146187	-0.136037
GO_EPITHELIAL_TUBE_BRANCHING_INVOLVED_IN_LUNG_MORPHOGENESIS	0.166331	0.211608	0.0795323	0.246301	-0.20264	-0.13452	0.101938	0.140057	0.110957	-0.128741	0.103628	-0.13959	0.100561	-0.19535	-0.137221	0.00204236	0.24621	0.392638	0.377174	-0.0832872	-0.172277	-0.413043	0.00168641	-0.191912	-0.343782	-0.159963	0.0122221	-0.0315562	0.143888	0.0330005
GO_DETECTION_OF_MECHANICAL_STIMULUS_INVOLVED_IN_SENSORY_PERCEPTION	-0.284504	-0.145675	0.0996365	-0.056086	-0.509386	-0.0785554	-0.079422	-0.236312	-0.213336	0.0352156	-0.205076	0.308723	0.128292	-0.175531	-0.210878	-0.38722	-0.0766849	-0.103467	-0.0730338	0.0314842	0.00216749	-0.00541241	0.0194021	0.288535	0.342728	0.302546	0.157197	0.404873	0.365255	-0.0120234
GO_REGULATION_OF_CELL_CELL_ADHESION_MEDIATED_BY_CADHERIN	-0.0940824	-0.0971765	0.205236	-0.00926511	0.193188	0.340962	0.034597	0.244515	-0.0170209	0.436661	0.483665	0.285816	0.183754	0.25055	0.515371	0.195858	0.304277	0.269511	0.246953	-0.090799	-0.233479	-0.375326	-0.336089	-0.0643772	-0.659767	-0.311741	0.114543	-0.267571	-0.525654	-0.27072
GO_METANEPHRIC_EPITHELIUM_DEVELOPMENT	-0.158148	-0.179421	-0.207983	-0.174672	-0.255015	-0.451816	-0.0198724	0.0631598	0.230244	-0.221841	-0.225806	-0.270159	-0.149619	-0.316712	-0.282716	-0.0426999	0.0518803	-0.0111181	0.063193	0.0654487	-0.000373033	0.310651	0.234754	0.401635	-0.230575	0.138788	0.282551	0.0835424	0.411382	0.279977
GO_REGULATION_OF_SMOOTH_MUSCLE_CELL_DIFFERENTIATION	0.143018	-0.0165051	0.0456698	0.21123	-0.361926	-0.0332565	0.440136	0.276306	-0.0826611	-0.197805	-0.090635	-0.338964	0.106973	-0.377326	-0.09105	0.269925	0.158288	0.00371001	-0.0148798	0.25826	0.157527	0.00867538	-0.010542	-0.186285	-0.158914	0.0769005	0.00285153	0.0733977	0.0970735	-0.0330107
GO_FATTY_ACID_BETA_OXIDATION	0.0729547	0.175515	0.139607	0.152582	0.273469	0.129655	-0.210727	-0.07832	-0.0231368	0.041198	0.377088	0.0287426	-0.0212376	-0.0204425	-0.0710028	0.118384	0.0979506	0.304801	0.154101	-0.0387977	0.0914397	-0.185694	-0.172815	0.0934124	-0.142258	-0.131921	0.0156581	-0.280208	-0.154424	-0.155646
GO_RESPONSE_TO_FLUID_SHEAR_STRESS	0.0621279	0.0131597	0.0129982	0.00721106	0.0683594	-0.011433	0.330383	0.27282	0.345013	0.207378	0.202351	-0.239979	-0.131454	-0.496347	0.0710419	0.349775	0.413943	0.178604	0.0671257	0.205307	0.0887426	-0.0828344	-0.14472	-0.155753	-0.102577	-0.144269	-0.280623	-0.174101	-0.0505604	-0.288923
GO_NEGATIVE_REGULATION_OF_MUSCLE_CONTRACTION	0.0958629	0.132303	0.0140512	0.240008	-0.0326902	-0.318002	0.311018	0.121327	0.105703	0.0471053	0.280515	-0.189717	-0.110592	-0.141491	0.0919049	0.294939	0.274706	0.460075	0.445705	0.223573	-0.0827164	-0.17348	-0.0201779	-0.236095	-0.355092	-0.297168	0.0700122	-0.350087	0.0969984	-0.329639
GO_TRANSITION_METAL_ION_TRANSPORT	-0.327332	-0.245418	-0.238033	-0.138009	0.285035	0.19925	0.150102	0.280708	0.0794399	0.111208	0.368061	0.0889976	0.196301	0.163573	-0.00162934	0.0187456	0.10881	-0.00879305	0.0632709	-0.248386	0.120151	-0.00403835	-0.0379007	-0.0385198	-0.208028	-0.0167818	-0.048669	-0.0854085	-0.232481	-0.258899
GO_POSITIVE_REGULATION_OF_MUSCLE_CELL_DIFFERENTIATION	0.0839293	-0.0111265	-0.0892884	0.0534663	-0.0874726	-0.054161	0.394168	0.257468	0.114074	-0.0231902	-0.0506924	-0.134546	-0.0434317	-0.156368	-0.234896	0.106967	-0.154291	0.0764722	0.20491	0.159991	0.166752	-0.0196574	0.0652237	-0.0764361	-0.191467	0.0439038	0.0109349	0.191677	-0.00346403	-0.178492
GO_REGULATION_OF_ADAPTIVE_IMMUNE_RESPONSE	0.00182758	-0.0609881	-0.0402103	0.115867	0.432646	0.433879	0.422033	0.402273	0.395205	-0.0428203	0.278533	-0.25277	0.0617873	-0.309172	0.0565086	0.224701	0.291164	-0.0713293	0.0775434	0.120142	0.0743059	-0.306538	-0.184841	-0.272949	-0.241946	-0.1748	-0.379951	-0.34452	-0.31783	-0.221003
GO_PHOSPHATIDYLINOSITOL_BIOSYNTHETIC_PROCESS	-0.0208224	-0.0650572	0.0156632	0.123551	0.00851986	-0.0425159	0.106146	0.2446	0.135413	0.118191	0.25709	-0.157132	0.0629763	-0.078254	0.0350729	0.145103	0.23223	0.228485	0.174303	-0.0607051	-0.06996	-0.194287	-0.107041	-0.17241	-0.251079	-0.0178143	-0.0478601	-0.202232	-0.0520798	-0.166223
GO_POSITIVE_REGULATION_OF_LIPID_KINASE_ACTIVITY	-0.189156	-0.152566	-0.0756605	-0.158471	0.421782	0.453915	0.112161	0.325642	0.242348	0.0285535	0.239418	-0.355114	0.343348	-0.450137	0.0653072	0.00932453	0.174252	0.14161	-0.0130186	0.0560444	0.347599	0.00288272	0.143852	-0.0431652	-0.107332	-0.198759	-0.402728	-0.203584	-0.120631	-0.255623
GO_RESPONSE_TO_CORTICOSTEROID	-0.0545574	-0.235897	-0.0657341	-0.129618	-0.0428835	-0.0747822	0.068415	0.115415	0.211415	-0.0215335	0.355364	0.0773813	0.221309	-0.0747023	0.0794623	0.0159625	0.0838601	0.156932	0.0972773	-0.0360718	0.213231	-0.0307251	0.0630579	0.0248984	-0.197912	-0.102667	-0.252987	-0.099117	-0.0591278	-0.0493797
GO_POSITIVE_REGULATION_OF_LEUKOCYTE_DEGRANULATION	-0.191806	-0.293111	0.099624	0.0696823	0.4313	0.529019	0.598958	0.673571	0.545333	0.0946792	0.491043	0.032533	0.0962233	-0.00316065	0.0538806	0.294426	0.301323	0.455357	0.388143	0.222391	-0.127218	-0.500986	-0.243921	-0.33421	-0.490438	-0.51052	-0.470838	-0.297323	-0.461463	-0.549994
GO_SODIUM_ION_TRANSMEMBRANE_TRANSPORT	-0.00608233	0.0648718	-0.136429	0.0719253	0.0195263	-0.0756098	0.165452	0.270839	0.0659091	0.0429162	0.311739	0.0890022	0.0723852	0.0203197	0.0462136	0.119378	0.21786	0.0809939	0.172049	-0.105038	-0.0561476	-0.159992	-0.0306463	-0.149605	-0.126136	-0.111555	-0.0700043	-0.137559	-0.00194368	-0.28749
GO_NEGATIVE_REGULATION_OF_BLOOD_VESSEL_ENDOTHELIAL_CELL_MIGRATION	0.261122	0.156119	0.243251	0.239507	0.109789	-0.0716012	0.424685	0.510042	0.301896	-0.181302	0.388265	-0.262742	0.193165	-0.547421	0.219921	0.403242	0.392168	0.514879	0.614189	0.229636	-0.111951	-0.317641	-0.364731	-0.423072	-0.257287	-0.392015	-0.526655	-0.380781	-0.39491	-0.207133
GO_CELL_PROJECTION_ASSEMBLY	0.0116294	0.0530196	0.0947519	0.136914	-0.0190394	-0.123996	0.0531987	0.0738353	-0.0509499	0.207602	0.0102295	0.317877	-0.15238	0.346291	-0.0301162	0.00699667	-0.0574577	0.135275	0.0294437	-0.0969177	-0.1006	-0.0476267	-0.194877	-0.00302053	-0.237331	-0.0575613	-0.132366	0.0818856	-0.0802148	-0.210549
GO_GLUCOCORTICOID_METABOLIC_PROCESS	0.372213	-0.0715492	-0.234107	0.0265528	-0.0860629	-0.368849	0.27715	0.182961	-0.291887	0.434786	0.193352	-0.117148	-0.497092	-0.266522	0.119145	0.196589	0.141185	0.431273	0.444217	-0.35691	-0.203032	-0.173849	0.119333	-0.081315	-0.0829576	0.150801	0.229276	0.134719	0.268278	0.0667531
GO_PROTEIN_MATURATION	-0.199336	-0.107425	-0.176806	-0.122129	0.0162529	0.193822	0.0979067	0.182572	0.100671	0.0431828	0.376513	-0.0541508	-0.00542411	0.0745324	-0.0673371	-0.0539177	-0.0506736	0.140562	0.0369203	-0.216816	0.204833	0.0780653	0.0535802	0.0925537	-0.120374	-0.0291429	-0.135103	-0.0105369	-0.0957813	-0.173127
GO_SKELETAL_MUSCLE_ADAPTATION	0.293442	0.525081	0.461348	0.451029	0.155122	-0.109549	-0.104107	0.083554	0.29733	0.27419	-0.0737647	-0.0405129	-0.288595	0.0175388	-0.359295	0.0378874	0.103908	0.172282	-0.100536	0.235738	-0.374506	0.0312337	-0.0819402	-0.321903	0.162806	0.0296053	0.118206	-0.359185	-0.0294722	-0.268205
GO_PROTEIN_N_LINKED_GLYCOSYLATION	-0.38485	-0.41638	-0.388537	-0.282428	-0.00842341	0.233682	-0.0736425	-0.0130019	-0.0165456	0.158947	0.362298	0.245782	0.0907302	0.101974	0.171758	0.068228	-0.133342	-0.115227	-0.282482	-0.326505	0.294382	0.161319	0.154695	0.358625	-0.146443	0.13884	0.0113592	0.207248	0.0226581	-0.0664776
GO_ANAPHASE_PROMOTING_COMPLEX_DEPENDENT_CATABOLIC_PROCESS	-0.360404	-0.233957	-0.336801	-0.195293	0.231038	0.58144	0.377442	0.437171	0.349863	0.0494708	0.373022	-0.253434	0.125644	0.215214	-0.0613733	0.0373816	-0.0596972	0.25311	0.275804	-0.146281	0.204183	-0.300364	-0.311679	-0.122652	-0.432345	-0.164709	-0.196175	-0.0124376	-0.304996	-0.192867
GO_HINDLIMB_MORPHOGENESIS	-0.0117038	0.0400832	-0.0707847	0.0200167	-0.212783	-0.263271	-0.18032	-0.256053	-0.218429	0.0345451	-0.00686407	-0.252996	-0.045726	-0.207265	-0.148057	0.0185845	-0.138648	0.0443659	0.355129	0.0531668	0.338052	0.233187	0.0102368	0.052237	-0.0137895	-0.0302711	0.00264931	0.195114	0.136889	0.319779
GO_LOOP_OF_HENLE_DEVELOPMENT	0.514817	0.555535	0.556894	0.562662	-0.253778	-0.308764	-0.546849	-0.286038	0.0651241	0.337862	-0.323739	0.135665	-0.438156	0.395977	-0.420158	-0.0815893	0.0659998	0.231254	-0.00498045	-0.380746	-0.475381	-0.14119	-0.231865	0.131265	0.186492	-0.290466	0.3729	-0.00352778	0.19961	0.174777
GO_VESICLE_ORGANIZATION	-0.087223	-0.0950185	-0.167749	0.0149755	0.142692	0.159725	0.305094	0.33477	0.220791	0.20099	0.299766	-0.184439	0.023298	-0.0529227	-0.0317475	0.154999	0.0555751	0.280309	0.101034	-0.2808	0.0795407	-0.208781	-0.199942	0.0545457	-0.225529	-0.0741611	-0.179466	-0.0518493	-0.222205	-0.139555
GO_KERATINOCYTE_PROLIFERATION	-0.0162318	-0.256825	-0.275581	-0.101438	-0.164646	-0.254293	0.235567	0.177382	0.0404984	0.116974	0.141073	-0.255268	-0.173229	-0.257023	-0.40904	-0.173197	-0.13237	-0.031274	0.0115822	0.0531745	0.244289	-0.178057	0.106497	0.131102	-0.375858	0.218507	-0.0639378	0.218917	0.200408	0.267938
GO_MACROPHAGE_ACTIVATION_INVOLVED_IN_IMMUNE_RESPONSE	-0.142204	0.121789	0.15009	0.0258992	0.582577	0.71347	0.652759	0.605744	0.608479	-0.156993	0.505899	-0.366794	0.50227	-0.203899	0.145391	0.528677	0.622391	0.303904	0.386216	0.50306	-0.16094	-0.666012	-0.361746	-0.744669	-0.356415	-0.543702	-0.534886	-0.728559	-0.465284	-0.350226
GO_POSITIVE_REGULATION_OF_BINDING	-0.118441	-0.165339	-0.0846135	-0.0257839	0.0829543	0.140702	0.222065	0.246914	0.0917571	-0.00773084	0.25417	-0.152444	0.130976	-0.102278	0.227826	0.213939	0.26687	0.307551	0.127943	-0.0865889	0.0672503	-0.160575	-0.189446	-0.132012	-0.283233	0.04046	-0.116198	0.0306661	-0.123186	-0.220481
GO_SMOOTH_MUSCLE_CELL_DIFFERENTIATION	0.100239	-0.032335	-0.0425917	0.240924	-0.257322	-0.178792	0.317038	0.11219	-0.0946306	0.0472257	0.10036	-0.321927	-0.0439395	-0.324976	0.0137738	0.169325	0.0520591	0.0397621	0.0990664	0.170043	0.132128	-0.0720903	0.0886392	-0.176635	-0.175905	0.0521935	-0.0315237	0.0379962	0.155588	-0.0628572
GO_MALE_GENITALIA_DEVELOPMENT	-0.0727547	-0.0974332	-0.457097	0.00880755	-0.634894	-0.545365	0.287264	-0.0927718	0.0298852	-0.27984	-0.251577	-0.260256	-0.202001	-0.511088	0.153816	0.258936	0.0588129	0.272897	0.29558	-0.104575	0.280399	0.0142655	-0.0559309	0.0269568	-0.0864921	0.0795561	0.294147	0.258957	0.579957	0.169059
GO_ENDOCARDIAL_CUSHION_DEVELOPMENT	-0.100016	-0.247714	-0.275776	-0.0642846	-0.442272	-0.291643	-0.0808735	-0.205493	-0.130988	-0.287897	-0.161404	-0.153878	0.00435093	-0.423225	0.279531	0.38066	0.256418	0.585463	0.509881	0.208283	0.0563315	0.196582	-0.0024551	-0.0099229	-0.0918416	-0.082769	0.0139234	0.10384	0.271675	0.265697
GO_NEGATIVE_REGULATION_OF_ERBB_SIGNALING_PATHWAY	-0.101231	-0.0215974	0.198933	-0.00739819	0.252196	0.147474	0.410871	0.434909	0.411895	0.365523	0.448943	-0.0936638	0.130842	-0.0965996	-0.278453	0.217836	0.21274	0.323695	-0.0277597	-0.164229	-0.104952	-0.307496	-0.241875	-0.271457	-0.308466	-0.0293506	-0.038269	-0.317776	-0.318164	-0.418633
GO_RESPONSE_TO_DIETARY_EXCESS	0.0239652	0.0416581	-0.0844516	0.190896	0.229093	-0.0576	0.354145	0.140647	0.208429	-0.272948	-0.140049	0.389303	-0.0366828	0.286597	0.00621072	0.089056	-0.0572784	-0.193492	0.222582	-0.0591207	0.0187431	-0.0212132	0.056271	-0.015874	-0.380847	-0.236573	-0.280619	-0.196082	-0.140069	0.07964
GO_REGULATION_OF_MEIOTIC_NUCLEAR_DIVISION	-0.259059	-0.450895	-0.204354	-0.278888	-0.265015	0.110178	-0.0390942	-0.191398	-0.117015	-0.11975	0.0204705	-0.234777	-0.20131	0.151179	0.029414	0.217624	-0.00467022	0.102368	0.241841	-0.217369	0.235727	-0.0224247	-0.282597	0.337394	0.196044	0.24578	0.257635	0.367442	0.0916574	0.320896
GO_BRANCH_ELONGATION_OF_AN_EPITHELIUM	-0.142319	-0.15868	-0.21436	-0.0158141	-0.287298	-0.485289	0.213233	0.0409104	0.0324422	-0.254379	-0.0549134	-0.0254351	0.0306267	-0.21334	-0.387227	0.213552	0.0305034	0.250886	0.177417	-0.112936	0.181472	0.0453208	0.207204	0.061309	-0.23289	0.188572	0.366993	0.219844	0.338346	0.209774
GO_POSITIVE_REGULATION_OF_CELLULAR_AMIDE_METABOLIC_PROCESS	-0.24693	-0.129514	-0.098269	-0.0872079	0.103859	0.196939	0.308573	0.296287	0.08447	0.0147514	0.306744	-0.237035	-0.0414735	-0.0451784	-0.149378	-0.0102807	-0.0617814	0.115608	-0.000177775	-0.274013	0.216674	-0.0194547	-0.024664	-0.0442109	-0.168117	0.0294223	0.00504474	0.0900694	-0.0852217	-0.0996067
GO_POSITIVE_REGULATION_OF_VACUOLE_ORGANIZATION	-0.381674	-0.454544	-0.63155	-0.488036	0.138123	0.0501508	0.195388	0.0393727	0.106414	0.0758165	0.655591	-0.153208	0.280052	-0.00166185	0.182031	0.0461921	0.161745	0.240612	0.243499	0.0114856	0.177149	-0.345838	-0.0902728	0.201878	0.124542	-0.101905	-0.336796	-0.119202	-0.047631	0.243276
GO_NEGATIVE_REGULATION_OF_PLATELET_ACTIVATION	-0.0490694	-0.173854	-0.276318	-0.0711736	0.0342244	0.262213	0.465561	0.208685	0.345602	-0.20587	0.338015	-0.0985529	0.207524	-0.346425	0.156474	0.031251	-0.0991168	0.356937	0.416154	0.20306	-0.047689	-0.0886156	0.130006	-0.186041	-0.104998	-0.243298	-0.373816	-0.0225012	-0.195108	-0.0578335
GO_GLUTAMINE_FAMILY_AMINO_ACID_CATABOLIC_PROCESS	0.163038	0.0673974	0.0187706	0.19537	0.0465497	-0.00189589	0.106152	0.355602	0.150385	0.0755666	0.466193	-0.0336345	0.178529	-0.133	-0.335017	0.0071804	-0.0281319	0.294052	0.164179	-0.0454997	-0.163388	0.00042305	0.0890056	-0.170674	-0.0251336	-0.372863	-0.228846	-0.302821	-0.187353	-0.327564
GO_EMBRYONIC_SKELETAL_SYSTEM_DEVELOPMENT	-0.141413	-0.240568	-0.268156	-0.0901456	-0.312689	-0.285699	-0.21853	-0.258837	-0.219946	-0.327507	-0.375945	-0.0731063	-0.370085	-0.172997	-0.209433	-0.191144	-0.156452	-0.0429637	0.212144	-0.116818	0.329477	0.298467	-0.155862	0.350904	0.25101	0.473001	0.367456	0.411512	0.381993	0.189462
GO_NEURON_MATURATION	0.0933914	0.0606295	0.0967695	0.355148	0.092537	0.0390499	0.333073	0.175756	0.05491	-0.0424968	0.379904	0.247603	0.0363889	-0.128559	0.0376661	0.0805824	0.0989507	0.181282	0.221501	0.108953	-0.226593	-0.21928	-0.136918	-0.153469	-0.322987	-0.24976	-0.158434	-0.338667	-0.27613	-0.059315
GO_THYMIC_T_CELL_SELECTION	0.367269	0.280257	-0.00320226	0.297406	0.606588	0.637267	0.165226	0.319312	-0.0234891	-0.0486089	0.0652541	-0.421949	0.132855	-0.129928	-0.104526	-0.0937725	0.33955	-0.0561935	-0.46199	0.0945906	0.349092	0.00850222	-0.18524	-0.324718	-0.294762	-0.0877583	-0.426403	-0.33758	0.0219862	-0.391698
GO_CELLULAR_RESPONSE_TO_BIOTIC_STIMULUS	0.0421576	-0.185502	-0.00253274	0.0418261	0.301929	0.274669	0.440235	0.452265	0.441512	-0.119867	0.363873	-0.119079	0.16213	-0.317019	0.0907475	0.311666	0.224731	0.187689	0.152887	0.162913	0.112477	-0.25535	-0.169524	-0.355634	-0.262117	-0.201343	-0.391232	-0.283243	-0.307281	-0.226225
GO_COENZYME_A_METABOLIC_PROCESS	-0.538889	-0.376736	-0.00860729	0.0792903	0.0444267	0.124614	0.3679	-0.093222	0.572068	-0.00475445	0.694656	-0.389547	-0.0911588	-0.492239	-0.210647	0.844785	-0.336398	0.469731	0.191316	0.16026	-0.260433	-0.458142	0.420699	-0.0613116	0.0478545	0.0494349	0.26555	-0.599329	0.0354878	-0.671585
GO_PROTEIN_LOCALIZATION_TO_CILIUM	0.0716879	0.117433	0.110253	0.202771	-0.0857087	-0.326852	-0.0945657	-0.0387184	-0.0878475	0.00157079	-0.143929	0.509	-0.443477	0.568437	-0.294895	-0.0977864	-0.0253002	0.134787	0.161176	-0.339969	0.0560791	-0.15118	-0.316889	0.0560751	-0.329667	0.167084	0.164506	0.269503	-0.149882	-0.0274065
GO_RNA_STABILIZATION	-0.0326844	-0.117752	0.0357863	-0.0415441	0.408654	0.248757	0.40582	0.381288	0.38231	0.180998	0.203178	-0.24242	0.223834	0.0453133	-0.319446	-0.0438019	-0.295936	-0.0133582	-0.213714	-0.1125	0.132151	0.114058	0.103183	0.0928951	-0.298545	-0.221417	-0.407879	-0.120098	0.125594	-0.336149
GO_REGULATION_OF_CELL_MORPHOGENESIS_INVOLVED_IN_DIFFERENTIATION	-0.0509955	-0.0768235	-0.118085	-0.0139801	-0.151158	-0.132539	0.132182	0.138416	0.0854121	0.0923307	0.164241	-0.0386429	0.0561756	-0.206691	-0.025645	0.142829	0.141591	0.229187	0.215898	-0.059079	0.129247	-0.0273398	-0.232139	0.0357787	-0.131798	0.0586538	0.0519962	0.0617143	-0.0577423	0.00752437
GO_REGULATION_OF_PROTEIN_HOMODIMERIZATION_ACTIVITY	-0.291343	-0.25168	-0.205085	-0.255844	0.197532	0.436619	0.191752	0.369907	0.373373	-0.16518	0.620787	0.204551	0.427135	0.384168	0.0472707	-0.0784759	-0.107016	0.160083	0.318488	-0.315336	0.22383	0.042037	0.0657509	0.378071	-0.597909	-0.288778	-0.414548	-0.32518	-0.348094	-0.216385
GO_REGULATION_OF_HETEROTYPIC_CELL_CELL_ADHESION	0.258751	-0.167872	-0.0809933	-0.0223466	0.0525427	0.082884	0.378219	0.302284	0.301341	-0.0824361	0.200573	-0.229753	0.0082416	-0.3205	0.250335	0.374211	0.435929	-0.163023	0.0106188	0.102001	0.0646208	-0.349889	-0.104155	-0.175601	-0.0727681	-0.102027	-0.120798	-0.275828	-0.120479	-0.227965
GO_POSITIVE_REGULATION_OF_REACTIVE_OXYGEN_SPECIES_BIOSYNTHETIC_PROCESS	0.0432957	0.0810028	0.254585	-0.0613363	0.268499	0.237191	0.426701	0.38923	0.33141	0.291938	0.4169	0.0611398	0.167909	-0.116189	0.00674456	0.0212246	0.253711	0.0458143	0.036362	-0.11215	-0.0295393	-0.285277	-0.107608	-0.281743	-0.121294	-0.270504	-0.356877	-0.374535	-0.328959	-0.379707
GO_ALPHA_AMINO_ACID_METABOLIC_PROCESS	-0.0168968	-0.025708	-0.0132467	0.0444686	0.0861578	0.0737868	0.031237	0.187538	-0.0724825	-0.0853837	0.335648	0.0298693	-0.0184102	0.102501	-0.163662	-0.160627	-0.136284	0.180362	-0.0523509	-0.118971	0.141128	-0.00413976	-0.100559	0.124195	-0.22533	-0.081991	-0.0696509	-0.0244755	-0.00488041	-0.0024121
GO_MITOCHONDRIAL_DNA_METABOLIC_PROCESS	-0.290401	0.0202161	-0.0842713	-0.433925	-0.22738	-0.237168	-0.0868537	-0.0246491	-0.0902419	-0.039562	-0.103334	-0.0483656	-0.261565	0.0438776	-0.0708801	0.357237	0.21475	0.292599	0.357261	-0.0319286	-0.185316	-0.338567	-0.642924	0.119134	0.197541	0.179941	-0.00850498	0.167571	0.315617	0.482082
GO_ADULT_BEHAVIOR	-0.0520742	-0.0860548	-0.218157	0.00781223	-0.109333	-0.21156	-0.150092	-0.09068	-0.0887142	-0.142388	0.0296556	-0.0542865	-0.0174177	0.0715705	-0.0381276	0.15128	0.169938	0.158667	0.00403744	0.0934514	0.10755	0.0715375	0.101607	0.0118856	0.0216625	0.0619672	0.201529	0.0580509	0.119243	0.0160025
GO_RETINAL_GANGLION_CELL_AXON_GUIDANCE	-0.0804961	0.0655217	-0.27077	0.00239168	0.0765751	-0.152661	-0.149386	-0.0709858	-0.179647	0.269172	0.265501	-0.0797912	-0.0704714	-0.385461	-0.129779	0.173152	0.35752	0.460709	0.0510925	-0.123658	0.147312	-0.101998	-0.392074	-0.240076	-0.069533	0.369004	0.292906	0.168187	0.0176126	0.0713661
GO_SPINDLE_LOCALIZATION	-0.0355759	0.0614145	0.0651371	0.147615	0.294645	0.185834	0.24117	0.226619	0.271744	0.0759491	0.139651	-0.0604281	-0.149655	-0.296659	-0.169569	0.139638	0.0498748	0.366475	0.110246	-0.36142	0.21153	-0.32981	-0.147202	-0.0391991	-0.358682	0.102278	0.0891219	0.0565665	-0.0926385	-0.182002
GO_HYDROGEN_PEROXIDE_CATABOLIC_PROCESS	-0.150498	-0.268435	-0.348541	-0.287188	-0.114614	0.04359	0.167453	0.0103262	-0.220488	0.372686	0.614853	0.41377	0.407871	0.328154	0.221215	0.338954	0.0505627	-0.208522	0.187351	0.330919	-0.0576601	-0.196827	0.0774155	-0.209421	-0.279187	-0.381182	-0.195984	-0.450804	-0.327934	0.0406512
GO_CELLULAR_RESPONSE_TO_ORGANIC_CYCLIC_COMPOUND	0.0177643	-0.161772	-0.0954593	-0.0179581	0.0491881	0.0356776	0.248962	0.209086	0.211965	0.0648278	0.172647	-0.107067	-0.012905	-0.134175	-0.0157766	0.116008	0.105862	0.218484	0.144075	-0.0404735	0.0931768	-0.105953	-0.135317	-0.111892	-0.157846	-0.0939544	-0.127075	-0.054999	-0.0627844	-0.094485
GO_POSITIVE_REGULATION_OF_CYTOKINE_PRODUCTION_INVOLVED_IN_IMMUNE_RESPONSE	-0.197349	-0.278226	-0.119338	-0.139185	0.492742	0.461562	0.489828	0.490835	0.429506	0.102722	0.423038	-0.173617	0.25963	-0.33752	0.208168	0.375982	0.416708	0.170564	0.0543921	0.165594	0.0719023	-0.371546	-0.225825	-0.268235	-0.286722	-0.327027	-0.393554	-0.404249	-0.335385	-0.354658
GO_REGULATION_OF_PROTEIN_SUMOYLATION	0.0471515	-0.01715	0.0568792	-0.202074	-0.00067372	-0.13536	-0.069998	0.173687	-0.00157938	-0.0811569	-0.0535545	-0.121185	-0.120962	-0.297063	-0.121848	-0.0526169	-0.381586	0.05424	0.23645	-0.263705	0.277661	-0.23878	-0.0763952	0.0458436	0.165428	0.302638	-0.170558	0.404752	0.0487289	0.285141
GO_RESPONSE_TO_ENDOPLASMIC_RETICULUM_STRESS	-0.267471	-0.246441	-0.302648	-0.1586	0.134877	0.140956	0.11059	0.212782	0.135151	0.103912	0.322351	-0.0178851	0.05616	-0.0875479	-0.0491934	-0.0239374	-0.115013	0.168814	-0.0349202	-0.222748	0.285152	0.06496	-0.0593705	0.092275	-0.235994	0.206209	-0.107664	0.191832	-0.088586	-0.0245927
GO_CELLULAR_RESPONSE_TO_LIGHT_STIMULUS	-0.113718	-0.205999	-0.254265	-0.0854438	-0.000857336	-0.0858967	-0.0461933	-0.0465291	-0.0270699	0.0137947	0.0761355	-0.160258	0.0167726	0.0581136	-0.0289123	0.135249	0.182307	0.341233	0.173194	-0.264558	0.0577051	0.156168	-0.202367	0.00904878	-0.174568	0.182882	0.233822	0.137186	-0.11462	0.191427
GO_POSITIVE_REGULATION_BY_HOST_OF_VIRAL_TRANSCRIPTION	0.319844	-0.0613083	-0.03919	0.0130325	0.341812	-0.0386292	0.292359	0.159607	0.00522183	-0.208304	-0.200741	-0.535212	0.138713	-0.244597	-0.209182	0.174288	-0.188761	-0.119099	-0.0529583	-0.165414	0.224688	-0.0286907	-0.172863	-0.219641	-0.250695	0.304655	0.0827073	0.531704	-0.198994	0.450539
GO_NEGATIVE_REGULATION_OF_STEM_CELL_DIFFERENTIATION	0.0411355	-0.0321016	-0.0643419	0.32758	-0.393742	0.0387217	0.21512	0.402772	0.226642	-0.213681	0.100397	-0.350439	-0.352527	-0.34966	-0.180728	0.397434	0.160285	0.466314	0.553407	0.230839	0.0715733	-0.239766	-0.26407	-0.313402	-0.375186	-0.00317517	-0.154584	0.00680758	-0.244183	0.517564
GO_NEGATIVE_REGULATION_OF_PRODUCTION_OF_MOLECULAR_MEDIATOR_OF_IMMUNE_RESPONSE	0.147854	-0.101201	-0.229821	-0.209031	0.236048	0.453648	0.213735	0.23289	0.307423	-0.187861	0.310746	-0.150489	-0.0540494	-0.196283	0.322031	0.19664	0.278193	-0.0387152	0.0229867	0.0996255	0.328221	-0.0598631	0.0374585	-0.397021	-0.0223411	-0.186006	-0.46127	-0.179184	-0.238268	-0.409366
GO_SPHINGOLIPID_MEDIATED_SIGNALING_PATHWAY	-0.503757	-0.139577	-0.155878	-0.517329	-0.0567529	-0.234468	0.256868	0.407941	-0.0568251	-0.273049	-0.120434	0.244662	0.284693	-0.063918	0.264642	0.212445	-0.0975125	-0.232364	-0.0546286	0.0971649	0.321376	0.0510152	-0.0698522	0.114717	-0.155256	0.0161538	-0.35979	-0.137193	0.0385613	0.596864
GO_SYNAPTIC_VESICLE_CYTOSKELETAL_TRANSPORT	-0.204997	-0.420227	-0.437433	-0.125551	0.0792754	0.145016	0.181307	0.520534	0.47181	0.160075	0.195232	-0.0547016	0.107077	0.0745902	-0.162987	-0.046609	0.354222	0.276251	-0.203361	-0.182483	-0.319571	-0.172606	-0.0968846	-0.0965498	0.189894	0.0290458	0.137816	-0.0405238	-0.451559	-0.060141
GO_LUNG_CELL_DIFFERENTIATION	-0.0803526	0.0289377	0.21125	-0.0810028	0.231871	-0.115697	0.0816518	-0.0155733	0.309535	-0.159209	0.0380212	0.0687723	0.110336	0.103993	-0.182336	-0.0364773	-0.154299	-0.000739028	0.306275	0.245374	-0.0270444	-0.318933	-0.00759615	-0.155931	-0.492759	-0.238714	-0.0653749	-0.347936	0.287706	0.00700556
GO_PLATELET_ACTIVATION	0.047108	-0.0385849	-0.0951794	0.0110608	-0.046182	0.0833766	0.426102	0.367179	0.331515	-0.0335778	0.241941	-0.0237045	0.135385	-0.234814	0.197723	0.197012	0.25575	0.272811	0.247316	0.159586	0.0535895	-0.183818	-0.160692	-0.245523	-0.157204	-0.134548	-0.329419	-0.308111	-0.260962	-0.156358
GO_NUCLEOTIDE_BINDING_DOMAIN_LEUCINE_RICH_REPEAT_CONTAINING_RECEPTOR_SIGNALING_PATHWAY	-0.335598	-0.14096	-0.0609095	-0.0246681	0.358593	0.3516	0.558074	0.53258	0.401387	0.375407	0.400152	-0.0282673	0.255478	-0.0230546	-0.13233	0.182426	-0.000114705	0.0060216	-0.145096	0.0992276	0.183208	-0.10658	-0.210012	-0.190984	-0.528271	-0.263541	-0.370177	-0.322227	-0.369845	-0.306748
GO_TRANSCRIPTION_COUPLED_NUCLEOTIDE_EXCISION_REPAIR	0.0073514	0.0140047	0.145222	0.0107375	0.0949444	0.247993	0.206797	0.185094	0.119837	0.206111	0.0206823	-0.217244	-0.0246891	0.298917	-0.16979	-0.0983083	-0.182012	0.202113	0.118005	-0.330205	0.0669309	-0.0405744	-0.0563598	-0.163872	-0.36173	0.0406416	0.0408862	-0.00558035	0.0542525	-0.0858767
GO_MEMBRANE_DEPOLARIZATION_DURING_ACTION_POTENTIAL	-0.0842062	-0.192075	-0.422932	-0.113141	-0.178687	-0.248614	-0.270099	-0.280153	-0.138294	0.0901101	-0.0849582	0.238556	-0.158624	-0.155829	-0.0905471	-0.152277	0.281792	0.325022	0.165648	-0.132073	0.0689197	0.199622	0.173078	0.255046	0.0961611	0.0505412	0.020122	0.109093	0.303151	-0.300447
GO_MATURATION_OF_SSU_RRNA	-0.26772	-0.112208	0.0386241	-0.0898154	0.117174	0.359462	0.374176	0.461437	0.335872	0.160245	0.27679	-0.134242	0.0112302	0.126273	-0.36393	-0.353529	-0.0622824	-0.315006	-0.0470767	-0.173391	0.23677	0.180297	0.0277871	0.0150194	-0.301218	-0.315929	-0.131072	0.036278	-0.0937215	-0.194329
GO_NON_CANONICAL_WNT_SIGNALING_PATHWAY	-0.274627	-0.251574	-0.311937	-0.213915	0.00474414	0.226037	0.226939	0.15425	0.122101	0.0103477	0.296237	-0.20818	-0.0127636	-0.132087	-0.0610029	0.0465079	-0.0994301	0.193237	0.20907	-0.0573924	0.254306	-0.0306951	-0.109123	0.0181974	-0.242759	0.0204868	-0.153221	0.0739744	-0.0554711	0.0450252
GO_RENAL_SYSTEM_PROCESS_INVOLVED_IN_REGULATION_OF_BLOOD_VOLUME	-0.178814	-0.0587954	-0.238245	-0.100998	-0.0745023	0.0639726	0.155032	0.141981	0.26291	0.171751	0.486519	0.107673	-0.162442	-0.0328786	0.591169	0.0639906	0.0590504	0.34403	0.495168	0.101139	-0.296791	0.0336286	0.257932	-0.0225607	-0.108705	-0.439761	-0.68164	-0.70827	-0.207597	0.119495
GO_NEGATIVE_REGULATION_OF_LEUKOCYTE_MEDIATED_IMMUNITY	0.148665	0.239895	0.0652858	0.374499	0.403535	0.486586	0.472865	0.403005	0.478099	-0.16872	0.347499	-0.173528	0.0514282	-0.23581	0.230456	0.142463	0.310446	-0.0900123	0.12771	0.137491	0.0540947	-0.353855	-0.14522	-0.475589	-0.16948	-0.286997	-0.579864	-0.397442	-0.236314	-0.45069
GO_POSITIVE_REGULATION_OF_CREB_TRANSCRIPTION_FACTOR_ACTIVITY	0.365605	0.110856	0.170745	-0.00992715	0.41763	0.134595	0.345758	0.153559	0.318671	-0.353987	-0.453795	0.342267	-0.25534	-0.307129	-0.495633	0.139675	-0.364587	-0.391341	-0.26679	-0.233019	0.295433	-0.163256	-0.303728	-0.111604	-0.168345	0.269454	0.0428679	0.185549	0.176459	-0.0453822
GO_NEGATIVE_REGULATION_OF_CELL_GROWTH	-0.0700795	-0.215178	-0.179005	-0.0120528	-0.175973	-0.191761	0.245216	0.255282	0.195496	-0.0281298	0.138865	-0.193763	-0.0203969	-0.228933	0.090924	0.128666	0.0895801	0.165595	0.251346	-0.105274	0.17027	0.0287099	-0.085094	-0.0171873	-0.12877	0.0296107	-0.0943264	0.0287768	-0.056957	0.0449176
GO_MODIFIED_AMINO_ACID_TRANSPORT	0.110419	-0.131744	0.33212	-0.180917	-0.00761326	0.0865738	0.10939	0.00666933	0.124901	0.0199271	0.478792	0.223466	0.154636	0.211906	0.232374	0.112665	0.108662	-0.21361	-0.224033	-0.245191	0.0104352	0.239481	-0.0760751	-0.0497453	-0.0124877	-0.0524572	-0.375085	-0.104318	-0.261891	-0.205198
GO_CGMP_BIOSYNTHETIC_PROCESS	-0.532235	-0.211428	-0.242932	-0.143677	-0.639174	-0.50516	-0.222868	-0.3746	-0.511393	0.017077	0.603014	0.182717	0.498769	-0.549888	0.363645	0.120081	0.501097	0.528904	0.722649	0.0816339	0.23737	0.538078	0.4205	0.185225	-0.146518	-0.228319	-0.146758	-0.1131	0.2475	-0.242401
GO_ALTERNATIVE_MRNA_SPLICING_VIA_SPLICEOSOME	0.201146	0.251337	0.154242	0.327333	0.194003	0.0908558	0.418292	0.391617	0.322828	0.173499	-0.271614	-0.420634	-0.244184	0.0467329	-0.0645958	0.0650828	-0.0742024	-0.0269097	0.0175812	-0.140048	-0.178432	-0.0307789	-0.202153	-0.226892	-0.313641	-0.000684196	-0.0635115	0.180432	0.047145	-0.0979861
GO_ASSOCIATIVE_LEARNING	-0.123576	-0.066232	-0.0262614	0.0423993	-0.0787069	-0.055773	0.143899	0.124877	-0.0395587	-0.222799	0.181098	-0.216737	0.0768386	-0.255835	0.07831	0.0620677	0.0255535	0.139563	0.118383	0.134116	0.163206	0.150251	-0.156159	-0.0623507	0.0752554	0.214591	0.136571	0.0889253	-0.0940305	-0.0787895
GO_NEGATIVE_REGULATION_OF_CELLULAR_CATABOLIC_PROCESS	-0.125049	-0.0723841	-0.0512807	0.0234712	0.0666921	0.112872	0.275237	0.294746	0.285374	0.0781347	0.306678	-0.164442	0.0448393	-0.106663	-0.0506412	0.0874552	0.134564	0.236482	0.20206	-0.188241	0.082634	0.00564446	-0.082759	-0.0726526	-0.264279	-0.0998825	-0.177673	-0.033889	-0.156965	-0.259294
GO_REGULATION_OF_RESPONSE_TO_EXTRACELLULAR_STIMULUS	-0.523608	-0.123045	-0.290594	-0.303776	0.103354	0.004108	0.198207	-0.0750391	-0.399366	0.120086	-0.0552558	0.0228844	-0.202171	0.23681	0.0480106	-0.00120666	-0.149946	0.314743	0.319738	-0.197991	0.228102	0.242174	0.127311	-0.139813	-0.198236	0.123357	-0.0843326	0.362602	0.385934	-0.0866863
GO_COFACTOR_TRANSPORT	0.0537263	0.0578975	0.215686	0.238387	0.111775	0.275058	0.279052	0.140779	-0.0604234	0.215471	0.409737	0.0589891	0.138483	0.192847	0.243511	-0.246252	-0.0494134	-0.116973	0.172146	-0.186247	-0.169348	-0.216273	-0.263915	-0.101408	-0.0840448	-0.110129	-0.210138	-0.0463905	-0.108501	-0.0717723
GO_POSITIVE_REGULATION_OF_FAT_CELL_DIFFERENTIATION	-0.168623	-0.34661	-0.313867	-0.238888	-0.019534	-0.0299188	0.317925	0.271738	0.289574	-0.188595	0.275354	-0.0389802	0.172309	-0.125383	-0.0999803	0.142186	-0.0462569	0.112346	0.119757	0.146222	0.355711	-0.152573	-0.00823519	0.046495	-0.039678	-0.0691991	-0.197752	-0.0726975	-0.0207368	0.00221026
GO_NEGATIVE_REGULATION_OF_PROTEIN_POLYMERIZATION	-0.108097	-0.00488293	-0.195032	0.0978048	-0.121235	-0.0229298	0.106886	0.0162081	-0.0337057	0.123911	0.230375	0.0938359	0.123863	-0.0596399	0.146997	0.296033	0.269901	0.338414	0.105345	0.0616031	-0.137493	-0.153676	-0.0314963	-0.0539073	-0.101167	-0.0636028	-0.217581	-0.147909	-0.143855	-0.142044
GO_EXOGENOUS_DRUG_CATABOLIC_PROCESS	-0.00072235	0.120796	0.314281	0.377703	0.0262074	-0.096202	-0.32516	-0.29861	-0.0461231	0.0260198	0.0412457	0.453225	-0.209237	0.331573	-0.0737295	0.23513	0.00232973	-0.328586	0.159046	0.210321	-0.00758644	-0.14578	-0.131029	0.314346	-0.265248	-0.315274	-0.268256	-0.0139321	0.0140079	-0.153449
GO_NEGATIVE_REGULATION_OF_REACTIVE_OXYGEN_SPECIES_METABOLIC_PROCESS	0.228476	-0.0988416	0.315728	0.0709524	0.228859	0.117185	0.361282	0.23215	0.249854	0.146389	0.49816	-0.0271469	0.0934873	0.09099	-0.179733	-0.241923	-0.432131	0.0359819	0.324866	-0.182027	0.19824	-0.166539	0.106626	-0.43086	-0.212061	-0.161538	-0.406634	-0.183056	-0.260405	-0.0394014
GO_REGULATION_OF_PROTEIN_DEACETYLATION	0.316551	0.192284	0.158142	0.219782	0.0990633	-0.240463	0.198213	0.349515	0.126825	0.154226	0.0893567	-0.434064	-0.147734	-0.185366	0.0293702	0.0973234	0.272134	0.344696	-0.0153447	-0.0328878	0.026559	-0.227987	-0.237035	-0.0547181	-0.418748	0.00013557	-0.0410376	0.169146	-0.303424	0.0184602
GO_OTIC_VESICLE_DEVELOPMENT	0.308408	0.418354	0.299648	0.206332	-0.00516788	-0.481841	-0.532948	-0.453789	-0.395102	-0.288508	-0.366438	0.472324	-0.547333	0.392566	-0.577535	-0.0670623	0.0697284	-0.235862	0.0167638	0.0703275	-0.0451856	0.0486864	0.337297	-0.0626508	0.00893662	0.111014	0.380572	-0.0533867	0.478321	-0.145045
GO_POSITIVE_REGULATION_OF_DNA_TEMPLATED_TRANSCRIPTION_INITIATION	0.0253791	0.0985008	-0.171791	0.0188205	-0.148178	0.0265463	0.394603	0.430596	0.16482	-0.00278255	-0.141721	-0.491106	0.151384	-0.400527	-0.114651	0.0434246	0.0283238	-0.0106112	-0.146197	-0.0504161	0.3321	0.0683315	-0.0591179	-0.0391755	-0.317087	0.362653	-0.0125922	0.188774	-0.106164	-0.00498537
GO_NEURON_PROJECTION_EXTENSION_INVOLVED_IN_NEURON_PROJECTION_GUIDANCE	0.0897851	0.284804	0.0634722	0.183435	-0.208399	-0.0548937	0.0736702	0.267097	0.102126	0.16532	0.0230297	0.0717746	-0.00290938	-0.289861	0.206202	-0.0394696	0.127008	0.23502	0.262013	-0.0278281	-0.252943	-0.0444301	-0.283253	-0.067856	0.0572023	-0.046746	0.0434787	0.0373981	-0.177382	-0.155581
GO_PHOSPHOLIPID_DEPHOSPHORYLATION	-0.14658	0.0605941	0.186049	0.21766	-0.0158243	-0.270757	0.0274309	0.162568	0.0336565	-0.0507635	-0.00789965	-0.132344	-0.295652	-0.175586	-0.0461823	0.315573	0.203276	0.337007	0.110145	-0.0689976	-0.0802416	-0.0489099	-0.167703	-0.281982	-0.308131	0.0365213	0.187284	0.22303	-0.014326	-0.0108295
GO_NEGATIVE_REGULATION_OF_DNA_REPAIR	0.111995	-0.16441	-0.202605	0.0660346	-0.0152049	0.104511	-0.0342758	0.111394	0.13914	0.276547	0.13843	-0.0367832	-0.0337128	0.268941	-0.333948	0.0388044	-0.297437	0.00736644	-0.0301317	0.0156325	0.250011	0.235694	-0.0455626	0.256433	-0.269616	0.116847	0.113653	-0.116573	-0.202416	-0.175322
GO_INSULIN_SECRETION	-0.138528	-0.107192	-0.0784807	0.0410563	0.299523	0.107706	0.0949692	0.227347	0.217343	0.248157	0.273477	0.0789806	0.00498289	0.061844	-0.244117	-0.00534462	-0.0177636	0.103701	-0.0341758	-0.121376	0.0686147	-0.00703863	-0.0690667	-0.056096	-0.260038	-0.0811163	-0.113712	-0.0588893	-0.0578786	-0.0804722
GO_POSITIVE_REGULATION_OF_FIBROBLAST_PROLIFERATION	-0.394904	-0.381665	-0.382448	-0.421369	-0.34252	-0.113543	0.330138	0.297502	0.170083	-0.0719655	0.256848	-0.100124	0.20881	-0.383648	-0.121956	0.0819995	-0.172632	-0.0290552	0.182885	-0.11175	0.331624	0.09777	-0.00879074	0.223381	-0.054376	0.0939732	-0.163357	0.171819	0.137212	0.16449
GO_PREASSEMBLY_OF_GPI_ANCHOR_IN_ER_MEMBRANE	0.205669	-0.309446	-0.0202981	-0.0855791	0.287512	0.129786	-0.423796	-0.223043	-0.283762	0.121952	0.236947	-0.00963832	0.393892	-0.060326	-0.0490928	0.0389762	0.072776	0.159046	-0.412309	-0.171425	-0.191117	-0.0886674	-0.205788	-0.0770558	0.173188	0.320256	0.26273	-0.25766	0.355502	0.0154093
GO_NECROTIC_CELL_DEATH	-0.267264	0.0579621	-0.0785973	-0.104686	0.295521	0.410996	0.502265	0.513837	0.512483	0.341292	0.281479	-0.0843488	0.195921	-0.338986	-0.0473725	0.0489886	0.024856	0.161914	-0.241965	-0.110381	0.120668	-0.168369	-0.389688	-0.377088	-0.163857	-0.158782	-0.463164	-0.126825	-0.33038	-0.17278
GO_REGULATION_OF_MAST_CELL_ACTIVATION_INVOLVED_IN_IMMUNE_RESPONSE	-0.122957	0.110832	-0.0587249	0.119594	0.342202	0.463843	0.505868	0.698723	0.536084	0.0474773	0.450676	-0.0716453	0.13465	-0.0620482	-0.153285	0.345434	0.401821	0.368841	0.299617	0.333427	-0.148813	-0.43446	-0.336136	-0.517872	-0.441114	-0.423165	-0.33877	-0.479292	-0.379699	-0.492339
GO_POSITIVE_REGULATION_OF_CELLULAR_AMINE_METABOLIC_PROCESS	-0.0473354	-0.0164786	-0.156971	-0.228775	0.338478	-0.0522371	0.194772	0.241814	0.0112724	0.365299	0.449121	0.319835	0.59977	0.394246	0.0132876	-0.216939	-0.614171	0.339061	-0.0373982	-0.101565	-0.0422212	0.217993	-0.118285	-0.0631723	-0.35021	-0.294036	-0.550618	-0.171237	-0.375515	0.197835
GO_POSITIVE_REGULATION_OF_INTRACELLULAR_PROTEIN_TRANSPORT	-0.12311	-0.098539	-0.226506	-0.177542	0.109504	0.0282184	0.304079	0.34022	0.246757	0.174866	0.292352	-0.0540906	-0.0343635	-0.0753454	-0.018368	-0.061258	-0.00904541	0.218222	0.167926	-0.2579	0.209267	-0.0179265	-0.217913	-0.11666	-0.240552	-0.0678714	-0.136558	0.0217328	-0.178168	-0.0397223
GO_REGULATION_BY_VIRUS_OF_VIRAL_PROTEIN_LEVELS_IN_HOST_CELL	-0.119885	0.175352	-0.274081	-0.00793916	0.196944	0.251641	0.543877	0.452349	0.657192	-0.0832989	0.310741	0.00799326	-0.312219	0.528778	0.0373534	0.477057	0.486773	0.0866593	-0.0111521	-0.586903	0.142502	-0.58076	-0.812557	0.319493	-0.628285	0.0130042	-0.167324	0.420141	-0.4435	0.0212546
GO_CHROMOSOME_LOCALIZATION	-0.0354539	-0.0614876	-0.144737	-0.0718518	0.00246722	0.25864	0.147112	0.291491	0.163795	-0.0573808	0.0651719	-0.079822	0.155489	-0.050939	0.0399825	0.326933	0.24303	0.349303	0.193087	-0.20754	0.145556	-0.144676	-0.191838	-0.200463	-0.339252	0.158613	-0.0769716	0.0168235	-0.042098	-0.357106
GO_REGULATION_OF_RESPIRATORY_SYSTEM_PROCESS	0.524581	0.334955	-0.0209605	0.0192149	-0.445991	-0.537314	0.0292531	-0.179135	-0.016966	-0.519682	-0.645778	-0.474599	-0.571301	-0.606422	0.15473	-0.113626	-0.218522	0.216793	0.0907581	0.389346	-0.0299051	0.183762	-0.275076	0.180865	0.359523	0.43044	0.519809	0.559815	0.223552	0.576553
GO_POSITIVE_REGULATION_OF_ADENYLATE_CYCLASE_ACTIVITY	-0.665229	-0.601104	-0.635883	-0.478107	0.13285	-0.162002	-0.211551	-0.216182	0.0351859	-0.246321	0.102955	1.01355e-05	0.255165	-0.482373	0.23166	-0.240179	-0.0389607	-0.12218	-0.20586	-0.117312	0.456361	0.306462	0.235347	0.60404	0.150011	0.428944	0.305956	0.445045	-0.283165	0.19951
GO_POSITIVE_REGULATION_OF_NEURON_DIFFERENTIATION	-0.0710417	-0.0851852	-0.145252	-0.0555997	-0.192447	-0.143187	0.0852639	0.115134	0.0329037	0.000126145	0.0494186	-0.0974829	-0.0396529	-0.188931	-0.0025431	0.0548823	0.0753576	0.202868	0.0669363	-0.108659	0.173362	0.0530546	-0.120022	0.0662928	-0.0980978	0.135839	0.198314	0.118643	0.0559534	-0.0269221
GO_EMBRYONIC_SKELETAL_SYSTEM_MORPHOGENESIS	-0.153379	-0.270438	-0.287349	-0.191002	-0.298877	-0.291213	-0.249322	-0.244627	-0.233982	-0.330458	-0.38293	-0.00208425	-0.370956	-0.166606	-0.139244	-0.283896	-0.162491	-0.167068	0.197579	-0.112716	0.406227	0.37611	-0.103321	0.319052	0.19513	0.485913	0.366822	0.434149	0.398493	0.177982
GO_ACTIVATION_OF_GTPASE_ACTIVITY	0.040547	0.212734	0.250747	0.215444	0.120046	-0.154498	0.263517	0.311196	0.198165	0.173121	0.0657379	-0.15666	-0.0822241	-0.033719	-0.0698673	-0.122711	-0.057093	0.0784486	0.195207	-0.158103	0.00267215	0.00387665	-0.275342	-0.18389	-0.0233801	-0.194489	-0.0454792	-0.0324738	-0.106658	-0.0745966
GO_INOSITOL_PHOSPHATE_METABOLIC_PROCESS	0.109519	0.169825	0.0749483	0.0760334	-0.172631	-0.0365056	-0.122578	0.0385522	0.0298706	0.164841	0.0580365	-0.225508	0.00429105	-0.18571	0.296889	0.248804	0.00630822	0.138164	0.190129	0.0616343	0.0161041	0.0182174	-0.0688426	-0.171734	-0.226544	-0.222567	-0.146925	-0.125414	0.0550856	-0.032465
GO_T_CELL_HOMEOSTASIS	-0.327392	0.0268855	-0.129694	-0.0402803	0.240016	0.385705	0.275096	0.288519	0.152504	-0.0422137	0.223784	-0.247443	0.307912	-0.37868	-0.0657345	-0.232839	0.0643385	-0.235625	-0.178961	0.0259099	0.418272	0.0970334	-0.0539742	-0.0234285	-0.369358	0.135477	-0.323919	0.120905	-0.421802	0.0861204
GO_HISTONE_METHYLATION	0.148982	0.123097	0.17233	0.159099	0.227137	0.105053	0.190377	0.167324	0.0256166	0.140864	-0.334282	-0.228256	-0.349643	-0.0146812	-0.238197	0.229869	0.0526639	0.180555	0.0450383	-0.0574404	0.0144509	-0.061348	-0.280597	-0.18116	-0.24023	0.27288	0.0817159	0.179838	-0.0853784	-0.118557
GO_CELLULAR_RESPONSE_TO_FLUID_SHEAR_STRESS	0.302594	0.0799061	0.23789	0.0748663	0.1563	0.0196394	0.412921	0.20664	0.282356	0.292163	0.449853	-0.253444	0.0980986	-0.46861	-0.00494329	0.447312	0.401404	-0.0467412	-0.215581	0.2878	0.058882	-0.200902	0.011003	-0.35993	-0.256133	-0.135547	-0.306405	-0.341139	-0.184302	-0.332398
GO_POSITIVE_REGULATION_OF_TRANSPORTER_ACTIVITY	-0.264256	-0.142957	-0.199211	-0.108634	0.140532	-0.0142837	0.0850663	0.134863	0.0186197	-0.0274166	0.300155	0.254943	0.0086091	-0.0667586	0.201607	0.332694	0.305699	0.259765	0.177102	-0.0164693	-0.0483707	-0.0496766	0.129965	-0.235447	-0.033324	-0.113465	-0.131467	-0.118688	-0.279275	-0.185579
GO_ALPHA_BETA_T_CELL_DIFFERENTIATION	0.178977	0.070108	0.0183441	0.218073	0.411352	0.401459	0.487927	0.410361	0.413672	0.0549551	0.216746	-0.270972	-0.0244894	-0.39467	-0.195418	0.0598259	0.185969	-0.0241695	-0.148618	0.133257	0.340564	-0.294989	-0.0928259	-0.301516	-0.309127	-0.0574828	-0.446711	-0.31214	-0.228604	-0.336103
GO_ESTABLISHMENT_OF_PROTEIN_LOCALIZATION_TO_CHROMOSOME	-0.273415	-0.05789	-0.107902	-0.168799	0.384506	0.260941	0.444218	0.29217	0.160347	0.245076	0.0651969	0.112593	-0.0963929	0.630285	-0.436347	-0.163091	-0.219793	0.123146	-0.280462	-0.317041	0.202709	-0.270147	-0.201801	0.143253	-0.575991	-0.25691	-0.279769	0.356768	0.344893	-0.100122
GO_PEPTIDE_CROSS_LINKING	-0.182913	-0.437477	-0.318288	-0.466993	-0.311121	-0.114004	0.051485	0.059649	0.310372	-0.0997691	0.0587855	-0.132971	0.227653	-0.275542	-0.0148763	-0.140692	0.00160443	0.0163303	-0.0519567	0.0179421	0.308907	-0.01622	0.152386	0.272071	0.0364057	0.361483	-0.00249544	0.218209	0.062399	0.433029
GO_PEPTIDYL_SERINE_MODIFICATION	0.0730206	0.0968566	-0.0206385	0.125661	-0.0153586	0.0413342	0.229227	0.340169	0.289552	0.183854	0.0904776	-0.148096	-0.0850399	-0.173111	-0.114344	0.0416835	-0.0176764	0.0922826	0.159069	-0.100168	0.101452	-0.0844071	-0.198402	-0.0876174	-0.216805	0.0105373	-0.0455741	-0.0340572	-0.100378	-0.151413
GO_CELLULAR_RESPONSE_TO_EXTRACELLULAR_STIMULUS	-0.0999184	-0.118644	-0.0887067	-0.0703853	0.0880342	0.0435473	0.293	0.29346	0.268674	-0.0511184	0.256404	-0.112092	-0.0380855	-0.155129	-0.0590026	0.0896015	0.0366465	0.242434	0.253839	-0.0624445	0.161253	-0.140886	-0.114402	-0.174152	-0.214196	-0.0639759	-0.15315	-0.0232826	-0.0706767	-0.0240239
GO_ROUNDABOUT_SIGNALING_PATHWAY	-0.105693	-0.106582	-0.49797	0.204469	0.0738228	-0.123909	0.146787	-0.291809	0.205028	-0.195918	-0.273797	-0.377267	0.26106	-0.698622	0.0256756	-0.120604	0.463253	0.262626	0.0773169	0.409425	0.407309	-0.0291489	0.0759444	0.126124	-0.117484	0.49088	0.270774	0.0267379	0.0405641	-0.070687
GO_NEGATIVE_REGULATION_OF_RESPONSE_TO_DNA_DAMAGE_STIMULUS	-0.0941982	-0.177499	-0.293272	-0.0731352	-0.00504979	-0.13029	0.0450541	0.0220999	0.0618408	0.0427421	0.0565545	-0.0474659	-0.010429	0.285427	-0.226617	0.0640062	0.0502976	0.210446	0.00991208	0.00286261	0.211976	0.101257	0.0765832	0.159039	-0.226442	0.179461	0.0584317	-0.0599225	-0.234449	0.0688569
GO_GLUTAMATE_METABOLIC_PROCESS	0.0261279	0.173123	0.336992	0.413866	0.0942453	0.313388	0.236072	0.183728	0.00410312	0.0824654	0.481345	0.440267	-0.0600484	0.527248	-0.283	-0.354109	-0.101139	-0.0391057	0.0421683	-0.0121618	-0.036477	-0.291855	-0.143108	-0.119678	-0.324895	-0.531868	-0.32884	-0.0814954	0.0233753	-0.0957465
GO_TRNA_METABOLIC_PROCESS	0.00263429	0.163049	0.194778	0.0319291	0.192351	0.257998	0.0257442	0.0474689	-0.159398	0.131515	-0.0324967	-0.0135609	-0.183072	0.25881	-0.166114	-0.0925461	-0.0754083	-0.0617032	-0.188341	-0.163928	0.0113409	-0.00797135	-0.201265	-0.0159244	-0.0330027	-0.0150131	0.046181	0.120156	-0.190077	-0.0380247
GO_NEGATIVE_REGULATION_OF_ATPASE_ACTIVITY	-0.0246327	0.163621	-0.0801361	0.251395	0.215088	-0.168246	0.137602	0.204025	-0.216069	-0.240218	-0.156682	0.0583303	-0.274038	0.0526664	-0.270372	-0.228323	-0.351669	0.0678696	-0.0755761	-0.301346	0.226569	0.165753	0.362064	0.426248	-0.0440264	0.0051301	0.0699325	-0.00273289	-0.0831835	-0.414616
GO_POSITIVE_REGULATION_OF_LOCOMOTION	-0.0992512	-0.118468	-0.125582	-0.011182	0.0905908	0.0943943	0.364774	0.346014	0.291567	0.075704	0.238841	-0.176755	0.0877479	-0.302179	0.029436	0.14164	0.121341	0.190691	0.14801	0.000616818	0.117653	-0.136109	-0.075108	-0.0504297	-0.204195	-0.0547797	-0.210728	-0.20003	-0.0795953	-0.187877
GO_REGULATION_OF_DENDRITE_MORPHOGENESIS	-0.134263	-0.0706979	-0.0388475	-0.119811	-0.0953757	0.0156172	-0.0323656	-0.0444785	-0.0989151	0.10674	0.193205	-0.0435898	0.098598	-0.173751	0.0291917	0.112806	0.140967	0.24852	0.158306	-0.0259423	0.0660793	0.0520802	-0.053372	-0.0459993	-0.25567	-0.0825422	0.0996014	-0.096437	0.0203111	0.0734447
GO_CELLULAR_RESPONSE_TO_LITHIUM_ION	0.0770008	0.0313559	-0.13943	0.246239	0.230301	0.374321	0.323607	0.316422	0.439245	0.0751351	0.298421	-0.163289	-0.0284337	-0.195648	-0.0141484	0.441105	0.236218	0.499844	0.277014	0.0386156	-0.0537672	-0.383412	-0.474505	-0.489625	-0.17789	-0.204711	0.142287	-0.584958	-0.31038	-0.296702
GO_MAMMARY_GLAND_EPITHELIUM_DEVELOPMENT	-0.102303	0.00934701	-0.0024145	-0.0936648	-0.198257	-0.0508514	0.138104	0.0371667	0.0339716	-0.139688	0.0416575	0.0461266	-0.101052	-0.207179	-0.153066	0.167136	-0.0256768	0.121726	0.296951	-0.0100767	0.0372298	-0.0768205	-0.11185	0.0428739	-0.18095	-0.0425534	0.0833066	0.190399	0.229117	0.124661
GO_CELLULAR_RESPONSE_TO_PROSTAGLANDIN_STIMULUS	-0.215023	-0.0960793	-0.287952	0.0557333	0.160955	-0.16741	0.261535	0.0646591	-0.158324	0.303033	0.219618	0.104335	0.0957126	-0.0527542	-0.121229	-0.14403	0.0550406	0.298736	0.105212	-0.104032	0.200579	0.0826314	0.136063	0.0311068	0.0752483	-0.324369	-0.0593051	-0.296219	0.0453218	-0.244192
GO_NEGATIVE_REGULATION_OF_VIRAL_PROCESS	0.150977	0.126492	0.0964758	0.185832	0.265452	0.487666	0.381663	0.421945	0.345456	-0.000574103	0.23137	-0.167716	-0.00261086	-0.172281	-0.0412972	0.0749765	0.130479	-0.0393392	0.065159	0.194474	-0.104168	-0.389891	-0.266192	-0.371754	-0.233836	-0.300273	-0.361539	-0.197064	-0.258102	0.009226
GO_ERYTHROCYTE_HOMEOSTASIS	-0.0266923	-0.0992949	-0.0442966	-0.0188713	-0.0285891	0.0125887	0.360376	0.356933	0.301511	0.0434784	0.102858	-0.171707	-0.0994231	-0.226589	-0.0168455	0.199637	0.0642363	0.177216	0.280244	0.151723	0.228492	-0.269859	-0.216509	-0.163476	-0.254392	-0.0361037	-0.254507	-0.051115	0.00880896	-0.0807876
GO_RESPONSE_TO_HEAT	-0.122717	-0.161627	-0.157467	-0.00216383	0.118748	0.22722	0.256438	0.328282	0.171608	0.0473078	0.221875	-0.090843	-0.0801137	0.023754	-0.148897	0.129851	-0.0340715	0.225836	0.103344	-0.0772898	0.157736	-0.132066	-0.0299788	0.0902047	-0.188498	0.0259964	-0.258026	-0.0676656	-0.12353	-0.215532
GO_NOTCH_RECEPTOR_PROCESSING	-0.484479	-0.405596	-0.460736	-0.260211	0.214738	0.010196	0.295118	0.152977	0.208009	0.346081	0.635322	0.130246	0.125049	0.307403	0.143596	0.0821056	0.442168	0.131815	0.207742	-0.0563504	0.341405	-0.200994	0.412696	-0.0476135	-0.183259	-0.206722	-0.0244611	-0.379224	-0.1451	-0.43191
GO_CELLULAR_RESPONSE_TO_CADMIUM_ION	-0.182519	-0.309481	-0.257138	-0.230521	-0.111442	-0.130351	0.539888	0.529856	0.612682	0.137801	0.553566	0.101092	0.446454	0.0642673	0.187082	-0.258458	-0.11876	0.104624	0.271592	0.0408079	0.182283	-0.302469	0.239534	-0.150914	-0.316697	-0.525735	-0.588052	-0.35838	-0.408506	-0.060307
GO_SUCKLING_BEHAVIOR	-0.185333	0.132108	-0.113074	0.256604	-0.267141	-0.222952	0.550459	-0.0454985	0.24372	-0.153039	0.146995	-0.00841566	0.033936	0.0259137	0.00339352	0.528098	0.394216	0.525989	0.0812642	-0.344169	-0.109131	-0.347414	-0.137782	-0.055544	-0.0255076	-0.225224	0.311412	0.282091	-0.514058	-0.0510148
GO_POSITIVE_REGULATION_OF_KIDNEY_DEVELOPMENT	-0.00209493	-0.151492	-0.130475	-0.238639	-0.255709	-0.466621	0.0517151	-0.0621382	-0.0149998	-0.365916	-0.224006	-0.0499199	-0.126757	-0.0808585	-0.126094	0.100037	-0.233481	-0.00791588	-0.00723576	0.0122418	0.286362	0.145166	0.196753	0.296724	0.0556099	0.30429	0.125648	0.22699	0.361004	0.201597
GO_I_KAPPAB_KINASE_NF_KAPPAB_SIGNALING	-0.0653818	-0.131268	-0.0463894	-0.0694697	0.234874	0.30931	0.397757	0.387423	0.311694	0.00366934	0.264483	-0.255036	0.140527	-0.298344	-0.0364111	0.058959	0.0973625	0.165043	0.0616546	-0.0747665	0.171331	-0.145131	-0.202481	-0.0735914	-0.20458	-0.0200525	-0.287885	-0.144995	-0.245188	-0.175923
GO_REGULATION_OF_NON_CANONICAL_WNT_SIGNALING_PATHWAY	-0.260212	-0.3756	-0.35047	-0.168972	-0.179417	-0.236236	-0.0154036	-0.21962	-0.0333495	-0.20137	-0.297617	-0.486664	-0.230302	-0.445593	-0.168842	-0.113154	-0.180871	0.198525	-0.0380974	-0.184117	0.500057	0.359234	0.0214583	0.303824	0.0995173	0.603121	0.404766	0.392193	0.321241	0.314139
GO_NEGATIVE_REGULATION_OF_DNA_RECOMBINATION	0.225958	-0.128339	-0.235815	0.131843	0.0452093	0.135287	-0.154411	-0.0614238	-0.0556175	0.178167	0.0652117	-0.144818	0.00771675	0.136279	-0.341963	0.123945	-0.00618724	0.0142281	0.00619067	-0.0734896	0.215695	0.162142	0.0247609	0.178565	-0.205822	0.29704	0.223638	-0.150672	-0.215934	-0.236598
GO_POSITIVE_REGULATION_OF_LYMPHOCYTE_MIGRATION	-0.0598115	-0.104787	-0.175193	-0.0547632	0.404944	0.530562	0.291791	0.308985	0.169067	0.000435978	0.451522	-0.340225	0.173846	-0.247372	0.119568	0.182109	0.294759	-0.12954	-0.226049	-0.0629455	0.360081	-0.125013	0.0782829	-0.0815094	-0.114138	-0.301606	-0.319681	-0.359312	-0.264191	-0.248315
GO_NEGATIVE_REGULATION_OF_CELLULAR_RESPONSE_TO_INSULIN_STIMULUS	0.237317	0.056065	0.199001	0.118134	0.125505	0.243546	0.415923	0.350815	0.377234	0.205788	0.0127384	-0.10282	-0.0685082	-0.348211	-0.0632432	0.334128	0.244618	0.0975231	0.0816332	-0.0212464	-0.316276	-0.343491	-0.0276281	-0.503125	0.206178	-0.131931	-0.113866	-0.297446	-0.271413	-0.103998
GO_POSITIVE_REGULATION_OF_CELLULAR_EXTRAVASATION	-0.347898	-0.189994	-0.353536	-0.363334	0.298459	0.450988	0.30582	0.245243	0.338267	-0.297082	0.316774	-0.389056	-0.0889004	-0.376141	0.110036	-0.194112	0.0428963	-0.169567	-0.264408	-0.133494	0.504648	0.0306842	0.0643157	0.0398974	0.102382	0.115448	-0.141836	-0.0288929	0.0679975	-0.217565
GO_MYELOID_LEUKOCYTE_DIFFERENTIATION	-0.169067	-0.125694	-0.179337	-0.00192955	0.179344	0.230643	0.387682	0.416157	0.360161	-0.139658	0.188946	-0.262457	0.130101	-0.351535	0.0245106	0.16387	0.155865	0.190287	0.0805795	-0.0125647	0.238917	-0.111547	-0.165648	-0.155336	-0.21497	-0.0129932	-0.246825	-0.0638368	-0.148341	-0.21674
GO_PEROXISOME_ORGANIZATION	-0.258126	-0.148937	-0.0986119	-0.0115548	0.182752	0.228457	-0.24864	-0.0887413	-0.125382	0.0606146	0.484673	0.182609	0.141608	0.33264	-0.0364739	0.0356821	0.148373	0.0979579	0.147788	-0.17306	0.043053	0.0883961	-0.0645366	0.302898	-0.34583	-0.198298	0.032869	-0.269169	-0.147539	-0.287719
GO_DNA_STRAND_ELONGATION_INVOLVED_IN_DNA_REPLICATION	0.273341	0.25248	0.39604	0.0415324	-0.0323922	0.263246	-0.398097	0.16816	0.143857	-0.312119	-0.225233	-0.320762	-0.215281	0.179206	0.438346	0.0222473	-0.105796	0.32563	0.480624	0.104721	-0.186785	-0.226386	-0.387752	-0.44109	0.0856473	-0.0110825	0.0754038	-0.0352931	-0.0621892	0.129182
GO_CELLULAR_MODIFIED_AMINO_ACID_CATABOLIC_PROCESS	0.0726682	0.0493868	0.302754	0.246867	0.299682	0.115373	-0.0461185	-0.0636843	-0.247442	-0.0198667	0.470065	0.368791	-0.0033	-0.265115	-0.218089	-0.325451	-0.0925301	-0.0779024	0.192617	-0.0797986	-0.254073	0.141218	0.028078	-0.144274	-0.0190861	-0.384004	0.210744	-0.0196141	-0.174821	-0.119471
GO_POLYOL_METABOLIC_PROCESS	-0.0323594	0.140559	0.0287942	0.179024	-0.109483	-0.0627156	0.0579513	0.173872	0.0527667	-0.0298077	0.0961085	-0.264906	-0.096923	-0.146499	0.237464	0.250892	0.0691507	0.0982851	0.167549	0.0632672	0.0311563	-0.0459926	-0.203922	-0.219999	-0.271698	-0.146919	-0.102521	-0.141181	0.0660007	0.142512
GO_POSITIVE_REGULATION_OF_TRANSCRIPTION_INITIATION_FROM_RNA_POLYMERASE_II_PROMOTER	0.0837758	0.127664	-0.105273	0.11846	-0.0835468	0.0791488	0.377524	0.37081	0.185114	-0.103056	-0.185151	-0.46118	0.277071	-0.345666	0.0838256	0.0748783	-0.079826	0.157083	-0.101344	0.100431	0.182876	0.153158	-0.194606	-0.139661	-0.272315	0.171308	-0.14114	0.0945644	-0.0687914	-0.0431233
GO_APICAL_JUNCTION_ASSEMBLY	0.0722263	-0.0911382	0.205419	0.0571573	0.0832269	0.030769	0.295327	0.255104	0.192834	0.246526	0.270737	0.173482	-0.000875775	0.196856	0.107596	0.19426	0.242844	0.333143	0.0429196	-0.000130233	-0.0754157	-0.170794	-0.196907	-0.0318102	-0.30815	-0.226075	-0.32413	-0.306904	-0.284961	-0.302845
GO_LYMPHOCYTE_HOMEOSTASIS	-0.347424	-0.0822399	-0.296481	-0.106213	0.236904	0.322054	0.268727	0.306772	0.236452	-0.1227	0.196235	-0.280687	0.198349	-0.414333	-0.138911	-0.0191108	0.142361	-0.0556847	-0.0881964	0.0117607	0.385379	0.161346	0.133874	-0.0573185	-0.30394	0.23934	-0.33487	0.000205723	-0.284678	-0.0659599
GO_SERTOLI_CELL_DEVELOPMENT	-0.0281139	0.376351	0.281125	0.202193	0.269253	-0.26866	0.159297	0.283785	0.32665	-0.0473875	-0.332482	-0.59892	-0.0814664	-0.538722	-0.324883	-0.0774923	-0.00306704	0.512929	-0.0220332	0.232093	-0.0831308	-0.215971	-0.122187	-0.0697077	-0.232778	0.436581	0.420153	0.0896743	0.259399	0.187467
GO_NEGATIVE_REGULATION_OF_RNA_SPLICING	0.23956	0.475684	0.220012	0.423939	0.300513	0.241531	0.531539	0.581326	0.3993	-0.288896	-0.161532	-0.381595	0.0430363	0.0143355	-0.368037	-0.060218	0.026471	0.224439	-0.159699	-0.268683	-0.0364863	-0.00949777	-0.00431589	-0.290976	-0.343437	-0.204274	-0.25868	-0.0422054	-0.180733	-0.303127
GO_ENDOSOME_TO_LYSOSOME_TRANSPORT	0.0402344	0.0543559	0.0201364	0.0198381	0.182222	0.0803667	0.325425	0.377502	0.362661	0.142717	0.33346	-0.178271	0.0687048	-0.273814	0.187098	0.34576	0.0327474	0.410373	0.285875	-0.227578	-0.266636	-0.222232	-0.228351	-0.26992	-0.291245	-0.286961	-0.103567	-0.0634318	-0.132126	-0.242217
GO_RESPONSE_TO_ANGIOTENSIN	0.0565295	0.211169	-0.101172	0.226833	0.275707	-0.00291874	0.342921	0.453582	0.507871	0.197122	0.152534	-0.359135	0.108214	-0.410703	0.145118	0.188823	0.185747	0.283194	0.253008	0.102098	0.160488	-0.292753	-0.0375244	-0.321283	-0.304439	-0.116561	-0.186447	-0.309277	-0.249831	-0.363762
GO_DENDRITIC_SPINE_DEVELOPMENT	-0.106349	-0.175758	-0.100208	0.0301564	0.00608117	-0.0463692	0.280526	0.224039	0.226248	-0.0523872	0.112381	-0.143369	-0.257571	-0.199739	-0.00821866	0.148971	-0.000752355	0.126614	0.116879	-0.116333	0.0672568	0.120675	-0.110861	-0.0204404	-0.265492	0.161602	0.225908	0.071515	-0.0179154	-0.0743658
GO_REGULATION_OF_PROTEIN_OLIGOMERIZATION	-0.301253	-0.41643	-0.426247	-0.329882	0.0145121	0.0655493	0.261989	0.212138	0.0953031	-0.297395	0.31951	0.153105	0.140049	-0.13009	0.041185	-0.17543	-0.176099	0.0209711	0.0299683	-0.269635	0.428946	0.179169	0.216372	0.000801128	-0.362591	0.0851545	0.123204	0.169792	0.145804	0.171061
GO_SERINE_FAMILY_AMINO_ACID_BIOSYNTHETIC_PROCESS	-0.131055	-0.193949	-0.0667254	0.0548708	0.389229	-0.00342917	-0.100109	0.0453095	-0.364716	-0.150249	0.67242	0.10836	-0.0994572	0.0735392	-0.295946	-0.341916	-0.2666	0.238046	0.120664	-0.495188	0.420787	0.0274043	0.322977	0.217067	-0.48758	-0.134373	0.0987305	0.467127	0.0457541	-0.10907
GO_CEREBELLAR_PURKINJE_CELL_LAYER_FORMATION	0.034137	-0.10336	-0.0800408	0.0354128	0.0614763	0.311917	0.192495	0.271997	0.219787	0.148237	0.0259016	0.384205	-0.253556	0.160879	-0.390627	-0.264845	-0.295	-0.351403	-0.370673	-0.168097	-0.0750909	0.154798	0.300123	-0.179504	-0.0844349	0.00585424	0.0729445	-0.0478012	-0.168683	0.0136412
GO_CELLULAR_RESPONSE_TO_CARBOHYDRATE_STIMULUS	-0.0824179	-0.141344	-0.0843012	0.000117082	0.101099	0.00932489	0.0594141	0.225868	0.164776	0.0933384	0.288528	0.193179	-0.0653433	0.118439	-0.138909	-0.128975	0.0495765	0.189327	0.117259	-0.150728	0.134118	0.0772744	-0.0414757	-0.0176235	-0.255083	-0.118784	-0.0807608	0.00295397	-0.0261344	-0.0800262
GO_INOSITOL_PHOSPHATE_CATABOLIC_PROCESS	0.0237579	0.161299	0.292532	0.331304	-0.174488	0.0540246	0.152186	-0.00813721	0.165583	0.315021	0.109382	-0.133071	0.147288	-7.3801e-05	0.299586	0.181744	0.19112	0.218797	0.372461	0.021812	-0.23413	-0.016734	-0.0375392	-0.399504	-0.406089	-0.335421	-0.35788	-0.0640123	-0.0971664	0.0347084
GO_C21_STEROID_HORMONE_METABOLIC_PROCESS	-0.111056	-0.144087	-0.215787	-0.209654	0.13717	-0.301384	-0.0935649	0.115371	-0.360896	0.393329	0.276853	0.382786	0.201803	-0.0992131	-0.0594966	-0.00840972	-0.192617	0.347696	0.0615983	-0.117198	0.0774848	-0.0489615	0.315615	-0.0778856	-0.042959	-0.0802622	0.160635	-0.305743	-0.180062	-0.118877
GO_NEGATIVE_REGULATION_OF_GLIAL_CELL_DIFFERENTIATION	-0.20685	-0.199269	-0.354218	-0.216747	-0.0250143	-0.0904995	-0.117943	-0.194596	-0.357379	-0.0462077	0.0302535	-0.349822	0.249616	-0.504305	-0.325526	0.281298	0.152649	0.185412	0.232961	0.353812	0.085001	0.167386	0.13204	-0.116385	-0.384514	0.310313	0.234241	0.0245586	0.41918	0.536285
GO_POSITIVE_REGULATION_OF_SYNAPSE_ASSEMBLY	-0.0221203	-0.10336	0.0884856	-0.0838291	-0.289753	-0.186339	-0.145334	-0.169207	-0.112665	-0.104767	-0.152483	-0.156829	-0.0290118	-0.364597	-0.149731	-0.317454	-0.136497	-0.094305	-0.223861	-0.138757	0.1095	0.335091	0.0700001	0.403779	0.0674632	0.220237	0.346156	0.250547	0.346506	0.272178
GO_TRANSMISSION_OF_NERVE_IMPULSE	-0.247353	-0.135772	-0.217643	0.0502578	-0.134605	-0.0177216	0.291113	0.259154	0.0994357	0.125321	0.130702	0.117889	0.20136	-0.085754	0.115695	-0.0157973	0.203105	0.209531	-0.0858414	-0.186398	-0.0918841	-0.151911	-0.178077	0.259172	-0.231804	0.0359595	-0.00431517	-0.0577231	0.144846	-0.0871155
GO_POSITIVE_REGULATION_OF_VASCULATURE_DEVELOPMENT	0.080651	-0.0648428	-0.0630369	0.0848976	0.044722	-0.0122496	0.418165	0.38794	0.361821	0.0157762	0.218448	-0.189959	0.17562	-0.273173	0.138083	0.230454	0.166868	0.226414	0.175472	0.136613	0.0534335	-0.167847	-0.105187	-0.165037	-0.0856009	-0.212574	-0.294873	-0.327587	-0.270005	-0.292853
GO_POSITIVE_REGULATION_OF_EPIDERMAL_CELL_DIFFERENTIATION	-0.044612	0.158888	-0.237256	-0.0941315	0.147856	0.0488961	0.0759728	0.0265495	-0.10999	0.30255	-0.0517159	0.123372	-0.265649	-0.108872	-0.0943041	-0.286622	-0.0676551	0.0313892	0.297951	0.0500709	0.0187453	-0.0504391	-0.150079	0.0169381	-0.417043	-0.134025	-0.2502	0.197668	0.203315	0.217995
GO_MEMBRANE_FUSION	-0.124443	-0.0959377	-0.111325	-0.0407923	0.179915	0.268279	0.309528	0.332021	0.253463	0.131979	0.341277	-0.147853	-0.00916402	-0.114107	-0.0599242	0.164243	0.103042	0.248642	0.0153038	-0.204122	0.137599	-0.0865829	-0.25877	0.0539073	-0.246185	-0.0418833	-0.250466	-0.0972475	-0.235584	-0.150196
GO_POSITIVE_REGULATION_OF_TOR_SIGNALING	-0.199385	0.00929909	-0.221133	0.0355503	0.000826074	0.0893049	-0.0379556	0.103174	0.0214637	0.0392245	0.269381	-0.434042	-0.0540667	-0.156592	0.00710838	-0.159638	0.0123426	0.403809	0.37834	-0.32228	0.218037	-0.0805062	-0.00845528	0.358763	-0.258246	-0.0318322	-0.194638	0.115668	0.127337	-0.140995
GO_POSITIVE_REGULATION_OF_GLIAL_CELL_DIFFERENTIATION	-0.222262	-0.131028	-0.272418	-0.0833312	0.21673	0.40913	0.355118	0.369697	0.281044	0.0612079	0.214783	0.127695	-0.00787097	-0.249353	0.0491142	0.253295	0.048391	0.350515	0.282354	0.0780615	0.125662	-0.310661	0.141178	-0.293555	-0.353612	-0.148298	-0.375877	-0.21088	-0.206396	-0.163997
GO_MALE_SEX_DETERMINATION	0.437659	0.12641	0.586281	0.233287	0.309581	-0.553176	-0.524303	0.227644	0.423212	0.045424	-0.695409	-0.0295083	-0.378115	0.185821	-0.405785	-0.108965	-0.0134041	-0.424598	0.0768524	0.0334273	-0.334333	-0.264339	-0.41184	-0.171457	0.23017	-0.0185995	0.384208	-0.176441	0.576773	0.477022
GO_TYPE_B_PANCREATIC_CELL_DEVELOPMENT	-0.431688	-0.238947	-0.452515	-0.35423	-0.193537	-0.351631	-0.232095	-0.267633	-0.371981	-0.213698	-0.442362	0.131607	0.172996	0.0561487	-0.174015	-0.098039	0.145596	0.408493	0.021472	0.22107	0.0906964	0.302062	0.0737604	0.334202	0.12203	0.0775298	-0.0460059	0.294309	0.155215	0.260692
GO_REGULATION_OF_SUPEROXIDE_ANION_GENERATION	-0.437631	-0.417076	-0.15048	-0.0769272	0.339678	0.435466	0.597975	0.598871	0.520399	0.15694	0.66832	0.158411	0.222908	0.211419	-0.136087	-0.13522	0.294766	0.358618	0.332349	-0.318879	0.428161	-0.442736	-0.311512	-0.187337	-0.569819	-0.296158	-0.506147	-0.262615	-0.304461	-0.467441
GO_ANTIGEN_RECEPTOR_MEDIATED_SIGNALING_PATHWAY	-0.204958	-0.0445369	-0.147977	0.0451845	0.403004	0.472406	0.388333	0.408675	0.391422	-0.00684127	0.27721	-0.270653	0.0411258	-0.180554	0.0177957	-0.011144	0.150695	0.0910038	-0.0845994	-0.0838181	0.229683	-0.134794	-0.119735	-0.270559	-0.295342	-0.182546	-0.346853	-0.189589	-0.205959	-0.323697
[truncated: 8,269 more rows]

## Sheet: c. GSVA models and foci results
GO Term	Kruskal-Wallis P value	Adjusted P value
GO_HEMATOPOIETIC_PROGENITOR_CELL_DIFFERENTIATION	1.49e-07	0.001262
[truncated: 8,487 more rows]

## Sheet: d. GSVA models and foci scores
GO Term	A1 48hr 2D No TGFB	A2 48hr 2D No TGFB	A3 48hr 2D No TGFB	A4 48hr 2D No TGFB	A5 48hr 2D +TGFB	A6 48hr 2D +TGFB	A7 48hr 2D +TGFB	A8 48hr 2D +TGFB	A9 2 week 2D No TGFB	A10 2 week 2D No TGFB	A11 2 week 2D No TGFB	A12 2 week 2D No TGFB	A13 2 week 2D +TGFB	A14 2 week 2D +TGFB	A15 2 week 2D +TGFB	A16 2 week 2D +TGFB	A17 72hr Ficoll No TGFB	A18 72hr Ficoll No TGFB	A19 72hr Ficoll No TGFB	A20 72hr Ficoll No TGFB	A21 72hr Ficoll +TGFB	A22 72hr Ficoll +TGFB	A23 72hr Ficoll +TGFB	A24 72hr Ficoll +TGFB	A25 2 week Ficoll No TGFB	A26 2 week Ficoll No TGFB	A27 2 week Ficoll No TGFB	A28 2 week Ficoll No TGFB	A29 2 week Ficoll +TGFB	A30 2 week Ficoll +TGFB	A31 2 week Ficoll +TGFB	A32 2 week Ficoll +TGFB	A33 2 week 3D No TGFB	A34 2 week 3D No TGFB	A35 2 week 3D No TGFB	A36 2 week 3D No TGFB	A37 2 week 3D +TGFB	A38 2 week 3D +TGFB	A39 2 week 3D +TGFB	A40 2 week 3D +TGFB	A41 6 week 3D No TGFB	A42 6 week 3D No TGFB	A43 6 week 3D No TGFB	A44 6 week 3D No TGFB	A45 6 week 3D +TGFB	A46 6 week 3D +TGFB	A47 6 week 3D +TGFB	A48 6 week 3D +TGFB	FF14_006Chip3_FPKM
[truncated: 8,488 more rows]
[truncated: 9 more columns]

[truncated: 1 more sheets: e. GProfiler analysis]
