# Supplementary material for: Spatial transcriptomic validation of a biomimetic model of fibrosis enables re-evaluation of a therapeutic antibody targeting LOXL2
Source: Cell Rep Med. 2024 Aug 21;5(9):101695. doi: 10.1016/j.xcrm.2024.101695 (PMC11524965; doi:10.1016/j.xcrm.2024.101695)
Supplement: Data S2. 3D spheroid model full proteomic data, related to Figure 4 — A Common and distinct extracellular matrix proteins in the 3D spheroid model when compared to the fibroblast focus proteome generated by Herrera et al.S1 The extracellular matrix reference was obtained from Naba et al.S2 and excludes basement membrane proteins. B Combined Proteome and secretome data from IPF-derived 3D spheroids of all proteins detected (n = 3 donors for proteome, n = 4 donors for secretome). C Proteins which have a hazard ratio >1 for survival in lung fibrosis (taken from Oldham et al.S3) which are also produced by 3D spheroid model. [file mmc3.xlsx]

## Sheet: a. Proteomics comparison data
Fibroblastic foci proteomics data from Herrera et al., JCI Insight, 2022. Data is core matrisome proteins and secreted proteins derived from Naba et al., Matrix Biology (2016), excluding basement membrane proteins.
Unique to Herrera et al. fibroblastic foci	Unique to 3D spheroid model	Common to both fibroblastic foci and 3D spheroid model
DPT	COMP	AEBP1
EFEMP1	FBLN1	CILP
FBLN2	GAS6	CTHRC1
FGA	IGFBP2	ECM1
FGB	IGFBP3	EFEMP2
FGG	IGFBP4	ELN
LRG1	IGFBP5	EMILIN1
MFAP4	IGFBP6	FBLN5
TINAGL1	IGFBP7	FBN1
TNXB	LTBP3	FN1
VWA1	POSTN	LTBP1
VWF	PXDN	LTBP2
COL10A1	SPON2	MFGE8
COL14A1	SRPX	MGP
COL21A1	THBS1	MXRA5
ASPN	THBS3	PCOLCE
FMOD	THBS4	SPARC
OGN	TINAG	SPON1
PODN	COL11A1	SRPX2
PRELP	ANXA8	TGFBI
PRG2	CLEC11A	THBS2
C1QC	CLEC3B	TNC
COLEC12	GREM1	VTN
MUC1	SEMA7A	VWA5A
PLXNB2	ADAMTS2	COL12A1
SFTPB	CST8	COL1A1
SFTPD	HTRA1	COL1A2
A2ML1	LOX	COL3A1
ADAM10	LOXL1	COL5A1
AGT	LOXL2	COL5A2
AMBP	MMP17	COL7A1
CD109	PAMR1	COL8A1
CST6	SERPINB2	BGN
CTSC	SERPINE1	DCN
CTSG	SERPINE2	LUM
CTSH	SERPINI2	VCAN
CTSS	TIMP1	ANXA1
ELANE	BMP10	ANXA11
F12	FGF2	ANXA2
F2	FSTL1	ANXA3
F9	HRNR	ANXA4
HRG	IFNA1	ANXA5
HTRA3	LEP	ANXA6
ITIH1	NRG4	ANXA7
ITIH3	TGFB1	CSPG4
ITIH4		GPC1
KNG1		HPX
LEPREL2		LGALS1
LPA		LGALS3
MMP23B		LGALS7
MMP9		LMAN1
PLG		PLXDC2
PRSS3		A2M
SERPINA1		CST3
SERPINA12		CSTA
SERPINA3		CSTB
SERPINA4		CTSA
SERPINB3		CTSB
SERPINB4		CTSD
SERPINB7		CTSZ
SERPIND1		F13A1
SULF1		ITIH2
TGM1		LEPRE1
IL16		MMP14
PPBP		MMP2
S100A14		P4HA1
S100A7		P4HA2
S100A8		PLOD1
S100P		PLOD2
		PLOD3
		SERPINB1
		SERPINB12
		SERPINB6
		SERPINB8
		SERPINB9
		SERPINC1
		SERPINF1
		SERPING1
		SERPINH1
		TGM2
		TGM3
		S100A10
		S100A11
		S100A13
		S100A16
		S100A4
		S100A6
		S100A9

## Sheet: b. Combined data
Combined proteomic and secretomic data from IPF spheroids
Gene.names	protein.Entry	protein.Description	Proteome Donor 1	Proteome Donor 2	Proteome Donor 3	Secretome Donor 1	Secretome Donor 2	Secretome Donor 3	Secretome Donor 4
A2M	P01023	Alpha-2-macroglobulin OS=Homo sapiens GN=A2M PE=1 SV=3	NA	202.571	271.006	13.0692	14	NA	28.0045
AAMDC	Q9H7C9	Mth938 domain-containing protein OS=Homo sapiens GN=AAMDC PE=1 SV=1	NA	25.1171	62.3687	NA	NA	NA	NA
AARD	NA	NA	NA	NA	NA	NA	NA	NA	0.1445
AARS	P49588	Alanine--tRNA ligase_ cytoplasmic OS=Homo sapiens GN=AARS PE=1 SV=2	220.979	196.259	389.201	NA	NA	NA	NA
AASDHPPT	Q9NRN7	L-aminoadipate-semialdehyde dehydrogenase-phosphopantetheinyl transferase OS=Homo sapiens GN=AASDHPPT PE=1 SV=2	42.8029	NA	20.4732	NA	NA	NA	NA
AAT1	Q7Z4T9	AMY-1-associating protein expressed in testis 1 OS=Homo sapiens GN=AAT1 PE=1 SV=2	30.6971	NA	NA	NA	NA	NA	NA
ABCA12	Q86UK0	ATP-binding cassette sub-family A member 12 OS=Homo sapiens GN=ABCA12 PE=1 SV=3	NA	13.7499	NA	NA	NA	NA	NA
ABCB6	Q9NP58	ATP-binding cassette sub-family B member 6_ mitochondrial OS=Homo sapiens GN=ABCB6 PE=1 SV=1	NA	NA	56.7526	NA	NA	NA	NA
ABCC1	P33527	Multidrug resistance-associated protein 1 OS=Homo sapiens GN=ABCC1 PE=1 SV=3	NA	133.488	301.319	NA	NA	NA	NA
ABCC4	O15439	Multidrug resistance-associated protein 4 OS=Homo sapiens GN=ABCC4 PE=1 SV=3	54.8501	103.231	208.689	NA	NA	NA	NA
ABCD3	P28288	ATP-binding cassette sub-family D member 3 OS=Homo sapiens GN=ABCD3 PE=1 SV=1	32.0954	65.8092	NA	NA	NA	NA	NA
ABCE1	P61221	ATP-binding cassette sub-family E member 1 OS=Homo sapiens GN=ABCE1 PE=1 SV=1	NA	131.958	261.514	NA	NA	NA	NA
ABCF1	Q8NE71	ATP-binding cassette sub-family F member 1 OS=Homo sapiens GN=ABCF1 PE=1 SV=2	NA	86.383	145.47	NA	NA	NA	NA
ABCF2	Q9UG63	ATP-binding cassette sub-family F member 2 OS=Homo sapiens GN=ABCF2 PE=1 SV=2	NA	63.3396	NA	NA	NA	NA	NA
ABHD10	Q9NUJ1	Mycophenolic acid acyl-glucuronide esterase_ mitochondrial OS=Homo sapiens GN=ABHD10 PE=1 SV=1	45.3098	73.7375	143.553	NA	NA	NA	NA
ABHD12	Q8N2K0	Monoacylglycerol lipase ABHD12 OS=Homo sapiens GN=ABHD12 PE=2 SV=2	NA	17.372	NA	NA	NA	NA	NA
ABHD14B	Q96IU4	Alpha/beta hydrolase domain-containing protein 14B OS=Homo sapiens GN=ABHD14B PE=1 SV=1	115.888	171.722	262.437	NA	NA	NA	NA
ABLIM3	O94929	Actin-binding LIM protein 3 OS=Homo sapiens GN=ABLIM3 PE=1 SV=3	NA	103.361	131.962	NA	NA	NA	NA
ACAA1	P09110	3-ketoacyl-CoA thiolase_ peroxisomal OS=Homo sapiens GN=ACAA1 PE=1 SV=2	NA	77.4132	205.059	NA	NA	NA	NA
ACACB	O00763	Acetyl-CoA carboxylase 2 OS=Homo sapiens GN=ACACB PE=1 SV=3	733.631	56.2264	161.435	NA	NA	NA	NA
ACAD11	Q709F0	Acyl-CoA dehydrogenase family member 11 OS=Homo sapiens GN=ACAD11 PE=1 SV=2	NA	147.971	228.888	NA	NA	NA	NA
ACAD9	Q9H845	Acyl-CoA dehydrogenase family member 9_ mitochondrial OS=Homo sapiens GN=ACAD9 PE=1 SV=1	NA	NA	347.275	NA	NA	NA	NA
ACADM	P11310	Medium-chain specific acyl-CoA dehydrogenase_ mitochondrial OS=Homo sapiens GN=ACADM PE=1 SV=1	NA	35.1104	150.678	NA	NA	NA	NA
ACADSB	P45954	Short/branched chain specific acyl-CoA dehydrogenase_ mitochondrial OS=Homo sapiens GN=ACADSB PE=1 SV=1	NA	72.4275	NA	NA	NA	NA	NA
ACADVL	P49748	Very long-chain specific acyl-CoA dehydrogenase_ mitochondrial OS=Homo sapiens GN=ACADVL PE=1 SV=1	325.413	474.959	952.431	NA	NA	NA	NA
ACAP2	Q15057	Arf-GAP with coiled-coil_ ANK repeat and PH domain-containing protein 2 OS=Homo sapiens GN=ACAP2 PE=1 SV=3	NA	27.2374	NA	NA	NA	NA	NA
ACAT1	P24752	Acetyl-CoA acetyltransferase_ mitochondrial OS=Homo sapiens GN=ACAT1 PE=1 SV=1	140.424	270.001	400.533	NA	NA	NA	NA
ACAT2	Q9BWD1	Acetyl-CoA acetyltransferase_ cytosolic OS=Homo sapiens GN=ACAT2 PE=1 SV=2	14.9983	NA	NA	NA	NA	NA	NA
ACBD3	Q9H3P7	Golgi resident protein GCP60 OS=Homo sapiens GN=ACBD3 PE=1 SV=4	NA	69.7788	94.0209	NA	NA	NA	NA
ACBD6	NA	NA	NA	NA	NA	NA	2.7427	NA	NA
ACER3	Q9NUN7	Alkaline ceramidase 3 OS=Homo sapiens GN=ACER3 PE=1 SV=3	NA	NA	3.0463	NA	NA	NA	NA
ACLY	P53396	ATP-citrate synthase OS=Homo sapiens GN=ACLY PE=1 SV=3	769.022	326.789	986.102	NA	NA	NA	NA
ACN9	Q9NRP4	Protein ACN9 homolog_ mitochondrial OS=Homo sapiens GN=ACN9 PE=2 SV=1	95.2133	NA	NA	NA	NA	NA	NA
ACO1	P21399	Cytoplasmic aconitate hydratase OS=Homo sapiens GN=ACO1 PE=1 SV=3	566.037	576.74	1285.6	NA	NA	NA	NA
ACO2	Q99798	Aconitate hydratase_ mitochondrial OS=Homo sapiens GN=ACO2 PE=1 SV=2	NA	134.548	338.595	NA	NA	NA	NA
ACOT1	Q86TX2	Acyl-coenzyme A thioesterase 1 OS=Homo sapiens GN=ACOT1 PE=1 SV=1	NA	25.0278	NA	NA	NA	NA	NA
ACOT2	P49753	Acyl-coenzyme A thioesterase 2_ mitochondrial OS=Homo sapiens GN=ACOT2 PE=1 SV=6	NA	96.4503	NA	NA	NA	NA	NA
ACOT7	O00154	Cytosolic acyl coenzyme A thioester hydrolase OS=Homo sapiens GN=ACOT7 PE=1 SV=3	86.7968	109.999	255.318	NA	NA	NA	NA
ACOT9	Q9Y305	Acyl-coenzyme A thioesterase 9_ mitochondrial OS=Homo sapiens GN=ACOT9 PE=1 SV=2	NA	40.7781	51.4385	NA	NA	NA	NA
ACOX1	Q15067	Peroxisomal acyl-coenzyme A oxidase 1 OS=Homo sapiens GN=ACOX1 PE=1 SV=3	NA	61.8968	101.867	NA	NA	NA	NA
ACOX3	O15254	Peroxisomal acyl-coenzyme A oxidase 3 OS=Homo sapiens GN=ACOX3 PE=1 SV=2	14.0739	NA	NA	NA	NA	NA	NA
ACP1	P24666	Low molecular weight phosphotyrosine protein phosphatase OS=Homo sapiens GN=ACP1 PE=1 SV=3	NA	32.873	54.4784	NA	NA	NA	NA
ACP2	P11117	Lysosomal acid phosphatase OS=Homo sapiens GN=ACP2 PE=1 SV=3	NA	NA	47.9762	NA	NA	NA	NA
ACSL1	P33121	Long-chain-fatty-acid--CoA ligase 1 OS=Homo sapiens GN=ACSL1 PE=1 SV=1	NA	NA	44.6582	NA	NA	NA	NA
ACSL3	O95573	Long-chain-fatty-acid--CoA ligase 3 OS=Homo sapiens GN=ACSL3 PE=1 SV=3	79.4979	79.1228	86.8437	NA	NA	NA	NA
ACSL4	O60488	Long-chain-fatty-acid--CoA ligase 4 OS=Homo sapiens GN=ACSL4 PE=1 SV=2	63.3245	202.548	591.801	NA	NA	NA	NA
ACSM5	Q6NUN0	Acyl-coenzyme A synthetase ACSM5_ mitochondrial OS=Homo sapiens GN=ACSM5 PE=2 SV=2	87.3858	NA	NA	NA	NA	NA	NA
ACTA1	P68133	Actin_ alpha skeletal muscle OS=Homo sapiens GN=ACTA1 PE=1 SV=1	NA	437.961	NA	NA	NA	NA	NA
ACTA2	P62736	Actin_ aortic smooth muscle OS=Homo sapiens GN=ACTA2 PE=1 SV=1	43.625	481.199	NA	15.0867	0.8832	1.534	NA
ACTB	P60709	Actin_ cytoplasmic 1 OS=Homo sapiens GN=ACTB PE=1 SV=1	1901.37	1108.32	10407.9	14.9696	27.4403	31.2681	26.7978
ACTBL2	Q562R1	Beta-actin-like protein 2 OS=Homo sapiens GN=ACTBL2 PE=1 SV=2	1579.1	1256.88	4167.79	0.4944	NA	NA	11.3316
ACTC1	P68032	Actin_ alpha cardiac muscle 1 OS=Homo sapiens GN=ACTC1 PE=1 SV=1	571.37	880.551	2128.8	NA	NA	NA	NA
ACTG2	P63267	Actin_ gamma-enteric smooth muscle OS=Homo sapiens GN=ACTG2 PE=1 SV=1	NA	NA	5003.35	NA	23.887	NA	5.0747
ACTN1	P12814	Alpha-actinin-1 OS=Homo sapiens GN=ACTN1 PE=1 SV=2	1047.38	951.124	1741.59	7.3564	10.2752	8.2512	23.9162
ACTN2	P35609	Alpha-actinin-2 OS=Homo sapiens GN=ACTN2 PE=1 SV=1	5.2958	148.091	209.685	0.3022	NA	NA	0.6878
ACTN3	Q08043	Alpha-actinin-3 OS=Homo sapiens GN=ACTN3 PE=1 SV=2	36.2369	14.3367	8.3274	0.6319	1.9453	NA	0.5643
ACTN4	O43707	Alpha-actinin-4 OS=Homo sapiens GN=ACTN4 PE=1 SV=2	510.91	512.344	960.845	7.1812	10.4183	4.0796	23.6912
ACTR10	Q9NZ32	Actin-related protein 10 OS=Homo sapiens GN=ACTR10 PE=1 SV=1	47.4291	51.2004	98.3071	NA	NA	NA	NA
ACTR1A	P61163	Alpha-centractin OS=Homo sapiens GN=ACTR1A PE=1 SV=1	162.669	403.3	694.684	NA	NA	NA	NA
ACTR1B	P42025	Beta-centractin OS=Homo sapiens GN=ACTR1B PE=1 SV=1	34.6476	23.8574	2.5176	NA	NA	NA	NA
ACTR2	P61160	Actin-related protein 2 OS=Homo sapiens GN=ACTR2 PE=1 SV=1	162.636	357.774	517.476	NA	NA	NA	NA
ACTR3	P61158	Actin-related protein 3 OS=Homo sapiens GN=ACTR3 PE=1 SV=3	153.811	306.783	942.342	NA	1.7481	NA	NA
ACTR3B	Q9P1U1	Actin-related protein 3B OS=Homo sapiens GN=ACTR3B PE=1 SV=1	26.1585	1.9976	5.2451	NA	NA	NA	NA
ACTR3C	Q9C0K3	Actin-related protein 3C OS=Homo sapiens GN=ACTR3C PE=2 SV=1	NA	0.6136	NA	NA	NA	NA	NA
ACTR6	Q9GZN1	Actin-related protein 6 OS=Homo sapiens GN=ACTR6 PE=1 SV=1	NA	16.8664	NA	NA	NA	NA	NA
ACY1	Q03154	Aminoacylase-1 OS=Homo sapiens GN=ACY1 PE=1 SV=1	NA	19.968	67.8677	NA	NA	NA	NA
ACYP2	P14621	Acylphosphatase-2 OS=Homo sapiens GN=ACYP2 PE=1 SV=2	NA	21.0151	NA	NA	NA	NA	NA
ADAMTS2	NA	NA	NA	NA	NA	NA	NA	NA	1.3544
ADAR	P55265	Double-stranded RNA-specific adenosine deaminase OS=Homo sapiens GN=ADAR PE=1 SV=4	NA	50.0864	NA	NA	NA	NA	NA
ADD1	P35611	Alpha-adducin OS=Homo sapiens GN=ADD1 PE=1 SV=2	NA	83.9051	199.86	NA	NA	NA	NA
ADD3	Q9UEY8	Gamma-adducin OS=Homo sapiens GN=ADD3 PE=1 SV=1	NA	80.9135	75.7788	NA	NA	NA	NA
ADH1A	P07327	Alcohol dehydrogenase 1A OS=Homo sapiens GN=ADH1A PE=1 SV=2	6.7011	NA	5.9356	NA	NA	NA	NA
ADH1B	P00325	Alcohol dehydrogenase 1B OS=Homo sapiens GN=ADH1B PE=1 SV=2	343.85	446.074	1572.52	NA	NA	NA	NA
ADH5	P11766	Alcohol dehydrogenase class-3 OS=Homo sapiens GN=ADH5 PE=1 SV=4	234.499	532.972	586.251	NA	NA	NA	NA
ADI1	Q9BV57	1_2-dihydroxy-3-keto-5-methylthiopentene dioxygenase OS=Homo sapiens GN=ADI1 PE=1 SV=1	NA	NA	37.1304	NA	NA	NA	NA
ADK	P55263	Adenosine kinase OS=Homo sapiens GN=ADK PE=1 SV=2	NA	62.3071	158.711	NA	NA	NA	NA
ADNP2	Q6IQ32	ADNP homeobox protein 2 OS=Homo sapiens GN=ADNP2 PE=1 SV=1	NA	44.0866	NA	NA	NA	NA	NA
ADP-ribosylation	A8MYR8	ADP-ribosylation factor-like protein 2-binding protein-like protein OS=Homo sapiens PE=2 SV=1	NA	NA	7.5939	NA	NA	NA	NA
ADPGK	Q9BRR6	ADP-dependent glucokinase OS=Homo sapiens GN=ADPGK PE=1 SV=1	NA	NA	53.6911	NA	NA	NA	NA
ADPRHL1	NA	NA	NA	NA	NA	NA	2.2366	NA	NA
ADPRHL2	Q9NX46	Poly(ADP-ribose) glycohydrolase ARH3 OS=Homo sapiens GN=ADPRHL2 PE=1 SV=1	NA	28.2778	NA	NA	NA	NA	NA
ADRM1	Q16186	Proteasomal ubiquitin receptor ADRM1 OS=Homo sapiens GN=ADRM1 PE=1 SV=2	15.5359	NA	NA	NA	NA	NA	NA
ADSL	P30566	Adenylosuccinate lyase OS=Homo sapiens GN=ADSL PE=1 SV=2	NA	63.4914	121.616	NA	NA	NA	NA
ADSS	P30520	Adenylosuccinate synthetase isozyme 2 OS=Homo sapiens GN=ADSS PE=1 SV=3	66.3906	51.8392	213.277	NA	NA	NA	NA
ADSSL1	Q8N142	Adenylosuccinate synthetase isozyme 1 OS=Homo sapiens GN=ADSSL1 PE=1 SV=1	NA	13.2715	NA	NA	NA	NA	NA
AEBP1	NA	NA	NA	NA	NA	9.8199	8.3156	52.407	NA
AEN	Q8WTP8	Apoptosis-enhancing nuclease OS=Homo sapiens GN=AEN PE=1 SV=2	6.9775	2.4577	NA	NA	NA	NA	NA
AFAP1	Q8N556	Actin filament-associated protein 1 OS=Homo sapiens GN=AFAP1 PE=1 SV=2	44.1536	NA	NA	NA	NA	NA	NA
AFAP1L1	Q8TED9	Actin filament-associated protein 1-like 1 OS=Homo sapiens GN=AFAP1L1 PE=1 SV=2	92.4273	NA	NA	NA	NA	NA	NA
AFAP1L2	Q8N4X5	Actin filament-associated protein 1-like 2 OS=Homo sapiens GN=AFAP1L2 PE=1 SV=1	NA	9.1987	NA	NA	NA	NA	NA
AFF4	Q9UHB7	AF4/FMR2 family member 4 OS=Homo sapiens GN=AFF4 PE=1 SV=1	28.281	6.6206	85.6787	NA	NA	NA	NA
AFP	P02771	Alpha-fetoprotein OS=Homo sapiens GN=AFP PE=1 SV=1	NA	120.554	185.579	0.6628	NA	NA	NA
AGBL2	Q5U5Z8	Cytosolic carboxypeptidase 2 OS=Homo sapiens GN=AGBL2 PE=2 SV=2	68.1694	NA	NA	NA	NA	NA	NA
AGK	Q53H12	Acylglycerol kinase_ mitochondrial OS=Homo sapiens GN=AGK PE=1 SV=2	237.103	276.363	116.861	NA	NA	NA	NA
AGL	P35573	Glycogen debranching enzyme OS=Homo sapiens GN=AGL PE=1 SV=3	NA	31.0447	213.275	NA	NA	NA	NA
AGPAT1	Q99943	1-acyl-sn-glycerol-3-phosphate acyltransferase alpha OS=Homo sapiens GN=AGPAT1 PE=2 SV=2	NA	NA	51.2648	NA	NA	NA	NA
AHCY	P23526	Adenosylhomocysteinase OS=Homo sapiens GN=AHCY PE=1 SV=4	272.353	328.364	789.985	NA	NA	NA	NA
AHCYL1	O43865	Putative adenosylhomocysteinase 2 OS=Homo sapiens GN=AHCYL1 PE=1 SV=2	NA	73.6654	290.185	NA	NA	NA	NA
AHCYL2	Q96HN2	Putative adenosylhomocysteinase 3 OS=Homo sapiens GN=AHCYL2 PE=1 SV=1	NA	NA	44.8014	NA	NA	NA	NA
AHSA1	O95433	Activator of 90 kDa heat shock protein ATPase homolog 1 OS=Homo sapiens GN=AHSA1 PE=1 SV=1	NA	121.201	214.458	NA	NA	NA	NA
AHSG	P02765	Alpha-2-HS-glycoprotein OS=Homo sapiens GN=AHSG PE=1 SV=1	145.345	492.483	NA	0.3892	0.8789	4.4676	NA
AIDA	Q96BJ3	Axin interactor_ dorsalization-associated protein OS=Homo sapiens GN=AIDA PE=1 SV=1	NA	82.8775	NA	NA	NA	NA	NA
AIFM1	O95831	Apoptosis-inducing factor 1_ mitochondrial OS=Homo sapiens GN=AIFM1 PE=1 SV=1	NA	105.902	131.001	NA	NA	NA	NA
AIFM2	Q9BRQ8	Apoptosis-inducing factor 2 OS=Homo sapiens GN=AIFM2 PE=1 SV=1	NA	84.4919	554.531	NA	NA	NA	NA
AIMP1	Q12904	Aminoacyl tRNA synthase complex-interacting multifunctional protein 1 OS=Homo sapiens GN=AIMP1 PE=1 SV=2	31.0016	90.0489	243.308	NA	NA	NA	NA
AIMP2	Q13155	Aminoacyl tRNA synthase complex-interacting multifunctional protein 2 OS=Homo sapiens GN=AIMP2 PE=1 SV=2	NA	88.5692	176.237	NA	NA	NA	NA
AK1	P00568	Adenylate kinase isoenzyme 1 OS=Homo sapiens GN=AK1 PE=1 SV=3	NA	93.7945	418.364	NA	NA	NA	NA
AK2	P54819	Adenylate kinase 2_ mitochondrial OS=Homo sapiens GN=AK2 PE=1 SV=2	9.2049	123.512	241.81	NA	NA	NA	NA
AK3	Q9UIJ7	GTP:AMP phosphotransferase_ mitochondrial OS=Homo sapiens GN=AK3 PE=1 SV=4	34.4993	113.944	395.538	NA	NA	NA	NA
AK4	P27144	Adenylate kinase isoenzyme 4_ mitochondrial OS=Homo sapiens GN=AK4 PE=1 SV=1	47.1111	90.0639	182.971	NA	NA	NA	NA
AKAP12	Q02952	A-kinase anchor protein 12 OS=Homo sapiens GN=AKAP12 PE=1 SV=4	NA	328.253	NA	NA	NA	NA	NA
AKAP2	Q9Y2D5	A-kinase anchor protein 2 OS=Homo sapiens GN=AKAP2 PE=1 SV=3	NA	68.5597	NA	NA	NA	NA	NA
AKAP6	Q13023	A-kinase anchor protein 6 OS=Homo sapiens GN=AKAP6 PE=1 SV=3	189.579	16.6024	693.575	NA	NA	NA	NA
AKR1A1	P14550	Alcohol dehydrogenase [NADP(+)] OS=Homo sapiens GN=AKR1A1 PE=1 SV=3	510.511	112.771	575.265	0.1895	NA	NA	NA
AKR1B1	P15121	Aldose reductase OS=Homo sapiens GN=AKR1B1 PE=1 SV=3	531.708	529.301	604.265	NA	NA	NA	NA
AKR1B15	C9JRZ8	Aldo-keto reductase family 1 member B15 OS=Homo sapiens GN=AKR1B15 PE=2 SV=1	NA	NA	9.267	NA	NA	NA	NA
AKR1C1	Q04828	Aldo-keto reductase family 1 member C1 OS=Homo sapiens GN=AKR1C1 PE=1 SV=1	316.599	956.139	2713.36	NA	NA	NA	NA
AKR1C2	P52895	Aldo-keto reductase family 1 member C2 OS=Homo sapiens GN=AKR1C2 PE=1 SV=3	296.288	463.546	2414.44	NA	NA	NA	NA
AKR1C3	P42330	Aldo-keto reductase family 1 member C3 OS=Homo sapiens GN=AKR1C3 PE=1 SV=4	15.3053	709.666	1137.07	NA	NA	NA	NA
AKR1C4	P17516	Aldo-keto reductase family 1 member C4 OS=Homo sapiens GN=AKR1C4 PE=1 SV=3	10.7493	27.8937	61.539	NA	NA	NA	NA
AKR1D1	P51857	3-oxo-5-beta-steroid 4-dehydrogenase OS=Homo sapiens GN=AKR1D1 PE=1 SV=1	NA	65.5635	85.9728	NA	NA	NA	NA
AKR7A2	O43488	Aflatoxin B1 aldehyde reductase member 2 OS=Homo sapiens GN=AKR7A2 PE=1 SV=3	134.014	219.501	384.979	NA	NA	NA	NA
AKR7L	Q8NHP1	Aflatoxin B1 aldehyde reductase member 4 OS=Homo sapiens GN=AKR7L PE=2 SV=6	26.3501	NA	13.5979	NA	NA	NA	NA
AKT1	P31749	RAC-alpha serine/threonine-protein kinase OS=Homo sapiens GN=AKT1 PE=1 SV=2	NA	134	286.268	NA	NA	NA	NA
ALAD	P13716	Delta-aminolevulinic acid dehydratase OS=Homo sapiens GN=ALAD PE=1 SV=1	78.8531	72.0805	101.384	NA	NA	NA	NA
ALB	P02768	Serum albumin OS=Homo sapiens GN=ALB PE=1 SV=2	656.644	1020.05	4019.46	18.6248	3.2421	35.6053	26.9354
ALCAM	Q13740	CD166 antigen OS=Homo sapiens GN=ALCAM PE=1 SV=2	89.9043	140.243	201.572	NA	NA	NA	NA
ALDH18A1	P54886	Delta-1-pyrroline-5-carboxylate synthase OS=Homo sapiens GN=ALDH18A1 PE=1 SV=2	62.1526	174.09	272.642	NA	NA	NA	NA
ALDH1A1	P00352	Retinal dehydrogenase 1 OS=Homo sapiens GN=ALDH1A1 PE=1 SV=2	NA	34.0334	NA	NA	NA	NA	NA
ALDH1B1	P30837	Aldehyde dehydrogenase X_ mitochondrial OS=Homo sapiens GN=ALDH1B1 PE=1 SV=3	2.9725	76.0875	131.95	NA	NA	NA	NA
ALDH1L2	Q3SY69	Mitochondrial 10-formyltetrahydrofolate dehydrogenase OS=Homo sapiens GN=ALDH1L2 PE=1 SV=2	54.9235	95.1763	194.42	NA	NA	NA	NA
ALDH2	P05091	Aldehyde dehydrogenase_ mitochondrial OS=Homo sapiens GN=ALDH2 PE=1 SV=2	109.396	251.645	423.612	NA	NA	NA	NA
ALDH6A1	Q02252	Methylmalonate-semialdehyde dehydrogenase [acylating]_ mitochondrial OS=Homo sapiens GN=ALDH6A1 PE=1 SV=2	NA	331.703	33.0936	NA	NA	NA	NA
ALDH7A1	P49419	Alpha-aminoadipic semialdehyde dehydrogenase OS=Homo sapiens GN=ALDH7A1 PE=1 SV=5	NA	129.02	168.043	NA	NA	NA	NA
ALDH9A1	P49189	4-trimethylaminobutyraldehyde dehydrogenase OS=Homo sapiens GN=ALDH9A1 PE=1 SV=3	85.1583	112.289	197.249	NA	NA	NA	NA
ALDOA	P04075	Fructose-bisphosphate aldolase A OS=Homo sapiens GN=ALDOA PE=1 SV=2	1303.5	2136.79	4765.1	6.7686	18.649	6.6704	13.8476
ALDOB	P05062	Fructose-bisphosphate aldolase B OS=Homo sapiens GN=ALDOB PE=1 SV=2	5.4396	2.7067	51.9159	0.3705	NA	NA	NA
ALDOC	P09972	Fructose-bisphosphate aldolase C OS=Homo sapiens GN=ALDOC PE=1 SV=2	364.406	386.717	634.91	1.9173	1.0405	NA	3.6276
ALG2	Q9H553	Alpha-1_3/1_6-mannosyltransferase ALG2 OS=Homo sapiens GN=ALG2 PE=2 SV=1	NA	25.9615	122.508	NA	NA	NA	NA
ALG5	Q9Y673	Dolichyl-phosphate beta-glucosyltransferase OS=Homo sapiens GN=ALG5 PE=1 SV=1	NA	28.4285	148.183	NA	NA	NA	NA
ALKBH2	NA	NA	NA	NA	NA	NA	0.4683	NA	NA
ALOX12B	O75342	Arachidonate 12-lipoxygenase_ 12R-type OS=Homo sapiens GN=ALOX12B PE=1 SV=1	NA	114.683	NA	NA	NA	NA	NA
ALS2CR12	Q96Q35	Amyotrophic lateral sclerosis 2 chromosomal region candidate gene 12 protein OS=Homo sapiens GN=ALS2CR12 PE=1 SV=2	16.5537	NA	NA	NA	NA	NA	NA
ALYREF	Q86V81	THO complex subunit 4 OS=Homo sapiens GN=ALYREF PE=1 SV=3	NA	16.0751	70.5722	NA	NA	NA	NA
AMACR	Q9UHK6	Alpha-methylacyl-CoA racemase OS=Homo sapiens GN=AMACR PE=1 SV=2	126.932	NA	NA	NA	NA	NA	NA
AMPD3	Q01432	AMP deaminase 3 OS=Homo sapiens GN=AMPD3 PE=1 SV=1	NA	57.2257	122.103	NA	NA	NA	NA
ANAPC7	Q9UJX3	Anaphase-promoting complex subunit 7 OS=Homo sapiens GN=ANAPC7 PE=1 SV=4	NA	14.8135	NA	NA	NA	NA	NA
ANKFY1	Q9P2R3	Ankyrin repeat and FYVE domain-containing protein 1 OS=Homo sapiens GN=ANKFY1 PE=1 SV=2	NA	79.3978	135.172	NA	NA	NA	NA
ANKHD1	Q8IWZ3	Ankyrin repeat and KH domain-containing protein 1 OS=Homo sapiens GN=ANKHD1 PE=1 SV=1	NA	6.9168	NA	NA	NA	NA	NA
ANKMY2	NA	NA	NA	NA	NA	2.8106	NA	NA	NA
ANKRD13A	Q8IZ07	Ankyrin repeat domain-containing protein 13A OS=Homo sapiens GN=ANKRD13A PE=1 SV=3	NA	37.6098	NA	NA	NA	NA	NA
ANKRD13D	Q6ZTN6	Ankyrin repeat domain-containing protein 13D OS=Homo sapiens GN=ANKRD13D PE=1 SV=2	NA	16.6951	NA	NA	NA	NA	NA
ANKRD20A1	Q5TYW2	Ankyrin repeat domain-containing protein 20A1 OS=Homo sapiens GN=ANKRD20A1 PE=1 SV=1	223.154	NA	NA	NA	NA	NA	NA
ANKRD20A4	Q4UJ75	Ankyrin repeat domain-containing protein 20A4 OS=Homo sapiens GN=ANKRD20A4 PE=2 SV=1	6.6922	NA	NA	NA	NA	NA	NA
ANKRD20A8P	Q5CZ79	Ankyrin repeat domain-containing protein 20B OS=Homo sapiens GN=ANKRD20A8P PE=2 SV=2	102.873	NA	NA	NA	NA	NA	NA
ANKRD30A	Q9BXX3	Ankyrin repeat domain-containing protein 30A OS=Homo sapiens GN=ANKRD30A PE=1 SV=3	138.5	NA	NA	NA	NA	NA	NA
ANKRD31	Q8N7Z5	Putative ankyrin repeat domain-containing protein 31 OS=Homo sapiens GN=ANKRD31 PE=5 SV=2	81.2016	NA	NA	NA	NA	NA	NA
ANKRD35	Q8N283	Ankyrin repeat domain-containing protein 35 OS=Homo sapiens GN=ANKRD35 PE=2 SV=2	NA	17.3765	NA	NA	NA	NA	NA
ANKRD45	Q5TZF3	Ankyrin repeat domain-containing protein 45 OS=Homo sapiens GN=ANKRD45 PE=2 SV=1	51.9319	59.3165	NA	NA	NA	NA	NA
ANO10	Q9NW15	Anoctamin-10 OS=Homo sapiens GN=ANO10 PE=1 SV=2	NA	145.932	151.781	NA	NA	NA	NA
ANP32A	P39687	Acidic leucine-rich nuclear phosphoprotein 32 family member A OS=Homo sapiens GN=ANP32A PE=1 SV=1	20.5845	344.678	281.102	NA	NA	NA	NA
ANP32B	Q92688	Acidic leucine-rich nuclear phosphoprotein 32 family member B OS=Homo sapiens GN=ANP32B PE=1 SV=1	108.219	142.697	216.104	NA	NA	NA	NA
ANP32C	O43423	Acidic leucine-rich nuclear phosphoprotein 32 family member C OS=Homo sapiens GN=ANP32C PE=2 SV=1	NA	NA	6.4763	NA	NA	NA	NA
ANP32E	Q9BTT0	Acidic leucine-rich nuclear phosphoprotein 32 family member E OS=Homo sapiens GN=ANP32E PE=1 SV=1	NA	28.8271	68.1498	NA	NA	NA	NA
ANPEP	P15144	Aminopeptidase N OS=Homo sapiens GN=ANPEP PE=1 SV=4	263.538	330.949	555.914	NA	NA	NA	NA
ANTXR1	Q9H6X2	Anthrax toxin receptor 1 OS=Homo sapiens GN=ANTXR1 PE=1 SV=2	NA	NA	171.759	NA	NA	NA	NA
ANXA1	P04083	Annexin A1 OS=Homo sapiens GN=ANXA1 PE=1 SV=2	737.682	801.007	2398.36	0.4215	NA	NA	0.9763
ANXA11	P50995	Annexin A11 OS=Homo sapiens GN=ANXA11 PE=1 SV=1	98.354	197.215	242.081	NA	NA	NA	NA
ANXA2	P07355	Annexin A2 OS=Homo sapiens GN=ANXA2 PE=1 SV=2	1765.18	1170.42	3139.92	1.5129	4.6682	NA	7.629
ANXA2P2	A6NMY6	Putative annexin A2-like protein OS=Homo sapiens GN=ANXA2P2 PE=5 SV=2	NA	1.1756	25.8707	NA	NA	NA	NA
ANXA3	P12429	Annexin A3 OS=Homo sapiens GN=ANXA3 PE=1 SV=3	10.9702	2.5721	10.0306	NA	NA	NA	NA
ANXA4	P09525	Annexin A4 OS=Homo sapiens GN=ANXA4 PE=1 SV=4	171.456	323.884	457.76	NA	NA	NA	NA
ANXA5	P08758	Annexin A5 OS=Homo sapiens GN=ANXA5 PE=1 SV=2	1994.39	1302.7	4741.6	0.4141	NA	NA	1.6163
ANXA6	P08133	Annexin A6 OS=Homo sapiens GN=ANXA6 PE=1 SV=3	992.929	1057.54	2059.17	NA	NA	NA	0.5624
ANXA7	P20073	Annexin A7 OS=Homo sapiens GN=ANXA7 PE=1 SV=3	37.5283	88.4809	131.406	NA	NA	NA	NA
ANXA8	P13928	Annexin A8 OS=Homo sapiens GN=ANXA8 PE=1 SV=3	NA	6.3843	NA	NA	NA	NA	NA
AP1AR	Q63HQ0	AP-1 complex-associated regulatory protein OS=Homo sapiens GN=AP1AR PE=1 SV=1	NA	NA	9.4609	NA	NA	NA	NA
AP1B1	Q10567	AP-1 complex subunit beta-1 OS=Homo sapiens GN=AP1B1 PE=1 SV=2	87.0296	86.6216	246.3	NA	NA	NA	NA
AP1G1	O43747	AP-1 complex subunit gamma-1 OS=Homo sapiens GN=AP1G1 PE=1 SV=5	NA	79.3537	NA	NA	NA	NA	NA
AP1M1	Q9BXS5	AP-1 complex subunit mu-1 OS=Homo sapiens GN=AP1M1 PE=1 SV=3	48.4888	124.661	294.582	NA	NA	NA	NA
AP1M2	Q9Y6Q5	AP-1 complex subunit mu-2 OS=Homo sapiens GN=AP1M2 PE=1 SV=4	1391.79	48.2739	NA	NA	NA	NA	NA
AP2A1	O95782	AP-2 complex subunit alpha-1 OS=Homo sapiens GN=AP2A1 PE=1 SV=3	192.037	352.782	347.261	NA	NA	NA	NA
AP2A2	O94973	AP-2 complex subunit alpha-2 OS=Homo sapiens GN=AP2A2 PE=1 SV=2	77.5191	172.23	330.524	NA	NA	NA	NA
AP2B1	P63010	AP-2 complex subunit beta OS=Homo sapiens GN=AP2B1 PE=1 SV=1	316.308	252.059	982.182	NA	NA	NA	NA
AP2M1	Q96CW1	AP-2 complex subunit mu OS=Homo sapiens GN=AP2M1 PE=1 SV=2	186.534	176.005	419.335	NA	NA	NA	NA
AP2S1	P53680	AP-2 complex subunit sigma OS=Homo sapiens GN=AP2S1 PE=1 SV=2	NA	115.331	169.525	NA	NA	NA	NA
AP3B1	O00203	AP-3 complex subunit beta-1 OS=Homo sapiens GN=AP3B1 PE=1 SV=3	91.434	257.386	252.45	NA	NA	NA	NA
AP3D1	O14617	AP-3 complex subunit delta-1 OS=Homo sapiens GN=AP3D1 PE=1 SV=1	NA	97.0805	163.972	NA	NA	NA	NA
AP3M1	Q9Y2T2	AP-3 complex subunit mu-1 OS=Homo sapiens GN=AP3M1 PE=1 SV=1	29.7797	108.478	NA	NA	NA	NA	NA
AP3M2	P53677	AP-3 complex subunit mu-2 OS=Homo sapiens GN=AP3M2 PE=1 SV=1	NA	26.2595	NA	NA	NA	NA	NA
AP3S1	Q92572	AP-3 complex subunit sigma-1 OS=Homo sapiens GN=AP3S1 PE=1 SV=1	NA	27.0514	NA	NA	NA	NA	NA
AP4B1	Q9Y6B7	AP-4 complex subunit beta-1 OS=Homo sapiens GN=AP4B1 PE=1 SV=2	5.6975	1.5031	NA	NA	NA	NA	NA
APCS	P02743	Serum amyloid P-component OS=Homo sapiens GN=APCS PE=1 SV=2	41.7484	NA	NA	NA	NA	NA	NA
APEH	P13798	Acylamino-acid-releasing enzyme OS=Homo sapiens GN=APEH PE=1 SV=4	60.4619	62.175	145.003	NA	NA	NA	NA
APEX1	P27695	DNA-(apurinic or apyrimidinic site) lyase OS=Homo sapiens GN=APEX1 PE=1 SV=2	102.308	137.972	432.507	NA	NA	NA	NA
API5	Q9BZZ5	Apoptosis inhibitor 5 OS=Homo sapiens GN=API5 PE=1 SV=3	50.3358	21.5607	82.0762	NA	NA	NA	NA
APMAP	Q9HDC9	Adipocyte plasma membrane-associated protein OS=Homo sapiens GN=APMAP PE=1 SV=2	100.242	188.627	329.999	NA	NA	NA	NA
APOA1	P02647	Apolipoprotein A-I OS=Homo sapiens GN=APOA1 PE=1 SV=1	321.563	273.313	285.844	NA	NA	NA	NA
APOA1BP	Q8NCW5	NAD(P)H-hydrate epimerase OS=Homo sapiens GN=APOA1BP PE=1 SV=2	NA	71.9474	172.942	NA	NA	NA	NA
APOA5	NA	NA	NA	NA	NA	0.0291	NA	NA	NA
APOBEC3C	Q9NRW3	Probable DNA dC->dU-editing enzyme APOBEC-3C OS=Homo sapiens GN=APOBEC3C PE=1 SV=2	NA	37.948	69.4626	NA	NA	NA	NA
APOBEC4	Q8WW27	Putative C->U-editing enzyme APOBEC-4 OS=Homo sapiens GN=APOBEC4 PE=2 SV=1	1.9188	NA	NA	NA	NA	NA	NA
APOC3	P02656	Apolipoprotein C-III OS=Homo sapiens GN=APOC3 PE=1 SV=1	NA	31.7885	NA	NA	NA	NA	NA
APOH	P02749	Beta-2-glycoprotein 1 OS=Homo sapiens GN=APOH PE=1 SV=3	43.1692	71.0843	378.819	NA	NA	NA	NA
APOOL	Q6UXV4	Apolipoprotein O-like OS=Homo sapiens GN=APOOL PE=1 SV=1	NA	18.3357	47.2288	NA	NA	NA	NA
APP	NA	NA	NA	NA	NA	2.7509	6.5439	NA	3.0753
APRT	P07741	Adenine phosphoribosyltransferase OS=Homo sapiens GN=APRT PE=1 SV=2	204.667	95.5462	376.015	NA	NA	NA	NA
ARCN1	P48444	Coatomer subunit delta OS=Homo sapiens GN=ARCN1 PE=1 SV=1	107.157	130.211	251.268	NA	1.5206	NA	NA
ARF1	P84077	ADP-ribosylation factor 1 OS=Homo sapiens GN=ARF1 PE=1 SV=2	298.33	375.592	42.6091	NA	NA	NA	NA
ARF3	P61204	ADP-ribosylation factor 3 OS=Homo sapiens GN=ARF3 PE=1 SV=2	NA	NA	923.272	NA	NA	NA	NA
ARF4	P18085	ADP-ribosylation factor 4 OS=Homo sapiens GN=ARF4 PE=1 SV=3	357.271	673.219	933.113	NA	NA	NA	NA
ARF5	P84085	ADP-ribosylation factor 5 OS=Homo sapiens GN=ARF5 PE=1 SV=2	52.8001	68.2893	111.94	NA	NA	NA	NA
ARF6	P62330	ADP-ribosylation factor 6 OS=Homo sapiens GN=ARF6 PE=1 SV=2	42.5718	111.446	254.864	NA	NA	NA	NA
ARFGEF2	Q9Y6D5	Brefeldin A-inhibited guanine nucleotide-exchange protein 2 OS=Homo sapiens GN=ARFGEF2 PE=1 SV=3	NA	99.8886	NA	NA	NA	NA	NA
ARFIP1	P53367	Arfaptin-1 OS=Homo sapiens GN=ARFIP1 PE=1 SV=2	NA	25.1178	65.1585	0.174	NA	NA	NA
ARG1	P05089	Arginase-1 OS=Homo sapiens GN=ARG1 PE=1 SV=2	NA	NA	98.8131	NA	NA	NA	NA
ARHGAP1	Q07960	Rho GTPase-activating protein 1 OS=Homo sapiens GN=ARHGAP1 PE=1 SV=1	77.6273	116.731	246.943	NA	NA	NA	NA
ARHGAP18	Q8N392	Rho GTPase-activating protein 18 OS=Homo sapiens GN=ARHGAP18 PE=1 SV=3	NA	21.2713	NA	NA	NA	NA	NA
ARHGAP40	Q5TG30	Rho GTPase-activating protein 40 OS=Homo sapiens GN=ARHGAP40 PE=2 SV=3	NA	7.6527	NA	NA	NA	NA	NA
ARHGDIA	P52565	Rho GDP-dissociation inhibitor 1 OS=Homo sapiens GN=ARHGDIA PE=1 SV=3	237.199	467.232	1027	0.4201	NA	NA	2.5896
ARHGDIB	P52566	Rho GDP-dissociation inhibitor 2 OS=Homo sapiens GN=ARHGDIB PE=1 SV=3	NA	31.8328	79.0084	NA	NA	NA	NA
ARHGDIG	Q99819	Rho GDP-dissociation inhibitor 3 OS=Homo sapiens GN=ARHGDIG PE=2 SV=2	NA	5.4998	NA	NA	NA	NA	NA
ARHGEF11	O15085	Rho guanine nucleotide exchange factor 11 OS=Homo sapiens GN=ARHGEF11 PE=1 SV=1	32.2331	9.6396	NA	NA	NA	NA	NA
ARID4B	Q4LE39	AT-rich interactive domain-containing protein 4B OS=Homo sapiens GN=ARID4B PE=1 SV=2	186.557	NA	NA	NA	NA	NA	NA
ARL1	P40616	ADP-ribosylation factor-like protein 1 OS=Homo sapiens GN=ARL1 PE=1 SV=1	88.573	155.071	275.609	NA	NA	NA	NA
ARL11	Q969Q4	ADP-ribosylation factor-like protein 11 OS=Homo sapiens GN=ARL11 PE=1 SV=1	NA	NA	255.135	NA	NA	NA	NA
ARL17A	Q8IVW1	ADP-ribosylation factor-like protein 17 OS=Homo sapiens GN=ARL17A PE=1 SV=2	NA	3.1596	NA	NA	NA	NA	NA
ARL2BP	Q9Y2Y0	ADP-ribosylation factor-like protein 2-binding protein OS=Homo sapiens GN=ARL2BP PE=1 SV=1	NA	NA	13.6395	NA	NA	NA	NA
ARL3	P36405	ADP-ribosylation factor-like protein 3 OS=Homo sapiens GN=ARL3 PE=1 SV=2	11.1092	66.3301	131.664	NA	NA	NA	NA
ARL4A	P40617	ADP-ribosylation factor-like protein 4A OS=Homo sapiens GN=ARL4A PE=1 SV=2	26.6309	NA	NA	NA	NA	NA	NA
ARL6	Q9H0F7	ADP-ribosylation factor-like protein 6 OS=Homo sapiens GN=ARL6 PE=1 SV=1	NA	19.394	NA	NA	NA	NA	NA
ARL6IP1	Q15041	ADP-ribosylation factor-like protein 6-interacting protein 1 OS=Homo sapiens GN=ARL6IP1 PE=1 SV=2	NA	9.0648	NA	NA	NA	NA	NA
ARL6IP5	O75915	PRA1 family protein 3 OS=Homo sapiens GN=ARL6IP5 PE=1 SV=1	133.126	169.972	306.03	NA	NA	NA	NA
ARL8A	Q96BM9	ADP-ribosylation factor-like protein 8A OS=Homo sapiens GN=ARL8A PE=1 SV=1	22.4983	20.9038	25.5331	NA	NA	NA	NA
ARL8B	Q9NVJ2	ADP-ribosylation factor-like protein 8B OS=Homo sapiens GN=ARL8B PE=1 SV=1	87.4241	86.2591	384.634	NA	NA	NA	NA
ARMC9	Q7Z3E5	LisH domain-containing protein ARMC9 OS=Homo sapiens GN=ARMC9 PE=2 SV=2	52.4076	NA	NA	NA	NA	NA	NA
ARMCX3	Q9UH62	Armadillo repeat-containing X-linked protein 3 OS=Homo sapiens GN=ARMCX3 PE=1 SV=1	3.2601	41.4487	57.3781	NA	NA	NA	NA
ARPC1A	Q92747	Actin-related protein 2/3 complex subunit 1A OS=Homo sapiens GN=ARPC1A PE=1 SV=2	119.987	150.623	231.618	NA	NA	NA	NA
ARPC1B	O15143	Actin-related protein 2/3 complex subunit 1B OS=Homo sapiens GN=ARPC1B PE=1 SV=3	159.093	213.578	535.404	0.6528	NA	NA	NA
ARPC2	O15144	Actin-related protein 2/3 complex subunit 2 OS=Homo sapiens GN=ARPC2 PE=1 SV=1	187.469	349.548	643.201	0.159	NA	NA	NA
ARPC3	O15145	Actin-related protein 2/3 complex subunit 3 OS=Homo sapiens GN=ARPC3 PE=1 SV=3	236.343	201.575	276.216	0.2999	NA	NA	0.3551
ARPC4	P59998	Actin-related protein 2/3 complex subunit 4 OS=Homo sapiens GN=ARPC4 PE=1 SV=3	156.129	274.46	586.348	0.1217	NA	NA	NA
ARPC5	O15511	Actin-related protein 2/3 complex subunit 5 OS=Homo sapiens GN=ARPC5 PE=1 SV=3	121.536	132.604	324.445	NA	NA	NA	NA
ARPC5L	Q9BPX5	Actin-related protein 2/3 complex subunit 5-like protein OS=Homo sapiens GN=ARPC5L PE=1 SV=1	27.4272	83.6056	127.91	NA	NA	NA	NA
ARSA	P15289	Arylsulfatase A OS=Homo sapiens GN=ARSA PE=1 SV=3	NA	41.8544	87.933	NA	NA	NA	NA
ARSB	P15848	Arylsulfatase B OS=Homo sapiens GN=ARSB PE=1 SV=1	NA	26.7501	71.6017	NA	NA	NA	NA
ASAH1	Q13510	Acid ceramidase OS=Homo sapiens GN=ASAH1 PE=1 SV=5	113.251	249.536	870.115	NA	NA	NA	NA
ASB8	NA	NA	NA	NA	NA	0.0228	NA	NA	NA
ASCC1	Q8N9N2	Activating signal cointegrator 1 complex subunit 1 OS=Homo sapiens GN=ASCC1 PE=1 SV=1	37.5022	NA	NA	NA	NA	NA	NA
ASL	P04424	Argininosuccinate lyase OS=Homo sapiens GN=ASL PE=1 SV=4	416.813	512.168	986.57	NA	NA	NA	NA
ASMTL	O95671	N-acetylserotonin O-methyltransferase-like protein OS=Homo sapiens GN=ASMTL PE=1 SV=3	NA	47.0143	NA	NA	NA	NA	NA
ASNA1	O43681	ATPase ASNA1 OS=Homo sapiens GN=ASNA1 PE=1 SV=2	NA	71.6815	67.5657	NA	NA	NA	NA
ASNS	P08243	Asparagine synthetase [glutamine-hydrolyzing] OS=Homo sapiens GN=ASNS PE=1 SV=4	476.539	46.683	501.077	NA	NA	NA	NA
ASPH	Q12797	Aspartyl/asparaginyl beta-hydroxylase OS=Homo sapiens GN=ASPH PE=1 SV=3	250.802	284.742	414.084	NA	NA	NA	NA
ASPM	NA	NA	NA	NA	NA	25.9129	NA	NA	NA
ASS1	P00966	Argininosuccinate synthase OS=Homo sapiens GN=ASS1 PE=1 SV=2	NA	112.065	132.51	NA	NA	NA	NA
ATAD2	Q6PL18	ATPase family AAA domain-containing protein 2 OS=Homo sapiens GN=ATAD2 PE=1 SV=1	92.6867	7.4833	NA	NA	NA	NA	NA
ATAD3A	Q9NVI7	ATPase family AAA domain-containing protein 3A OS=Homo sapiens GN=ATAD3A PE=1 SV=2	NA	7.3233	NA	NA	NA	NA	NA
ATAD3B	Q5T9A4	ATPase family AAA domain-containing protein 3B OS=Homo sapiens GN=ATAD3B PE=1 SV=1	NA	52.3855	NA	NA	NA	NA	NA
ATAD3C	Q5T2N8	ATPase family AAA domain-containing protein 3C OS=Homo sapiens GN=ATAD3C PE=1 SV=2	NA	26.4947	NA	NA	NA	NA	NA
ATF7IP	Q6VMQ6	Activating transcription factor 7-interacting protein 1 OS=Homo sapiens GN=ATF7IP PE=1 SV=3	70.4735	NA	NA	NA	NA	NA	NA
ATG4D	Q86TL0	Cysteine protease ATG4D OS=Homo sapiens GN=ATG4D PE=2 SV=1	5.5779	NA	NA	NA	NA	NA	NA
ATG5	Q9H1Y0	Autophagy protein 5 OS=Homo sapiens GN=ATG5 PE=1 SV=2	NA	28.3152	NA	NA	NA	NA	NA
ATG7	O95352	Ubiquitin-like modifier-activating enzyme ATG7 OS=Homo sapiens GN=ATG7 PE=1 SV=1	NA	22.9147	59.3766	NA	NA	NA	NA
ATIC	P31939	Bifunctional purine biosynthesis protein PURH OS=Homo sapiens GN=ATIC PE=1 SV=3	82.5021	210.278	365.163	NA	NA	NA	NA
ATL2	Q8NHH9	Atlastin-2 OS=Homo sapiens GN=ATL2 PE=1 SV=2	NA	NA	56.1135	NA	NA	NA	NA
ATL3	Q6DD88	Atlastin-3 OS=Homo sapiens GN=ATL3 PE=1 SV=1	237.696	237.943	415.575	NA	NA	NA	NA
ATOX1	O00244	Copper transport protein ATOX1 OS=Homo sapiens GN=ATOX1 PE=1 SV=1	NA	97.7499	225.804	NA	NA	NA	NA
ATP12A	P54707	Potassium-transporting ATPase alpha chain 2 OS=Homo sapiens GN=ATP12A PE=1 SV=3	NA	18.071	5.1085	NA	NA	NA	NA
ATP13A1	Q9HD20	Probable cation-transporting ATPase 13A1 OS=Homo sapiens GN=ATP13A1 PE=1 SV=2	NA	31.4228	NA	NA	NA	NA	NA
ATP1A1	P05023	Sodium/potassium-transporting ATPase subunit alpha-1 OS=Homo sapiens GN=ATP1A1 PE=1 SV=1	89.3152	246.913	368.048	NA	NA	NA	NA
ATP1A2	P50993	Sodium/potassium-transporting ATPase subunit alpha-2 OS=Homo sapiens GN=ATP1A2 PE=1 SV=1	107.217	18.5767	415.473	NA	NA	NA	NA
ATP1A3	P13637	Sodium/potassium-transporting ATPase subunit alpha-3 OS=Homo sapiens GN=ATP1A3 PE=1 SV=3	24.3425	5.4411	33.1063	NA	NA	NA	NA
ATP1A4	Q13733	Sodium/potassium-transporting ATPase subunit alpha-4 OS=Homo sapiens GN=ATP1A4 PE=1 SV=3	NA	2.5595	26.5027	NA	NA	NA	NA
ATP1B1	P05026	Sodium/potassium-transporting ATPase subunit beta-1 OS=Homo sapiens GN=ATP1B1 PE=1 SV=1	NA	22.4593	267.716	NA	NA	NA	NA
ATP1B3	P54709	Sodium/potassium-transporting ATPase subunit beta-3 OS=Homo sapiens GN=ATP1B3 PE=1 SV=1	59.5691	166.938	249.149	NA	NA	NA	NA
ATP2A1	O14983	Sarcoplasmic/endoplasmic reticulum calcium ATPase 1 OS=Homo sapiens GN=ATP2A1 PE=1 SV=1	NA	10.4116	16.2716	NA	NA	NA	NA
ATP2A2	P16615	Sarcoplasmic/endoplasmic reticulum calcium ATPase 2 OS=Homo sapiens GN=ATP2A2 PE=1 SV=1	107.999	200.802	355.421	NA	NA	NA	NA
ATP2A3	Q93084	Sarcoplasmic/endoplasmic reticulum calcium ATPase 3 OS=Homo sapiens GN=ATP2A3 PE=1 SV=2	NA	NA	14.3376	NA	NA	NA	NA
ATP2B1	P20020	Plasma membrane calcium-transporting ATPase 1 OS=Homo sapiens GN=ATP2B1 PE=1 SV=3	47.739	109.417	169.303	NA	NA	NA	NA
ATP2B2	Q01814	Plasma membrane calcium-transporting ATPase 2 OS=Homo sapiens GN=ATP2B2 PE=1 SV=2	NA	2.2339	59.9851	NA	NA	NA	NA
ATP2B3	Q16720	Plasma membrane calcium-transporting ATPase 3 OS=Homo sapiens GN=ATP2B3 PE=1 SV=3	NA	4.6916	17.5293	NA	NA	NA	NA
ATP2B4	P23634	Plasma membrane calcium-transporting ATPase 4 OS=Homo sapiens GN=ATP2B4 PE=1 SV=2	61.8235	88.3687	142.876	NA	NA	NA	NA
ATP4A	P20648	Potassium-transporting ATPase alpha chain 1 OS=Homo sapiens GN=ATP4A PE=2 SV=5	24.4149	6.4194	16.863	NA	NA	NA	NA
ATP5A1	P25705	ATP synthase subunit alpha_ mitochondrial OS=Homo sapiens GN=ATP5A1 PE=1 SV=1	323.036	515.451	1939.53	NA	NA	NA	0.4898
ATP5B	P06576	ATP synthase subunit beta_ mitochondrial OS=Homo sapiens GN=ATP5B PE=1 SV=3	645.769	766.819	1522.21	0.1115	NA	NA	NA
ATP5C1	P36542	ATP synthase subunit gamma_ mitochondrial OS=Homo sapiens GN=ATP5C1 PE=1 SV=1	50.5174	208.254	447.452	NA	NA	NA	NA
ATP5D	P30049	ATP synthase subunit delta_ mitochondrial OS=Homo sapiens GN=ATP5D PE=1 SV=2	28.6222	45.0791	NA	NA	NA	NA	NA
ATP5EP2	Q5VTU8	ATP synthase subunit epsilon-like protein_ mitochondrial OS=Homo sapiens GN=ATP5EP2 PE=1 SV=1	NA	80.1472	156.923	NA	NA	NA	NA
ATP5F1	P24539	ATP synthase subunit b_ mitochondrial OS=Homo sapiens GN=ATP5F1 PE=1 SV=2	64.5114	238.101	428.624	NA	NA	NA	NA
ATP5H	O75947	ATP synthase subunit d_ mitochondrial OS=Homo sapiens GN=ATP5H PE=1 SV=3	61.859	208.361	303.389	NA	NA	NA	NA
ATP5I	P56385	ATP synthase subunit e_ mitochondrial OS=Homo sapiens GN=ATP5I PE=1 SV=2	NA	39.7348	36.7168	NA	NA	NA	NA
ATP5J2	P56134	ATP synthase subunit f_ mitochondrial OS=Homo sapiens GN=ATP5J2 PE=1 SV=3	72.7332	95.0439	239.597	NA	NA	NA	NA
ATP5L	O75964	ATP synthase subunit g_ mitochondrial OS=Homo sapiens GN=ATP5L PE=1 SV=3	22.4038	244.559	312.173	NA	NA	NA	NA
ATP5O	P48047	ATP synthase subunit O_ mitochondrial OS=Homo sapiens GN=ATP5O PE=1 SV=1	147.973	316.139	579.616	NA	NA	NA	NA
ATP6V0A1	Q93050	V-type proton ATPase 116 kDa subunit a isoform 1 OS=Homo sapiens GN=ATP6V0A1 PE=1 SV=3	NA	32.9856	129.042	NA	NA	NA	NA
ATP6V0C	P27449	V-type proton ATPase 16 kDa proteolipid subunit OS=Homo sapiens GN=ATP6V0C PE=1 SV=1	NA	104.069	391.149	NA	NA	NA	NA
ATP6V0D1	P61421	V-type proton ATPase subunit d 1 OS=Homo sapiens GN=ATP6V0D1 PE=1 SV=1	NA	31.29	73.9572	NA	NA	NA	NA
ATP6V1A	P38606	V-type proton ATPase catalytic subunit A OS=Homo sapiens GN=ATP6V1A PE=1 SV=2	79.6655	181.022	352.821	NA	NA	NA	NA
ATP6V1B1	P15313	V-type proton ATPase subunit B_ kidney isoform OS=Homo sapiens GN=ATP6V1B1 PE=1 SV=3	NA	49.1551	5.7643	NA	NA	NA	NA
ATP6V1B2	P21281	V-type proton ATPase subunit B_ brain isoform OS=Homo sapiens GN=ATP6V1B2 PE=1 SV=3	65.1037	204.982	305.285	NA	NA	NA	NA
ATP6V1C1	P21283	V-type proton ATPase subunit C 1 OS=Homo sapiens GN=ATP6V1C1 PE=1 SV=4	NA	60.042	217.922	NA	NA	NA	NA
ATP6V1D	Q9Y5K8	V-type proton ATPase subunit D OS=Homo sapiens GN=ATP6V1D PE=1 SV=1	NA	26.985	NA	NA	NA	NA	NA
ATP6V1E1	P36543	V-type proton ATPase subunit E 1 OS=Homo sapiens GN=ATP6V1E1 PE=1 SV=1	69.654	166.082	344.975	NA	NA	NA	NA
ATP6V1E2	Q96A05	V-type proton ATPase subunit E 2 OS=Homo sapiens GN=ATP6V1E2 PE=1 SV=1	NA	13.6922	NA	NA	NA	NA	NA
ATP6V1F	Q16864	V-type proton ATPase subunit F OS=Homo sapiens GN=ATP6V1F PE=1 SV=2	NA	15.0224	NA	NA	NA	NA	NA
ATP6V1G1	O75348	V-type proton ATPase subunit G 1 OS=Homo sapiens GN=ATP6V1G1 PE=1 SV=3	22.8822	NA	NA	NA	NA	NA	NA
ATP6V1H	Q9UI12	V-type proton ATPase subunit H OS=Homo sapiens GN=ATP6V1H PE=1 SV=1	74.9189	69.581	215.455	NA	NA	NA	NA
ATP7B	P35670	Copper-transporting ATPase 2 OS=Homo sapiens GN=ATP7B PE=1 SV=4	NA	NA	75.4298	NA	NA	NA	NA
ATP9A	O75110	Probable phospholipid-transporting ATPase IIA OS=Homo sapiens GN=ATP9A PE=1 SV=3	NA	18.6169	NA	NA	NA	NA	NA
ATP9B	O43861	Probable phospholipid-transporting ATPase IIB OS=Homo sapiens GN=ATP9B PE=2 SV=4	8.7658	218.529	NA	NA	NA	NA	NA
ATPIF1	NA	NA	NA	NA	NA	NA	0.2116	NA	NA
ATR	Q13535	Serine/threonine-protein kinase ATR OS=Homo sapiens GN=ATR PE=1 SV=3	NA	43.4692	NA	NA	NA	NA	NA
ATXN10	Q9UBB4	Ataxin-10 OS=Homo sapiens GN=ATXN10 PE=1 SV=1	NA	29.1177	127.859	NA	NA	NA	NA
AZGP1	P25311	Zinc-alpha-2-glycoprotein OS=Homo sapiens GN=AZGP1 PE=1 SV=2	NA	61.3176	183.921	NA	NA	NA	NA
AZI1	Q9UPN4	5-azacytidine-induced protein 1 OS=Homo sapiens GN=AZI1 PE=1 SV=3	NA	34.9827	NA	NA	NA	NA	NA
B2M	P61769	Beta-2-microglobulin OS=Homo sapiens GN=B2M PE=1 SV=1	NA	NA	32.1223	0.4487	1.4315	3.0597	0.9491
B3GALT6	Q96L58	Beta-1_3-galactosyltransferase 6 OS=Homo sapiens GN=B3GALT6 PE=2 SV=2	NA	3.0794	NA	NA	NA	NA	NA
B3GNT3	Q9Y2A9	UDP-GlcNAc:betaGal beta-1_3-N-acetylglucosaminyltransferase 3 OS=Homo sapiens GN=B3GNT3 PE=1 SV=2	NA	6.9026	NA	NA	NA	NA	NA
BAG2	O95816	BAG family molecular chaperone regulator 2 OS=Homo sapiens GN=BAG2 PE=1 SV=1	64.4361	NA	128.283	NA	NA	NA	NA
BAG3	NA	NA	NA	NA	NA	0.1708	NA	NA	NA
BAG5	Q9UL15	BAG family molecular chaperone regulator 5 OS=Homo sapiens GN=BAG5 PE=1 SV=1	NA	16.6775	NA	NA	NA	NA	NA
BAHCC1	Q9P281	BAH and coiled-coil domain-containing protein 1 OS=Homo sapiens GN=BAHCC1 PE=1 SV=3	NA	45.8046	NA	NA	NA	NA	NA
BANF1	O75531	Barrier-to-autointegration factor OS=Homo sapiens GN=BANF1 PE=1 SV=1	154.765	73.7319	202.751	NA	NA	NA	NA
BASP1	P80723	Brain acid soluble protein 1 OS=Homo sapiens GN=BASP1 PE=1 SV=2	123.206	50.2184	87.7792	0.8007	0.1747	NA	0.5802
BAX	Q07812	Apoptosis regulator BAX OS=Homo sapiens GN=BAX PE=1 SV=1	40.9346	70.6628	173.146	NA	NA	NA	NA
BCAP31	P51572	B-cell receptor-associated protein 31 OS=Homo sapiens GN=BCAP31 PE=1 SV=3	122.89	232.258	388.215	NA	NA	NA	NA
BCAT1	P54687	Branched-chain-amino-acid aminotransferase_ cytosolic OS=Homo sapiens GN=BCAT1 PE=1 SV=3	NA	33.2638	NA	NA	NA	NA	NA
BCCIP	Q9P287	BRCA2 and CDKN1A-interacting protein OS=Homo sapiens GN=BCCIP PE=1 SV=1	NA	253.52	NA	NA	NA	NA	NA
BCL2L1	Q07817	Bcl-2-like protein 1 OS=Homo sapiens GN=BCL2L1 PE=1 SV=1	NA	NA	15.6245	NA	NA	NA	NA
BCL2L13	Q9BXK5	Bcl-2-like protein 13 OS=Homo sapiens GN=BCL2L13 PE=1 SV=1	NA	69.3151	39.1711	NA	NA	NA	NA
BCL2L2	Q92843	Bcl-2-like protein 2 OS=Homo sapiens GN=BCL2L2 PE=1 SV=2	NA	NA	36.0873	NA	NA	NA	NA
BCL7B	Q9BQE9	B-cell CLL/lymphoma 7 protein family member B OS=Homo sapiens GN=BCL7B PE=1 SV=1	282.78	NA	NA	NA	NA	NA	NA
BCOR	Q6W2J9	BCL-6 corepressor OS=Homo sapiens GN=BCOR PE=1 SV=1	168.029	189.073	348.868	NA	NA	NA	NA
BCS1L	Q9Y276	Mitochondrial chaperone BCS1 OS=Homo sapiens GN=BCS1L PE=1 SV=1	NA	NA	26.3491	NA	NA	NA	NA
BDH2	Q9BUT1	3-hydroxybutyrate dehydrogenase type 2 OS=Homo sapiens GN=BDH2 PE=1 SV=2	NA	75.3355	150.078	NA	NA	NA	NA
BFSP2	Q13515	Phakinin OS=Homo sapiens GN=BFSP2 PE=1 SV=1	NA	55.7315	NA	NA	NA	NA	NA
BGN	P21810	Biglycan OS=Homo sapiens GN=BGN PE=1 SV=2	NA	30.7519	86.5887	1.7248	NA	2.6906	3.3646
BICD1	Q96G01	Protein bicaudal D homolog 1 OS=Homo sapiens GN=BICD1 PE=1 SV=3	38.1842	NA	NA	NA	NA	NA	NA
BID	P55957	BH3-interacting domain death agonist OS=Homo sapiens GN=BID PE=1 SV=1	NA	31.9097	133.48	NA	NA	NA	NA
BIRC5	O15392	Baculoviral IAP repeat-containing protein 5 OS=Homo sapiens GN=BIRC5 PE=1 SV=3	NA	1.0157	2.8551	NA	NA	NA	NA
BLMH	Q13867	Bleomycin hydrolase OS=Homo sapiens GN=BLMH PE=1 SV=1	42.06	66.4083	59.3678	NA	NA	NA	NA
BLVRA	P53004	Biliverdin reductase A OS=Homo sapiens GN=BLVRA PE=1 SV=2	9.8184	116.127	183.042	NA	NA	NA	NA
BLVRB	P30043	Flavin reductase (NADPH) OS=Homo sapiens GN=BLVRB PE=1 SV=3	43.0179	148.828	215.649	NA	NA	NA	NA
BOD1L1	Q8NFC6	Biorientation of chromosomes in cell division protein 1-like 1 OS=Homo sapiens GN=BOD1L1 PE=1 SV=2	NA	64.405	NA	NA	NA	NA	NA
BOLA2	Q9H3K6	BolA-like protein 2 OS=Homo sapiens GN=BOLA2 PE=1 SV=1	17.1563	NA	NA	NA	NA	NA	NA
BPGM	P07738	Bisphosphoglycerate mutase OS=Homo sapiens GN=BPGM PE=1 SV=2	NA	60.2589	NA	NA	NA	NA	NA
BPNT1	O95861	3'(2')_5'-bisphosphate nucleotidase 1 OS=Homo sapiens GN=BPNT1 PE=1 SV=1	NA	82.8521	143.106	NA	NA	NA	NA
BRCC3	P46736	Lys-63-specific deubiquitinase BRCC36 OS=Homo sapiens GN=BRCC3 PE=1 SV=2	NA	30.2833	NA	NA	NA	NA	NA
BRD4	O60885	Bromodomain-containing protein 4 OS=Homo sapiens GN=BRD4 PE=1 SV=2	NA	7.8502	NA	NA	NA	NA	NA
BRE	Q9NXR7	BRCA1-A complex subunit BRE OS=Homo sapiens GN=BRE PE=1 SV=2	28.675	19.7597	63.5847	NA	NA	NA	NA
BRI3BP	Q8WY22	BRI3-binding protein OS=Homo sapiens GN=BRI3BP PE=1 SV=1	NA	1.6215	16.8492	NA	NA	NA	NA
BRIX1	Q8TDN6	Ribosome biogenesis protein BRX1 homolog OS=Homo sapiens GN=BRIX1 PE=1 SV=2	NA	54.8125	NA	NA	NA	NA	NA
BROX	Q5VW32	BRO1 domain-containing protein BROX OS=Homo sapiens GN=BROX PE=1 SV=1	29.0094	NA	NA	NA	NA	NA	NA
BSG	P35613	Basigin OS=Homo sapiens GN=BSG PE=1 SV=2	74.9968	249.37	469.868	NA	NA	NA	NA
BTAF1	O14981	TATA-binding protein-associated factor 172 OS=Homo sapiens GN=BTAF1 PE=1 SV=2	99.4639	15.3746	NA	NA	NA	NA	NA
BTF3	P20290	Transcription factor BTF3 OS=Homo sapiens GN=BTF3 PE=1 SV=1	32.7347	51.9973	253.169	NA	NA	NA	NA
BTF3L4	Q96K17	Transcription factor BTF3 homolog 4 OS=Homo sapiens GN=BTF3L4 PE=1 SV=1	NA	52.0224	169.872	NA	NA	NA	NA
BUB1B	O60566	Mitotic checkpoint serine/threonine-protein kinase BUB1 beta OS=Homo sapiens GN=BUB1B PE=1 SV=3	303.818	NA	NA	NA	NA	NA	NA
BUB3	O43684	Mitotic checkpoint protein BUB3 OS=Homo sapiens GN=BUB3 PE=1 SV=1	NA	31.3398	46.2518	NA	NA	NA	NA
BUD13	Q9BRD0	BUD13 homolog OS=Homo sapiens GN=BUD13 PE=1 SV=1	46.3632	0.6509	14.4499	NA	NA	NA	NA
BYSL	Q13895	Bystin OS=Homo sapiens GN=BYSL PE=1 SV=3	NA	14.4177	NA	NA	NA	NA	NA
BZW1	Q7L1Q6	Basic leucine zipper and W2 domain-containing protein 1 OS=Homo sapiens GN=BZW1 PE=1 SV=1	57.9061	130.82	204.824	NA	NA	NA	NA
BZW2	Q9Y6E2	Basic leucine zipper and W2 domain-containing protein 2 OS=Homo sapiens GN=BZW2 PE=1 SV=1	NA	NA	72.3006	NA	NA	NA	NA
C10orf67	Q8IYJ2	Uncharacterized protein C10orf67 OS=Homo sapiens GN=C10orf67 PE=2 SV=2	69.3147	NA	NA	NA	NA	NA	NA
C10orf68	Q9H943	Uncharacterized protein C10orf68 OS=Homo sapiens GN=C10orf68 PE=2 SV=2	NA	24.1003	NA	NA	NA	NA	NA
C10orf90	Q96M02	Centrosomal protein C10orf90 OS=Homo sapiens GN=C10orf90 PE=2 SV=2	NA	5.0574	NA	NA	NA	NA	NA
C11orf54	Q9H0W9	Ester hydrolase C11orf54 OS=Homo sapiens GN=C11orf54 PE=1 SV=1	48.1257	56.4407	NA	NA	NA	NA	NA
C11orf68	Q9H3H3	UPF0696 protein C11orf68 OS=Homo sapiens GN=C11orf68 PE=1 SV=2	NA	13.709	NA	NA	NA	NA	NA
C11orf73	Q53FT3	Protein Hikeshi OS=Homo sapiens GN=C11orf73 PE=1 SV=2	NA	39.1856	NA	NA	NA	NA	NA
C12orf10	Q9HB07	UPF0160 protein MYG1_ mitochondrial OS=Homo sapiens GN=C12orf10 PE=1 SV=2	NA	32.1988	NA	NA	NA	NA	NA
C12orf23	Q8WUH6	UPF0444 transmembrane protein C12orf23 OS=Homo sapiens GN=C12orf23 PE=1 SV=1	NA	NA	5.7763	NA	NA	NA	NA
C12orf76	Q8N812	Uncharacterized protein C12orf76 OS=Homo sapiens GN=C12orf76 PE=2 SV=1	53.632	NA	NA	NA	NA	NA	NA
C14orf132	Q9NPU4	Putative uncharacterized protein C14orf132 OS=Homo sapiens GN=C14orf132 PE=5 SV=1	NA	11.1175	NA	NA	NA	NA	NA
C14orf166	Q9Y224	UPF0568 protein C14orf166 OS=Homo sapiens GN=C14orf166 PE=1 SV=1	262.976	51.804	78.4115	NA	NA	NA	NA
C16orf95	NA	NA	NA	NA	NA	NA	0.0626	NA	NA
C17orf107	Q6ZR85	Uncharacterized protein C17orf107 OS=Homo sapiens GN=C17orf107 PE=2 SV=1	NA	NA	7.6266	NA	NA	NA	NA
C17orf61	Q8N2U0	UPF0451 protein C17orf61 OS=Homo sapiens GN=C17orf61 PE=2 SV=1	NA	32.0168	78.0279	NA	NA	NA	NA
C17orf62	Q9BQA9	Uncharacterized protein C17orf62 OS=Homo sapiens GN=C17orf62 PE=1 SV=1	NA	35.6799	59.4603	NA	NA	NA	NA
C19orf10	Q969H8	UPF0556 protein C19orf10 OS=Homo sapiens GN=C19orf10 PE=1 SV=1	163.999	277.825	577.305	NA	NA	NA	0.6878
C19orf67	A6NJJ6	UPF0575 protein C19orf67 OS=Homo sapiens GN=C19orf67 PE=2 SV=3	NA	NA	4.5364	NA	NA	NA	NA
C19orf77	O75264	Transmembrane protein C19orf77 OS=Homo sapiens GN=C19orf77 PE=2 SV=2	NA	NA	3.0623	NA	NA	NA	NA
C1orf123	Q9NWV4	UPF0587 protein C1orf123 OS=Homo sapiens GN=C1orf123 PE=1 SV=1	75.498	28.5945	148.137	NA	NA	NA	NA
C1orf173	Q5RHP9	Uncharacterized protein C1orf173 OS=Homo sapiens GN=C1orf173 PE=2 SV=1	NA	97.7518	118.195	NA	NA	NA	NA
C1orf85	Q8WWB7	Lysosomal protein NCU-G1 OS=Homo sapiens GN=C1orf85 PE=1 SV=1	NA	NA	4078.79	NA	NA	NA	NA
C1QBP	Q07021	Complement component 1 Q subcomponent-binding protein_ mitochondrial OS=Homo sapiens GN=C1QBP PE=1 SV=1	49.0843	113.067	149.904	NA	NA	NA	NA
C1QTNF3	Q9BXJ4	Complement C1q tumor necrosis factor-related protein 3 OS=Homo sapiens GN=C1QTNF3 PE=2 SV=1	NA	71.3741	NA	NA	NA	NA	NA
C1R	NA	NA	NA	NA	NA	4.219	NA	11.8276	10.4618
C1S	NA	NA	NA	NA	NA	8.7551	4.8898	8.5233	9.3441
C20orf78	NA	NA	NA	NA	NA	NA	0.016	NA	NA
C21orf33	P30042	ES1 protein homolog_ mitochondrial OS=Homo sapiens GN=C21orf33 PE=1 SV=3	NA	40.1174	194.248	NA	NA	NA	NA
C21orf88	P59052	Putative uncharacterized protein C21orf88 OS=Homo sapiens GN=C21orf88 PE=5 SV=2	NA	2.7969	NA	NA	NA	NA	NA
C22orf28	Q9Y3I0	tRNA-splicing ligase RtcB homolog OS=Homo sapiens GN=C22orf28 PE=1 SV=1	79.8928	142.212	253.641	NA	NA	NA	NA
C2orf43	Q9H6V9	UPF0554 protein C2orf43 OS=Homo sapiens GN=C2orf43 PE=1 SV=1	41.6808	12.2734	NA	NA	NA	NA	NA
C2orf61	Q8N801	Uncharacterized protein C2orf61 OS=Homo sapiens GN=C2orf61 PE=2 SV=1	2.4902	NA	NA	NA	NA	NA	NA
C2orf71	A6NGG8	Uncharacterized protein C2orf71 OS=Homo sapiens GN=C2orf71 PE=1 SV=1	NA	245.273	63.5707	NA	NA	NA	NA
C2orf91	Q6ZV80	Uncharacterized protein C2orf91 OS=Homo sapiens GN=C2orf91 PE=2 SV=1	NA	NA	7.0783	NA	NA	NA	NA
C3	P01024	Complement C3 OS=Homo sapiens GN=C3 PE=1 SV=2	212.536	120.36	189.823	NA	NA	NA	6.8879
C3orf24	Q96PS1	Uncharacterized protein C3orf24 OS=Homo sapiens GN=C3orf24 PE=2 SV=1	NA	NA	4.8647	NA	NA	NA	NA
C4orf27	Q9NWY4	UPF0609 protein C4orf27 OS=Homo sapiens GN=C4orf27 PE=1 SV=2	NA	4.2299	NA	NA	NA	NA	NA
C4orf3	Q8WVX3	Uncharacterized protein C4orf3 OS=Homo sapiens GN=C4orf3 PE=2 SV=2	11.7961	NA	NA	NA	NA	NA	NA
C4orf32	NA	NA	NA	NA	NA	NA	NA	0.005	0.5312
C5orf24	NA	NA	NA	NA	NA	NA	0.2429	NA	NA
C5orf42	Q9H799	Uncharacterized protein C5orf42 OS=Homo sapiens GN=C5orf42 PE=1 SV=4	272.279	NA	NA	NA	NA	NA	NA
C6orf162	Q96KF7	UPF0708 protein C6orf162 OS=Homo sapiens GN=C6orf162 PE=1 SV=2	NA	NA	4.5077	NA	NA	NA	NA
C6orf211	Q9H993	UPF0364 protein C6orf211 OS=Homo sapiens GN=C6orf211 PE=1 SV=1	NA	33.9104	NA	NA	NA	NA	NA
C7	NA	NA	NA	NA	NA	1.6964	NA	NA	10.0729
C7orf26	Q96N11	Uncharacterized protein C7orf26 OS=Homo sapiens GN=C7orf26 PE=2 SV=1	80.263	NA	NA	NA	NA	NA	NA
C8orf74	Q6P047	Uncharacterized protein C8orf74 OS=Homo sapiens GN=C8orf74 PE=2 SV=3	1.3045	NA	NA	NA	NA	NA	NA
C9orf16	Q9BUW7	UPF0184 protein C9orf16 OS=Homo sapiens GN=C9orf16 PE=1 SV=1	NA	NA	3.3204	NA	NA	NA	NA
C9orf170	A2RU37	Uncharacterized protein C9orf170 OS=Homo sapiens GN=C9orf170 PE=2 SV=1	70.0699	NA	NA	NA	NA	NA	NA
C9orf41	Q8N4J0	UPF0586 protein C9orf41 OS=Homo sapiens GN=C9orf41 PE=1 SV=1	4.3661	2.3573	NA	NA	NA	NA	NA
C9orf53	Q9UH64	Susceptibility protein NSG-x OS=Homo sapiens GN=C9orf53 PE=1 SV=1	56.0308	NA	NA	NA	NA	NA	NA
CA10	Q9NS85	Carbonic anhydrase-related protein 10 OS=Homo sapiens GN=CA10 PE=1 SV=1	NA	0.8779	NA	NA	NA	NA	NA
CA12	O43570	Carbonic anhydrase 12 OS=Homo sapiens GN=CA12 PE=1 SV=1	NA	NA	59.7758	NA	NA	NA	NA
CAB39	Q9Y376	Calcium-binding protein 39 OS=Homo sapiens GN=CAB39 PE=1 SV=1	NA	35.5588	110.999	NA	NA	NA	NA
CABP1	Q9NZU7	Calcium-binding protein 1 OS=Homo sapiens GN=CABP1 PE=1 SV=5	3.2245	37.9486	3.789	NA	NA	NA	NA
CABP5	Q9NP86	Calcium-binding protein 5 OS=Homo sapiens GN=CABP5 PE=2 SV=1	NA	NA	8.029	NA	NA	NA	NA
CACNA1S	Q13698	Voltage-dependent L-type calcium channel subunit alpha-1S OS=Homo sapiens GN=CACNA1S PE=1 SV=4	NA	2.3537	NA	NA	NA	NA	NA
CACNA2D1	P54289	Voltage-dependent calcium channel subunit alpha-2/delta-1 OS=Homo sapiens GN=CACNA2D1 PE=1 SV=3	NA	45.5319	NA	NA	NA	NA	NA
CACNA2D2	Q9NY47	Voltage-dependent calcium channel subunit alpha-2/delta-2 OS=Homo sapiens GN=CACNA2D2 PE=1 SV=2	NA	15.2804	NA	NA	NA	NA	NA
CACNA2D3	Q8IZS8	Voltage-dependent calcium channel subunit alpha-2/delta-3 OS=Homo sapiens GN=CACNA2D3 PE=1 SV=1	NA	17.1435	NA	NA	NA	NA	NA
CACYBP	Q9HB71	Calcyclin-binding protein OS=Homo sapiens GN=CACYBP PE=1 SV=2	NA	NA	349.003	NA	NA	NA	NA
CAD	P27708	CAD protein OS=Homo sapiens GN=CAD PE=1 SV=3	NA	51.0404	103.95	NA	NA	NA	NA
CADM1	Q9BY67	Cell adhesion molecule 1 OS=Homo sapiens GN=CADM1 PE=1 SV=2	NA	19.6554	NA	NA	NA	NA	NA
CADM3	NA	NA	NA	NA	NA	NA	0.204	NA	NA
CADPS	Q9ULU8	Calcium-dependent secretion activator 1 OS=Homo sapiens GN=CADPS PE=1 SV=3	556.971	NA	NA	NA	NA	NA	NA
CAGE1	Q8TC20	Cancer-associated gene 1 protein OS=Homo sapiens GN=CAGE1 PE=2 SV=2	NA	237.952	NA	NA	NA	NA	NA
CALD1	Q05682	Caldesmon OS=Homo sapiens GN=CALD1 PE=1 SV=3	411.852	377.508	598.524	3.8612	10.1864	5.1772	NA
CALM1	P62158	Calmodulin OS=Homo sapiens GN=CALM1 PE=1 SV=2	NA	6.6185	106.942	NA	NA	NA	NA
CALML3	P27482	Calmodulin-like protein 3 OS=Homo sapiens GN=CALML3 PE=1 SV=2	NA	NA	8.159	NA	NA	NA	0.0421
CALML4	Q96GE6	Calmodulin-like protein 4 OS=Homo sapiens GN=CALML4 PE=2 SV=3	17.6958	NA	NA	NA	NA	NA	NA
CALML5	Q9NZT1	Calmodulin-like protein 5 OS=Homo sapiens GN=CALML5 PE=1 SV=2	NA	NA	635.336	NA	NA	NA	NA
CALN1	Q9BXU9	Calcium-binding protein 8 OS=Homo sapiens GN=CALN1 PE=2 SV=1	1.2379	NA	3.6861	NA	NA	NA	NA
CALR	P27797	Calreticulin OS=Homo sapiens GN=CALR PE=1 SV=1	796.673	1253.26	2020.38	NA	NA	NA	NA
CALU	O43852	Calumenin OS=Homo sapiens GN=CALU PE=1 SV=2	188.652	175.905	288.089	3.7337	1.8328	3.073	8.0602
CAMK2B	Q13554	Calcium/calmodulin-dependent protein kinase type II subunit beta OS=Homo sapiens GN=CAMK2B PE=1 SV=3	5.4153	14.867	NA	NA	NA	NA	NA
CAMK2D	Q13557	Calcium/calmodulin-dependent protein kinase type II subunit delta OS=Homo sapiens GN=CAMK2D PE=1 SV=3	69.2825	147.154	149.734	NA	NA	NA	NA
CAMK2G	Q13555	Calcium/calmodulin-dependent protein kinase type II subunit gamma OS=Homo sapiens GN=CAMK2G PE=1 SV=3	53.5821	NA	NA	NA	NA	NA	NA
CAMK2N2	Q96S95	Calcium/calmodulin-dependent protein kinase II inhibitor 2 OS=Homo sapiens GN=CAMK2N2 PE=2 SV=1	6.3986	NA	NA	NA	NA	NA	NA
CAND1	Q86VP6	Cullin-associated NEDD8-dissociated protein 1 OS=Homo sapiens GN=CAND1 PE=1 SV=2	333.957	270.58	493.238	NA	NA	NA	NA
CANX	P27824	Calnexin OS=Homo sapiens GN=CANX PE=1 SV=2	611.381	536.532	1095.68	NA	NA	NA	NA
CAP1	Q01518	Adenylyl cyclase-associated protein 1 OS=Homo sapiens GN=CAP1 PE=1 SV=5	409.985	659.946	1511.97	0.9541	2.7016	NA	2.9695
CAP2	P40123	Adenylyl cyclase-associated protein 2 OS=Homo sapiens GN=CAP2 PE=1 SV=1	56.8792	37.8362	49.2559	NA	NA	NA	NA
CAPG	NA	NA	NA	NA	NA	NA	1.2329	NA	NA
CAPN1	P07384	Calpain-1 catalytic subunit OS=Homo sapiens GN=CAPN1 PE=1 SV=1	45.4913	138.902	431.265	NA	NA	NA	NA
CAPN2	P17655	Calpain-2 catalytic subunit OS=Homo sapiens GN=CAPN2 PE=1 SV=6	234.901	242.793	586.547	NA	NA	NA	NA
CAPN8	A6NHC0	Calpain-8 OS=Homo sapiens GN=CAPN8 PE=2 SV=3	NA	6.2793	NA	NA	NA	NA	NA
CAPNS1	P04632	Calpain small subunit 1 OS=Homo sapiens GN=CAPNS1 PE=1 SV=1	243.152	243.752	331.233	NA	NA	NA	NA
CAPNS2	Q96L46	Calpain small subunit 2 OS=Homo sapiens GN=CAPNS2 PE=2 SV=2	6.5404	19.5913	NA	NA	NA	NA	NA
CAPRIN1	Q14444	Caprin-1 OS=Homo sapiens GN=CAPRIN1 PE=1 SV=2	NA	NA	128.392	NA	NA	NA	NA
CAPSL	Q8WWF8	Calcyphosin-like protein OS=Homo sapiens GN=CAPSL PE=2 SV=4	NA	106.574	NA	NA	NA	NA	NA
CAPZA1	P52907	F-actin-capping protein subunit alpha-1 OS=Homo sapiens GN=CAPZA1 PE=1 SV=3	144.025	128.359	717.067	NA	0.3167	NA	NA
CAPZA2	P47755	F-actin-capping protein subunit alpha-2 OS=Homo sapiens GN=CAPZA2 PE=1 SV=3	157.052	174.018	415.154	0.0969	0.7741	NA	NA
CAPZB	P47756	F-actin-capping protein subunit beta OS=Homo sapiens GN=CAPZB PE=1 SV=4	159.517	226.954	258.053	0.2408	NA	NA	NA
CARKD	Q8IW45	ATP-dependent (S)-NAD(P)H-hydrate dehydratase OS=Homo sapiens GN=CARKD PE=1 SV=1	NA	NA	56.916	NA	NA	NA	NA
CARM1	Q86X55	Histone-arginine methyltransferase CARM1 OS=Homo sapiens GN=CARM1 PE=1 SV=3	NA	50.4701	NA	NA	NA	NA	NA
CARS	P49589	Cysteine--tRNA ligase_ cytoplasmic OS=Homo sapiens GN=CARS PE=1 SV=3	91.535	135.347	202.043	NA	NA	NA	NA
CARS2	Q9HA77	Probable cysteine--tRNA ligase_ mitochondrial OS=Homo sapiens GN=CARS2 PE=1 SV=1	NA	15.4172	NA	NA	NA	NA	NA
CASC1	Q6TDU7	Cancer susceptibility candidate protein 1 OS=Homo sapiens GN=CASC1 PE=2 SV=2	57.702	NA	NA	NA	NA	NA	NA
CASK	O14936	Peripheral plasma membrane protein CASK OS=Homo sapiens GN=CASK PE=1 SV=3	NA	162.31	NA	NA	NA	NA	NA
CASP1	P29466	Caspase-1 OS=Homo sapiens GN=CASP1 PE=1 SV=1	NA	52.4218	166.721	NA	NA	NA	NA
CASP14	P31944	Caspase-14 OS=Homo sapiens GN=CASP14 PE=1 SV=2	NA	NA	48.8153	NA	NA	NA	NA
CASP8	Q14790	Caspase-8 OS=Homo sapiens GN=CASP8 PE=1 SV=1	51.0871	NA	NA	NA	NA	NA	NA
CASP8AP2	Q9UKL3	CASP8-associated protein 2 OS=Homo sapiens GN=CASP8AP2 PE=1 SV=1	NA	99.1407	NA	NA	NA	NA	NA
CAST	NA	NA	NA	NA	NA	0.2227	NA	NA	NA
CAT	P04040	Catalase OS=Homo sapiens GN=CAT PE=1 SV=3	187.051	277.119	523.564	NA	NA	NA	NA
CATR1	Q13166	CATR tumorigenic conversion 1 protein OS=Homo sapiens GN=CATR1 PE=2 SV=1	NA	NA	92.4901	NA	NA	NA	NA
CATSPERG	Q6ZRH7	Cation channel sperm-associated protein subunit gamma OS=Homo sapiens GN=CATSPERG PE=2 SV=3	12.0208	NA	NA	NA	NA	NA	NA
CAV1	Q03135	Caveolin-1 OS=Homo sapiens GN=CAV1 PE=1 SV=4	611.782	642.165	1146.33	NA	NA	NA	NA
CAV2	P51636	Caveolin-2 OS=Homo sapiens GN=CAV2 PE=1 SV=2	83.9409	NA	NA	NA	NA	NA	NA
CBFB	Q13951	Core-binding factor subunit beta OS=Homo sapiens GN=CBFB PE=1 SV=2	NA	NA	16.0261	NA	NA	NA	NA
CBR1	P16152	Carbonyl reductase [NADPH] 1 OS=Homo sapiens GN=CBR1 PE=1 SV=3	76.0435	344.551	658.107	0.1759	NA	NA	0.1658
CBR3	O75828	Carbonyl reductase [NADPH] 3 OS=Homo sapiens GN=CBR3 PE=1 SV=3	11.0965	3.5411	10.1572	NA	NA	NA	NA
CBX5	P45973	Chromobox protein homolog 5 OS=Homo sapiens GN=CBX5 PE=1 SV=1	NA	NA	183.368	NA	NA	NA	NA
CCAR1	Q8IX12	Cell division cycle and apoptosis regulator protein 1 OS=Homo sapiens GN=CCAR1 PE=1 SV=2	NA	NA	23.365	NA	NA	NA	NA
CCBL2	Q6YP21	Kynurenine--oxoglutarate transaminase 3 OS=Homo sapiens GN=CCBL2 PE=1 SV=1	NA	75.2966	NA	NA	NA	NA	NA
CCDC102A	Q96A19	Coiled-coil domain-containing protein 102A OS=Homo sapiens GN=CCDC102A PE=1 SV=2	350.075	10.6882	NA	NA	NA	NA	NA
CCDC12	NA	NA	NA	NA	NA	0.2266	NA	NA	NA
CCDC129	Q6ZRS4	Coiled-coil domain-containing protein 129 OS=Homo sapiens GN=CCDC129 PE=2 SV=2	3.7771	11.9394	NA	NA	NA	NA	NA
CCDC141	Q6ZP82	Coiled-coil domain-containing protein 141 OS=Homo sapiens GN=CCDC141 PE=1 SV=1	152.21	NA	NA	3.4869	NA	NA	NA
CCDC144A	NA	NA	NA	NA	NA	NA	1.2735	NA	NA
CCDC144B	NA	NA	NA	NA	NA	NA	2.5293	NA	NA
CCDC147	Q5T655	Coiled-coil domain-containing protein 147 OS=Homo sapiens GN=CCDC147 PE=2 SV=1	129.122	6.2567	NA	NA	NA	NA	NA
CCDC15	Q0P6D6	Coiled-coil domain-containing protein 15 OS=Homo sapiens GN=CCDC15 PE=2 SV=2	307.739	NA	NA	NA	NA	NA	NA
CCDC150	Q8NCX0	Coiled-coil domain-containing protein 150 OS=Homo sapiens GN=CCDC150 PE=2 SV=2	13.8619	NA	NA	NA	NA	NA	NA
CCDC153	Q494R4	Coiled-coil domain-containing protein 153 OS=Homo sapiens GN=CCDC153 PE=2 SV=2	6.9619	NA	NA	NA	NA	NA	NA
CCDC158	Q5M9N0	Coiled-coil domain-containing protein 158 OS=Homo sapiens GN=CCDC158 PE=2 SV=2	168.084	51.5365	NA	NA	NA	NA	NA
CCDC18	Q5T9S5	Coiled-coil domain-containing protein 18 OS=Homo sapiens GN=CCDC18 PE=1 SV=1	NA	54.1279	NA	NA	NA	NA	NA
CCDC22	O60826	Coiled-coil domain-containing protein 22 OS=Homo sapiens GN=CCDC22 PE=1 SV=1	NA	77.0561	NA	NA	NA	NA	NA
CCDC25	Q86WR0	Coiled-coil domain-containing protein 25 OS=Homo sapiens GN=CCDC25 PE=1 SV=2	NA	12.2438	NA	NA	NA	NA	NA
CCDC30	Q5VVM6	Coiled-coil domain-containing protein 30 OS=Homo sapiens GN=CCDC30 PE=2 SV=1	18.7027	NA	NA	NA	NA	NA	NA
CCDC41	Q9Y592	Coiled-coil domain-containing protein 41 OS=Homo sapiens GN=CCDC41 PE=1 SV=2	16.6426	NA	NA	NA	NA	NA	NA
CCDC47	Q96A33	Coiled-coil domain-containing protein 47 OS=Homo sapiens GN=CCDC47 PE=1 SV=1	65.1191	90.5822	146.314	NA	NA	NA	NA
CCDC51	NA	NA	NA	NA	NA	0.9673	NA	NA	NA
CCDC53	Q9Y3C0	WASH complex subunit CCDC53 OS=Homo sapiens GN=CCDC53 PE=1 SV=1	NA	12.8972	NA	NA	NA	NA	NA
CCDC57	Q2TAC2	Coiled-coil domain-containing protein 57 OS=Homo sapiens GN=CCDC57 PE=2 SV=2	164.235	13.3799	NA	NA	NA	NA	NA
CCDC64B	A1A5D9	Bicaudal D-related protein 2 OS=Homo sapiens GN=CCDC64B PE=2 SV=2	245.442	NA	NA	NA	NA	NA	NA
CCDC67	Q05D60	Coiled-coil domain-containing protein 67 OS=Homo sapiens GN=CCDC67 PE=2 SV=2	NA	13.126	NA	NA	NA	NA	NA
CCDC81	Q6ZN84	Coiled-coil domain-containing protein 81 OS=Homo sapiens GN=CCDC81 PE=2 SV=2	101.323	NA	NA	NA	NA	NA	NA
CCDC88A	Q3V6T2	Girdin OS=Homo sapiens GN=CCDC88A PE=1 SV=2	NA	65.6297	NA	NA	NA	NA	NA
CCDC88C	Q9P219	Protein Daple OS=Homo sapiens GN=CCDC88C PE=1 SV=3	13.629	102.342	NA	NA	NA	NA	NA
CCDC91	Q7Z6B0	Coiled-coil domain-containing protein 91 OS=Homo sapiens GN=CCDC91 PE=1 SV=2	NA	37.0786	NA	NA	NA	NA	NA
CCDC96	Q2M329	Coiled-coil domain-containing protein 96 OS=Homo sapiens GN=CCDC96 PE=2 SV=2	NA	7.2144	NA	NA	NA	NA	NA
CCKBR	P32239	Gastrin/cholecystokinin type B receptor OS=Homo sapiens GN=CCKBR PE=1 SV=1	NA	4.8227	NA	NA	NA	NA	NA
CCL1	P22362	C-C motif chemokine 1 OS=Homo sapiens GN=CCL1 PE=1 SV=1	NA	NA	12.0028	NA	NA	NA	NA
CCL13	Q99616	C-C motif chemokine 13 OS=Homo sapiens GN=CCL13 PE=1 SV=1	NA	NA	2.0738	NA	NA	NA	NA
CCL19	Q99731	C-C motif chemokine 19 OS=Homo sapiens GN=CCL19 PE=1 SV=1	NA	3.1267	NA	NA	NA	NA	NA
CCND1	P24385	G1/S-specific cyclin-D1 OS=Homo sapiens GN=CCND1 PE=1 SV=1	NA	88.6013	61.183	NA	NA	NA	NA
CCNL1	Q9UK58	Cyclin-L1 OS=Homo sapiens GN=CCNL1 PE=1 SV=1	NA	22.0004	11.0076	NA	NA	NA	NA
CCT2	P78371	T-complex protein 1 subunit beta OS=Homo sapiens GN=CCT2 PE=1 SV=4	175.101	434.996	640.321	NA	NA	NA	NA
CCT3	P49368	T-complex protein 1 subunit gamma OS=Homo sapiens GN=CCT3 PE=1 SV=4	367.589	434.43	780.024	NA	NA	NA	NA
CCT4	P50991	T-complex protein 1 subunit delta OS=Homo sapiens GN=CCT4 PE=1 SV=4	435.006	522.902	1165.55	NA	NA	NA	NA
CCT5	P48643	T-complex protein 1 subunit epsilon OS=Homo sapiens GN=CCT5 PE=1 SV=1	388.002	236.007	641.469	NA	NA	NA	NA
CCT6A	P40227	T-complex protein 1 subunit zeta OS=Homo sapiens GN=CCT6A PE=1 SV=3	237.51	476.167	777.125	NA	NA	NA	NA
CCT6B	Q92526	T-complex protein 1 subunit zeta-2 OS=Homo sapiens GN=CCT6B PE=1 SV=5	155.047	188.439	301.988	NA	NA	NA	NA
CCT7	Q99832	T-complex protein 1 subunit eta OS=Homo sapiens GN=CCT7 PE=1 SV=2	158.528	249.281	423.511	NA	NA	NA	NA
CCT8	P50990	T-complex protein 1 subunit theta OS=Homo sapiens GN=CCT8 PE=1 SV=4	266.714	325.663	502.235	NA	NA	NA	NA
CD151	P48509	CD151 antigen OS=Homo sapiens GN=CD151 PE=1 SV=3	NA	51.7131	NA	NA	NA	NA	NA
CD164L2	Q6UWJ8	CD164 sialomucin-like 2 protein OS=Homo sapiens GN=CD164L2 PE=1 SV=2	NA	138.487	NA	NA	NA	NA	NA
CD226	Q15762	CD226 antigen OS=Homo sapiens GN=CD226 PE=1 SV=2	NA	4.8821	NA	NA	NA	NA	NA
CD44	P16070	CD44 antigen OS=Homo sapiens GN=CD44 PE=1 SV=3	235.696	175.75	958.486	NA	NA	NA	NA
CD59	P13987	CD59 glycoprotein OS=Homo sapiens GN=CD59 PE=1 SV=1	433.433	195.354	NA	NA	NA	NA	NA
CD63	P08962	CD63 antigen OS=Homo sapiens GN=CD63 PE=1 SV=2	139.615	280.365	495.861	NA	NA	NA	NA
CD81	P60033	CD81 antigen OS=Homo sapiens GN=CD81 PE=1 SV=1	NA	NA	155.186	NA	NA	NA	NA
CD82	P27701	CD82 antigen OS=Homo sapiens GN=CD82 PE=1 SV=1	NA	277.086	151.511	NA	NA	NA	NA
CD9	P21926	CD9 antigen OS=Homo sapiens GN=CD9 PE=1 SV=4	344.479	261.298	479.576	NA	NA	NA	NA
CD93	NA	NA	NA	NA	NA	NA	0.1225	NA	NA
CD97	P48960	CD97 antigen OS=Homo sapiens GN=CD97 PE=1 SV=4	NA	NA	45.4948	NA	NA	NA	NA
CD99	P14209	CD99 antigen OS=Homo sapiens GN=CD99 PE=1 SV=1	NA	NA	14.1001	NA	NA	NA	NA
CDC123	O75794	Cell division cycle protein 123 homolog OS=Homo sapiens GN=CDC123 PE=1 SV=1	NA	45.502	NA	NA	NA	NA	NA
CDC37	Q16543	Hsp90 co-chaperone Cdc37 OS=Homo sapiens GN=CDC37 PE=1 SV=1	134.225	130.368	224.911	NA	NA	NA	NA
CDC42	P60953	Cell division control protein 42 homolog OS=Homo sapiens GN=CDC42 PE=1 SV=2	32.389	123.537	149.964	NA	NA	NA	NA
CDC5L	Q99459	Cell division cycle 5-like protein OS=Homo sapiens GN=CDC5L PE=1 SV=2	59.2422	NA	NA	NA	NA	NA	NA
CDCA8	Q53HL2	Borealin OS=Homo sapiens GN=CDCA8 PE=1 SV=2	4.1752	NA	NA	NA	NA	NA	NA
CDIPT	O14735	CDP-diacylglycerol--inositol 3-phosphatidyltransferase OS=Homo sapiens GN=CDIPT PE=1 SV=1	86.5608	30.2542	109.42	NA	NA	NA	NA
CDK16	Q00536	Cyclin-dependent kinase 16 OS=Homo sapiens GN=CDK16 PE=1 SV=1	91.1863	NA	NA	NA	NA	NA	NA
CDK5	Q00535	Cyclin-dependent kinase 5 OS=Homo sapiens GN=CDK5 PE=1 SV=3	NA	24.7472	NA	NA	NA	NA	NA
CDK5RAP3	Q96JB5	CDK5 regulatory subunit-associated protein 3 OS=Homo sapiens GN=CDK5RAP3 PE=1 SV=2	NA	52.4386	55.2314	NA	NA	NA	NA
CDK6	Q00534	Cyclin-dependent kinase 6 OS=Homo sapiens GN=CDK6 PE=1 SV=1	NA	NA	86.5417	NA	NA	NA	NA
CDKL5	O76039	Cyclin-dependent kinase-like 5 OS=Homo sapiens GN=CDKL5 PE=1 SV=1	169.012	11.7171	81.1774	NA	NA	NA	NA
CDKN2A	P42771	Cyclin-dependent kinase inhibitor 2A_ isoforms 1/2/3 OS=Homo sapiens GN=CDKN2A PE=1 SV=2	NA	41.9236	126.713	NA	NA	NA	NA
CDKN2AIPNL	Q96HQ2	CDKN2AIP N-terminal-like protein OS=Homo sapiens GN=CDKN2AIPNL PE=1 SV=1	2.6988	NA	NA	NA	NA	NA	NA
CDKN2B	P42772	Cyclin-dependent kinase 4 inhibitor B OS=Homo sapiens GN=CDKN2B PE=1 SV=1	NA	NA	28.7031	NA	NA	NA	NA
CDR2	Q01850	Cerebellar degeneration-related protein 2 OS=Homo sapiens GN=CDR2 PE=1 SV=2	174.456	NA	NA	NA	NA	NA	NA
CDS2	O95674	Phosphatidate cytidylyltransferase 2 OS=Homo sapiens GN=CDS2 PE=1 SV=1	NA	NA	154.462	NA	NA	NA	NA
CDV3	NA	NA	NA	NA	NA	0.0997	NA	NA	NA
CECR5	Q9BXW7	Cat eye syndrome critical region protein 5 OS=Homo sapiens GN=CECR5 PE=1 SV=1	NA	NA	51.3946	NA	NA	NA	NA
CELF1	Q92879	CUGBP Elav-like family member 1 OS=Homo sapiens GN=CELF1 PE=1 SV=2	NA	44.7369	NA	NA	NA	NA	NA
CENPE	Q02224	Centromere-associated protein E OS=Homo sapiens GN=CENPE PE=1 SV=2	351.651	190.312	97.0273	NA	NA	NA	NA
CENPF	P49454	Centromere protein F OS=Homo sapiens GN=CENPF PE=1 SV=2	163.288	NA	NA	NA	NA	NA	NA
CENPJ	Q9HC77	Centromere protein J OS=Homo sapiens GN=CENPJ PE=1 SV=2	28.877	29.9617	NA	NA	NA	NA	NA
CENPK	Q9BS16	Centromere protein K OS=Homo sapiens GN=CENPK PE=1 SV=1	NA	264.16	NA	NA	NA	NA	NA
CENPN	Q96H22	Centromere protein N OS=Homo sapiens GN=CENPN PE=1 SV=2	NA	NA	17.9818	NA	NA	NA	NA
CENPO	Q9BU64	Centromere protein O OS=Homo sapiens GN=CENPO PE=1 SV=1	NA	0.4709	NA	NA	NA	NA	NA
CEP120	Q8N960	Centrosomal protein of 120 kDa OS=Homo sapiens GN=CEP120 PE=2 SV=2	NA	14.9285	NA	NA	NA	NA	NA
CEP135	Q66GS9	Centrosomal protein of 135 kDa OS=Homo sapiens GN=CEP135 PE=1 SV=2	190.105	NA	NA	NA	NA	NA	NA
CEP170	Q5SW79	Centrosomal protein of 170 kDa OS=Homo sapiens GN=CEP170 PE=1 SV=1	NA	19.4994	NA	NA	NA	NA	NA
CEP170P1	Q96L14	Cep170-like protein OS=Homo sapiens GN=CEP170P1 PE=5 SV=2	NA	1.6151	NA	NA	NA	NA	NA
CEP250	Q9BV73	Centrosome-associated protein CEP250 OS=Homo sapiens GN=CEP250 PE=1 SV=2	278.985	NA	NA	NA	NA	NA	NA
CEP290	O15078	Centrosomal protein of 290 kDa OS=Homo sapiens GN=CEP290 PE=1 SV=2	170.323	74.267	103.311	NA	NA	NA	NA
CEP350	Q5VT06	Centrosome-associated protein 350 OS=Homo sapiens GN=CEP350 PE=1 SV=1	28.2385	18.462	NA	NA	NA	NA	NA
CEP41	Q9BYV8	Centrosomal protein of 41 kDa OS=Homo sapiens GN=CEP41 PE=1 SV=1	NA	5.2217	NA	NA	NA	NA	NA
CEP55	Q53EZ4	Centrosomal protein of 55 kDa OS=Homo sapiens GN=CEP55 PE=1 SV=3	58.0716	NA	NA	NA	NA	NA	NA
CEP85	Q6P2H3	Centrosomal protein of 85 kDa OS=Homo sapiens GN=CEP85 PE=1 SV=1	82.4664	NA	NA	NA	NA	NA	NA
CERS2	Q96G23	Ceramide synthase 2 OS=Homo sapiens GN=CERS2 PE=1 SV=1	NA	32.4501	NA	NA	NA	NA	NA
CES1	P23141	Liver carboxylesterase 1 OS=Homo sapiens GN=CES1 PE=1 SV=2	109.516	87.1227	149.467	NA	NA	NA	NA
CES1P1	Q9UKY3	Putative inactive carboxylesterase 4 OS=Homo sapiens GN=CES1P1 PE=5 SV=2	NA	44.9276	NA	NA	NA	NA	NA
CES3	Q6UWW8	Carboxylesterase 3 OS=Homo sapiens GN=CES3 PE=1 SV=1	NA	7.0649	NA	NA	NA	NA	NA
CFH	NA	NA	NA	NA	NA	1.1893	NA	NA	NA
CFL1	P23528	Cofilin-1 OS=Homo sapiens GN=CFL1 PE=1 SV=3	721.082	523.463	1279.17	0.4863	0.2806	0.4966	3.4613
CFL2	Q9Y281	Cofilin-2 OS=Homo sapiens GN=CFL2 PE=1 SV=1	66.0104	191.419	399.83	0.1752	NA	NA	0.1821
CFLAR	O15519	CASP8 and FADD-like apoptosis regulator OS=Homo sapiens GN=CFLAR PE=1 SV=1	65.9455	3.608	NA	NA	NA	NA	NA
CGN	Q9P2M7	Cingulin OS=Homo sapiens GN=CGN PE=1 SV=2	104.299	NA	NA	NA	NA	NA	NA
CHAF1A	Q13111	Chromatin assembly factor 1 subunit A OS=Homo sapiens GN=CHAF1A PE=1 SV=2	21.5566	138.808	15.1519	NA	NA	NA	NA
CHAT	P28329	Choline O-acetyltransferase OS=Homo sapiens GN=CHAT PE=1 SV=4	NA	4.6094	NA	NA	NA	NA	NA
CHCHD7	Q9BUK0	Coiled-coil-helix-coiled-coil-helix domain-containing protein 7 OS=Homo sapiens GN=CHCHD7 PE=2 SV=1	NA	4.757	NA	NA	NA	NA	NA
CHGB	P05060	Secretogranin-1 OS=Homo sapiens GN=CHGB PE=1 SV=2	252.096	NA	NA	NA	NA	NA	NA
CHI3L1	NA	NA	NA	NA	NA	3.4823	NA	NA	2.4939
CHID1	Q9BWS9	Chitinase domain-containing protein 1 OS=Homo sapiens GN=CHID1 PE=1 SV=1	NA	169.277	49.7723	0.2575	NA	NA	NA
CHL1	O00533	Neural cell adhesion molecule L1-like protein OS=Homo sapiens GN=CHL1 PE=1 SV=4	NA	5.179	NA	NA	NA	NA	NA
CHMP3	Q9Y3E7	Charged multivesicular body protein 3 OS=Homo sapiens GN=CHMP3 PE=1 SV=3	NA	91.6678	NA	NA	NA	NA	NA
CHMP4B	Q9H444	Charged multivesicular body protein 4b OS=Homo sapiens GN=CHMP4B PE=1 SV=1	NA	20.7298	286.862	NA	NA	NA	NA
CHORDC1	Q9UHD1	Cysteine and histidine-rich domain-containing protein 1 OS=Homo sapiens GN=CHORDC1 PE=1 SV=2	110.791	51.8934	72.4249	NA	NA	NA	NA
CHP1	Q99653	Calcineurin B homologous protein 1 OS=Homo sapiens GN=CHP1 PE=1 SV=3	140.346	37.4465	10.8984	NA	NA	NA	NA
CHP2	O43745	Calcineurin B homologous protein 2 OS=Homo sapiens GN=CHP2 PE=1 SV=3	NA	1.2883	NA	NA	NA	NA	NA
CHST12	Q9NRB3	Carbohydrate sulfotransferase 12 OS=Homo sapiens GN=CHST12 PE=1 SV=2	86.8389	NA	NA	NA	NA	NA	NA
CHST8	Q9H2A9	Carbohydrate sulfotransferase 8 OS=Homo sapiens GN=CHST8 PE=1 SV=2	NA	31.2769	NA	NA	NA	NA	NA
CHTOP	Q9Y3Y2	Chromatin target of PRMT1 protein OS=Homo sapiens GN=CHTOP PE=1 SV=2	47.0431	NA	NA	NA	NA	NA	NA
CIAPIN1	Q6FI81	Anamorsin OS=Homo sapiens GN=CIAPIN1 PE=1 SV=2	NA	30.8319	NA	NA	NA	NA	NA
CIB3	Q96Q77	Calcium and integrin-binding family member 3 OS=Homo sapiens GN=CIB3 PE=2 SV=3	NA	NA	1.9674	NA	NA	NA	NA
CIDEC	Q96AQ7	Cell death activator CIDE-3 OS=Homo sapiens GN=CIDEC PE=1 SV=1	NA	1.9119	1.1203	NA	NA	NA	NA
CILP	NA	NA	NA	NA	NA	4.2762	NA	NA	NA
CISD1	Q9NZ45	CDGSH iron-sulfur domain-containing protein 1 OS=Homo sapiens GN=CISD1 PE=1 SV=1	NA	59.9892	42.2023	NA	NA	NA	NA
CKAP4	Q07065	Cytoskeleton-associated protein 4 OS=Homo sapiens GN=CKAP4 PE=1 SV=2	536.797	290.35	628.11	1.8826	NA	NA	NA
CKAP5	Q14008	Cytoskeleton-associated protein 5 OS=Homo sapiens GN=CKAP5 PE=1 SV=3	NA	NA	179.573	NA	NA	NA	NA
CKB	P12277	Creatine kinase B-type OS=Homo sapiens GN=CKB PE=1 SV=1	132.177	103.613	344.776	NA	NA	NA	NA
CKM	P06732	Creatine kinase M-type OS=Homo sapiens GN=CKM PE=1 SV=2	NA	25.0662	NA	NA	NA	NA	NA
CLCN4	P51793	H(+)/Cl(-) exchange transporter 4 OS=Homo sapiens GN=CLCN4 PE=1 SV=2	NA	4.1562	NA	NA	NA	NA	NA
CLDN25	C9JDP6	Putative claudin-25 OS=Homo sapiens GN=CLDN25 PE=5 SV=1	NA	NA	2.2339	NA	NA	NA	NA
CLDN9	O95484	Claudin-9 OS=Homo sapiens GN=CLDN9 PE=1 SV=1	NA	1.4162	NA	NA	NA	NA	NA
CLEC11A	Q9Y240	C-type lectin domain family 11 member A OS=Homo sapiens GN=CLEC11A PE=1 SV=1	NA	NA	71.483	1.1648	1.8309	2.281	3.7947
CLEC2A	Q6UVW9	C-type lectin domain family 2 member A OS=Homo sapiens GN=CLEC2A PE=1 SV=2	33.6451	NA	NA	NA	NA	NA	NA
CLEC3B	NA	NA	NA	NA	NA	0.4774	NA	NA	NA
CLEC4G	Q6UXB4	C-type lectin domain family 4 member G OS=Homo sapiens GN=CLEC4G PE=1 SV=1	305.245	NA	NA	NA	NA	NA	NA
CLIC1	O00299	Chloride intracellular channel protein 1 OS=Homo sapiens GN=CLIC1 PE=1 SV=4	247.432	667.238	1165.96	0.3991	1.4674	NA	0.8543
CLIC2	O15247	Chloride intracellular channel protein 2 OS=Homo sapiens GN=CLIC2 PE=1 SV=3	NA	63.2098	NA	NA	NA	NA	NA
CLIC4	Q9Y696	Chloride intracellular channel protein 4 OS=Homo sapiens GN=CLIC4 PE=1 SV=4	300.857	454.852	892.428	1.1464	2.4321	1.2189	0.487
CLIC5	Q9NZA1	Chloride intracellular channel protein 5 OS=Homo sapiens GN=CLIC5 PE=1 SV=3	NA	NA	18.124	NA	NA	NA	NA
CLINT1	Q14677	Clathrin interactor 1 OS=Homo sapiens GN=CLINT1 PE=1 SV=1	NA	29.8918	NA	NA	NA	NA	NA
CLIP1	P30622	CAP-Gly domain-containing linker protein 1 OS=Homo sapiens GN=CLIP1 PE=1 SV=2	113.731	NA	NA	NA	NA	NA	NA
CLIP2	Q9UDT6	CAP-Gly domain-containing linker protein 2 OS=Homo sapiens GN=CLIP2 PE=1 SV=1	80.9364	NA	NA	NA	NA	NA	NA
CLMP	Q9H6B4	CXADR-like membrane protein OS=Homo sapiens GN=CLMP PE=1 SV=1	NA	7.2694	NA	NA	NA	NA	NA
ClpB	P03815	ClpB protein	179.074	187.217	424.213	NA	NA	NA	NA
CLPS	P04118	Colipase OS=Homo sapiens GN=CLPS PE=1 SV=2	NA	1.0563	NA	NA	NA	NA	NA
CLPSL2	Q6UWE3	Colipase-like protein 2 OS=Homo sapiens GN=CLPSL2 PE=1 SV=3	NA	NA	3.424	NA	NA	NA	NA
CLPTM1	O96005	Cleft lip and palate transmembrane protein 1 OS=Homo sapiens GN=CLPTM1 PE=1 SV=1	NA	39.844	NA	NA	NA	NA	NA
CLPTM1L	Q96KA5	Cleft lip and palate transmembrane protein 1-like protein OS=Homo sapiens GN=CLPTM1L PE=1 SV=1	NA	38.351	NA	NA	NA	NA	NA
CLSTN1	NA	NA	NA	NA	NA	1.3855	NA	NA	NA
CLTC	Q00610	Clathrin heavy chain 1 OS=Homo sapiens GN=CLTC PE=1 SV=5	815.554	756.506	1594.15	NA	NA	NA	NA
CLTCL1	P53675	Clathrin heavy chain 2 OS=Homo sapiens GN=CLTCL1 PE=1 SV=2	38.6471	149.658	20.8145	NA	NA	NA	NA
CLU	P10909	Clusterin OS=Homo sapiens GN=CLU PE=1 SV=1	NA	134.53	165.114	1.2557	NA	NA	1.825
CLUAP1	Q96AJ1	Clusterin-associated protein 1 OS=Homo sapiens GN=CLUAP1 PE=1 SV=4	NA	13.4697	NA	NA	NA	NA	NA
CMAHP	Q9Y471	Putative cytidine monophosphate-N-acetylneuraminic acid hydroxylase-like protein OS=Homo sapiens GN=CMAHP PE=5 SV=3	NA	1.178	NA	NA	NA	NA	NA
CMAS	Q8NFW8	N-acylneuraminate cytidylyltransferase OS=Homo sapiens GN=CMAS PE=1 SV=2	80.901	NA	NA	NA	NA	NA	NA
CMBL	Q96DG6	Carboxymethylenebutenolidase homolog OS=Homo sapiens GN=CMBL PE=1 SV=1	24.9371	NA	NA	NA	NA	NA	NA
CMPK1	P30085	UMP-CMP kinase OS=Homo sapiens GN=CMPK1 PE=1 SV=3	102.761	179.922	372.935	0.2855	NA	NA	NA
CMTM6	Q9NX76	CKLF-like MARVEL transmembrane domain-containing protein 6 OS=Homo sapiens GN=CMTM6 PE=1 SV=1	NA	NA	39.054	NA	NA	NA	NA
CNDP2	Q96KP4	Cytosolic non-specific dipeptidase OS=Homo sapiens GN=CNDP2 PE=1 SV=2	26.0863	113.222	165.86	NA	NA	NA	NA
CNGA2	Q16280	Cyclic nucleotide-gated olfactory channel OS=Homo sapiens GN=CNGA2 PE=2 SV=2	75.5588	15.0487	NA	NA	NA	NA	NA
CNIH4	Q9P003	Protein cornichon homolog 4 OS=Homo sapiens GN=CNIH4 PE=2 SV=1	NA	NA	141.134	NA	NA	NA	NA
CNN2	Q99439	Calponin-2 OS=Homo sapiens GN=CNN2 PE=1 SV=4	190.573	203.946	448.122	NA	0.1995	NA	NA
CNN3	Q15417	Calponin-3 OS=Homo sapiens GN=CNN3 PE=1 SV=1	81.8218	174.963	247.546	0.2619	NA	NA	NA
CNP	P09543	2'_3'-cyclic-nucleotide 3'-phosphodiesterase OS=Homo sapiens GN=CNP PE=1 SV=2	NA	23.9914	100.614	NA	NA	NA	NA
CNPY2	Q9Y2B0	Protein canopy homolog 2 OS=Homo sapiens GN=CNPY2 PE=1 SV=1	37.1845	59.7211	129.321	NA	NA	NA	NA
CNRIP1	Q96F85	CB1 cannabinoid receptor-interacting protein 1 OS=Homo sapiens GN=CNRIP1 PE=1 SV=1	NA	21.198	NA	NA	NA	NA	NA
CNTNAP1	P78357	Contactin-associated protein 1 OS=Homo sapiens GN=CNTNAP1 PE=1 SV=1	101.987	64.273	NA	NA	NA	NA	NA
CNTRL	Q7Z7A1	Centriolin OS=Homo sapiens GN=CNTRL PE=1 SV=2	109.251	82.3457	NA	NA	NA	NA	NA
COA6	NA	NA	NA	NA	NA	0.0066	NA	NA	NA
COASY	Q13057	Bifunctional coenzyme A synthase OS=Homo sapiens GN=COASY PE=1 SV=4	NA	57.5959	110.954	NA	NA	NA	NA
COBL	O75128	Protein cordon-bleu OS=Homo sapiens GN=COBL PE=1 SV=2	50.2985	NA	NA	NA	NA	NA	NA
Coiled-coil	A6NF36	Coiled-coil domain-containing protein ENSP00000299415 OS=Homo sapiens PE=4 SV=1	NA	NA	1.309	NA	NA	NA	NA
COL11A1	NA	NA	NA	NA	NA	18.5635	11.9139	39.5834	44.2181
COL12A1	Q99715	Collagen alpha-1(XII) chain OS=Homo sapiens GN=COL12A1 PE=1 SV=2	204.578	195.312	544.196	17.0491	27.3105	NA	28.2608
COL15A1	P39059	Collagen alpha-1(XV) chain OS=Homo sapiens GN=COL15A1 PE=1 SV=2	NA	63.6623	NA	7.4671	NA	NA	NA
COL18A1	NA	NA	NA	NA	NA	6.9842	NA	NA	NA
COL1A1	P02452	Collagen alpha-1(I) chain OS=Homo sapiens GN=COL1A1 PE=1 SV=5	NA	427.083	393.39	52.3252	100.514	95.5177	190.117
COL1A2	P08123	Collagen alpha-2(I) chain OS=Homo sapiens GN=COL1A2 PE=1 SV=7	413.446	184.504	175.316	43.6267	68.8129	84.0799	122.491
COL23A1	Q86Y22	Collagen alpha-1(XXIII) chain OS=Homo sapiens GN=COL23A1 PE=2 SV=1	19.9716	NA	NA	NA	NA	NA	NA
COL3A1	P02461	Collagen alpha-1(III) chain OS=Homo sapiens GN=COL3A1 PE=1 SV=4	NA	143.349	227.71	16.7385	17.9815	29.1492	32.5264
COL4A2	P08572	Collagen alpha-2(IV) chain OS=Homo sapiens GN=COL4A2 PE=1 SV=4	112.494	177.783	307.53	7.9884	NA	NA	13.2402
COL4A3BP	Q9Y5P4	Collagen type IV alpha-3-binding protein OS=Homo sapiens GN=COL4A3BP PE=1 SV=1	38.4702	NA	NA	NA	NA	NA	NA
COL5A1	NA	NA	NA	NA	NA	27.3461	77.181	NA	55.2819
COL5A2	P05997	Collagen alpha-2(V) chain OS=Homo sapiens GN=COL5A2 PE=1 SV=3	NA	83.6845	157.144	16.3647	20.4989	26.9687	40.1004
COL6A1	P12109	Collagen alpha-1(VI) chain OS=Homo sapiens GN=COL6A1 PE=1 SV=3	1182.28	1426.87	2269.26	8.0581	26.9522	NA	19.3568
COL6A2	P12110	Collagen alpha-2(VI) chain OS=Homo sapiens GN=COL6A2 PE=1 SV=4	886.302	629.024	2136.17	1.315	NA	NA	2.6521
COL6A3	P12111	Collagen alpha-3(VI) chain OS=Homo sapiens GN=COL6A3 PE=1 SV=5	1643.55	1379.54	4712.39	44.4728	73.0844	64.8868	126.463
COL7A1	Q02388	Collagen alpha-1(VII) chain OS=Homo sapiens GN=COL7A1 PE=1 SV=2	558.993	91.4532	NA	NA	NA	NA	NA
COL8A1	P27658	Collagen alpha-1(VIII) chain OS=Homo sapiens GN=COL8A1 PE=1 SV=2	NA	99.3329	234.238	NA	NA	NA	NA
COMMD4	Q9H0A8	COMM domain-containing protein 4 OS=Homo sapiens GN=COMMD4 PE=1 SV=1	NA	NA	59.371	NA	NA	NA	NA
COMMD8	Q9NX08	COMM domain-containing protein 8 OS=Homo sapiens GN=COMMD8 PE=1 SV=1	NA	NA	40.1265	NA	NA	NA	NA
COMMD9	Q9P000	COMM domain-containing protein 9 OS=Homo sapiens GN=COMMD9 PE=1 SV=2	15.1219	NA	NA	NA	NA	NA	NA
COMP	P49747	Cartilage oligomeric matrix protein OS=Homo sapiens GN=COMP PE=1 SV=2	5.7941	NA	NA	29.791	14.0451	45.5707	40.7382
COMT	P21964	Catechol O-methyltransferase OS=Homo sapiens GN=COMT PE=1 SV=2	NA	75.8549	NA	NA	NA	NA	NA
COPA	P53621	Coatomer subunit alpha OS=Homo sapiens GN=COPA PE=1 SV=2	210.728	300.796	662.224	NA	NA	NA	NA
COPB1	P53618	Coatomer subunit beta OS=Homo sapiens GN=COPB1 PE=1 SV=3	211.856	307.478	528.822	NA	NA	NA	NA
COPB2	P35606	Coatomer subunit beta' OS=Homo sapiens GN=COPB2 PE=1 SV=2	165.242	214.474	444.294	NA	NA	NA	NA
COPE	O14579	Coatomer subunit epsilon OS=Homo sapiens GN=COPE PE=1 SV=3	118.496	163.979	324.297	NA	NA	NA	NA
COPG1	Q9Y678	Coatomer subunit gamma-1 OS=Homo sapiens GN=COPG1 PE=1 SV=1	183.525	216.805	539.989	NA	NA	NA	NA
COPG2	Q9UBF2	Coatomer subunit gamma-2 OS=Homo sapiens GN=COPG2 PE=1 SV=1	NA	127.323	72.2853	NA	NA	NA	NA
COPS2	P61201	COP9 signalosome complex subunit 2 OS=Homo sapiens GN=COPS2 PE=1 SV=1	218.337	113.581	137.924	NA	NA	NA	NA
COPS3	Q9UNS2	COP9 signalosome complex subunit 3 OS=Homo sapiens GN=COPS3 PE=1 SV=3	NA	NA	89.6135	NA	NA	NA	NA
COPS4	Q9BT78	COP9 signalosome complex subunit 4 OS=Homo sapiens GN=COPS4 PE=1 SV=1	63.491	70.2851	115.596	NA	NA	NA	NA
COPS5	Q92905	COP9 signalosome complex subunit 5 OS=Homo sapiens GN=COPS5 PE=1 SV=4	NA	NA	205.372	NA	NA	NA	NA
COPS6	Q7L5N1	COP9 signalosome complex subunit 6 OS=Homo sapiens GN=COPS6 PE=1 SV=1	NA	109.878	195.294	NA	NA	NA	NA
COPS8	Q99627	COP9 signalosome complex subunit 8 OS=Homo sapiens GN=COPS8 PE=1 SV=1	NA	25.9368	126.826	NA	NA	NA	NA
COPZ1	P61923	Coatomer subunit zeta-1 OS=Homo sapiens GN=COPZ1 PE=1 SV=1	NA	48.021	58.2702	NA	NA	NA	NA
COPZ2	Q9P299	Coatomer subunit zeta-2 OS=Homo sapiens GN=COPZ2 PE=2 SV=1	NA	18.2332	NA	NA	NA	NA	NA
CORO1B	Q9BR76	Coronin-1B OS=Homo sapiens GN=CORO1B PE=1 SV=1	32.8789	NA	NA	NA	NA	NA	NA
CORO1C	Q9ULV4	Coronin-1C OS=Homo sapiens GN=CORO1C PE=1 SV=1	255.813	183.324	761.973	NA	NA	NA	NA
COTL1	Q14019	Coactosin-like protein OS=Homo sapiens GN=COTL1 PE=1 SV=3	469.166	291.489	853.93	NA	0.5403	NA	0.2981
COX4I1	P13073	Cytochrome c oxidase subunit 4 isoform 1_ mitochondrial OS=Homo sapiens GN=COX4I1 PE=1 SV=1	87.0498	173.649	232.383	NA	NA	NA	NA
COX6C	P09669	Cytochrome c oxidase subunit 6C OS=Homo sapiens GN=COX6C PE=1 SV=2	NA	234.706	383.151	NA	NA	NA	NA
COX7A1	P24310	Cytochrome c oxidase subunit 7A1_ mitochondrial OS=Homo sapiens GN=COX7A1 PE=1 SV=2	NA	64.037	NA	NA	NA	NA	NA
COX7A2	P14406	Cytochrome c oxidase subunit 7A2_ mitochondrial OS=Homo sapiens GN=COX7A2 PE=1 SV=1	NA	47.3255	93.1634	NA	NA	NA	NA
COX7B	P24311	Cytochrome c oxidase subunit 7B_ mitochondrial OS=Homo sapiens GN=COX7B PE=1 SV=2	NA	16.3743	NA	NA	NA	NA	NA
CPA2	P48052	Carboxypeptidase A2 OS=Homo sapiens GN=CPA2 PE=1 SV=3	NA	NA	493.928	NA	NA	NA	NA
CPA5	Q8WXQ8	Carboxypeptidase A5 OS=Homo sapiens GN=CPA5 PE=2 SV=1	NA	41.458	565.163	NA	NA	NA	NA
CPE	NA	NA	NA	NA	NA	0.5842	1.4785	2.2321	NA
CPNE1	Q99829	Copine-1 OS=Homo sapiens GN=CPNE1 PE=1 SV=1	128.142	105.096	208.566	NA	NA	NA	NA
CPNE3	O75131	Copine-3 OS=Homo sapiens GN=CPNE3 PE=1 SV=1	207.294	159.935	207.351	NA	NA	NA	NA
CPNE5	Q9HCH3	Copine-5 OS=Homo sapiens GN=CPNE5 PE=1 SV=2	NA	8.2511	NA	NA	NA	NA	NA
CPOX	P36551	Coproporphyrinogen-III oxidase_ mitochondrial OS=Homo sapiens GN=CPOX PE=1 SV=3	NA	58.714	72.785	NA	NA	NA	NA
CPQ	Q9Y646	Carboxypeptidase Q OS=Homo sapiens GN=CPQ PE=1 SV=1	251.528	60.9866	83.0547	NA	NA	NA	NA
CPT1A	P50416	Carnitine O-palmitoyltransferase 1_ liver isoform OS=Homo sapiens GN=CPT1A PE=1 SV=2	NA	NA	49.346	NA	NA	NA	NA
CPT2	P23786	Carnitine O-palmitoyltransferase 2_ mitochondrial OS=Homo sapiens GN=CPT2 PE=1 SV=2	148.602	NA	NA	NA	NA	NA	NA
CPXM2	NA	NA	NA	NA	NA	0.328	NA	NA	NA
CRIP2	P52943	Cysteine-rich protein 2 OS=Homo sapiens GN=CRIP2 PE=1 SV=1	24.6133	NA	397.718	NA	NA	NA	NA
CRK	P46108	Adapter molecule crk OS=Homo sapiens GN=CRK PE=1 SV=2	NA	NA	20.6912	NA	NA	NA	NA
CRLS1	Q9UJA2	Cardiolipin synthase OS=Homo sapiens GN=CRLS1 PE=2 SV=1	NA	NA	2.4622	NA	NA	NA	NA
CRMP1	Q14194	Dihydropyrimidinase-related protein 1 OS=Homo sapiens GN=CRMP1 PE=1 SV=1	41.0261	2.0658	42.6969	NA	NA	NA	NA
CRNKL1	Q9BZJ0	Crooked neck-like protein 1 OS=Homo sapiens GN=CRNKL1 PE=1 SV=4	9.9233	NA	NA	NA	NA	NA	NA
CROCC	Q5TZA2	Rootletin OS=Homo sapiens GN=CROCC PE=1 SV=1	148.257	30.0563	NA	9.7306	NA	NA	NA
CROCCP3	Q8IVE0	Putative ciliary rootlet coiled-coil protein-like 2 protein OS=Homo sapiens GN=CROCCP3 PE=5 SV=1	36.1197	NA	NA	NA	NA	NA	NA
CRP	P02741	C-reactive protein OS=Homo sapiens GN=CRP PE=1 SV=1	111.594	NA	NA	NA	NA	NA	NA
CRTAP	O75718	Cartilage-associated protein OS=Homo sapiens GN=CRTAP PE=1 SV=1	152.583	155.585	308.174	NA	NA	NA	NA
CRYAB	P02511	Alpha-crystallin B chain OS=Homo sapiens GN=CRYAB PE=1 SV=2	103.587	166.937	310.333	NA	NA	NA	NA
CRYBA1	P05813	Beta-crystallin A3 OS=Homo sapiens GN=CRYBA1 PE=1 SV=4	NA	2.6892	NA	NA	NA	NA	NA
CRYBB3	P26998	Beta-crystallin B3 OS=Homo sapiens GN=CRYBB3 PE=1 SV=4	NA	1.0493	NA	NA	NA	NA	NA
CRYZ	Q08257	Quinone oxidoreductase OS=Homo sapiens GN=CRYZ PE=1 SV=1	39.3844	84.6669	168.596	NA	NA	NA	NA
CS	O75390	Citrate synthase_ mitochondrial OS=Homo sapiens GN=CS PE=1 SV=2	NA	195.936	377.34	NA	NA	NA	NA
CSDA	P16989	DNA-binding protein A OS=Homo sapiens GN=CSDA PE=1 SV=4	29.6515	32.2937	23.6159	NA	NA	NA	NA
CSDE1	O75534	Cold shock domain-containing protein E1 OS=Homo sapiens GN=CSDE1 PE=1 SV=2	NA	48.1025	115.554	NA	NA	NA	NA
CSE1L	P55060	Exportin-2 OS=Homo sapiens GN=CSE1L PE=1 SV=3	NA	89.2991	440.769	NA	NA	NA	NA
CSK	P41240	Tyrosine-protein kinase CSK OS=Homo sapiens GN=CSK PE=1 SV=1	93.4574	NA	NA	NA	NA	NA	NA
CSNK2A1	P68400	Casein kinase II subunit alpha OS=Homo sapiens GN=CSNK2A1 PE=1 SV=1	NA	61.9073	70.518	NA	NA	NA	NA
CSNK2B	P67870	Casein kinase II subunit beta OS=Homo sapiens GN=CSNK2B PE=1 SV=1	NA	82.164	99.3796	NA	NA	NA	NA
CSPG4	NA	NA	NA	NA	NA	3.2407	NA	NA	NA
CSPP1	Q1MSJ5	Centrosome and spindle pole-associated protein 1 OS=Homo sapiens GN=CSPP1 PE=1 SV=4	20.2652	NA	NA	NA	NA	NA	NA
CSRP1	P21291	Cysteine and glycine-rich protein 1 OS=Homo sapiens GN=CSRP1 PE=1 SV=3	NA	102.978	NA	0.3743	0.2899	NA	NA
CST1	P01037	Cystatin-SN OS=Homo sapiens GN=CST1 PE=1 SV=3	NA	NA	36.7312	NA	NA	NA	NA
CST3	P01034	Cystatin-C OS=Homo sapiens GN=CST3 PE=1 SV=1	NA	10.2798	NA	2.3859	1.8382	3.3671	NA
CSTA	P01040	Cystatin-A OS=Homo sapiens GN=CSTA PE=1 SV=1	NA	107.039	231.848	NA	NA	NA	NA
CSTB	P04080	Cystatin-B OS=Homo sapiens GN=CSTB PE=1 SV=2	145.631	377.331	638.17	0.2842	NA	NA	1.0031
CSTF1	Q05048	Cleavage stimulation factor subunit 1 OS=Homo sapiens GN=CSTF1 PE=1 SV=1	NA	16.6472	77.1164	NA	NA	NA	NA
CTAG1A	NA	NA	NA	NA	NA	NA	NA	0.0195	NA
CTAGE5	NA	NA	NA	NA	NA	13.643	NA	NA	NA
CTHRC1	NA	NA	NA	NA	NA	0.5933	0.5032	NA	NA
CTNNA1	P35221	Catenin alpha-1 OS=Homo sapiens GN=CTNNA1 PE=1 SV=1	59.044	92.624	281.469	NA	NA	NA	NA
CTNNA2	P26232	Catenin alpha-2 OS=Homo sapiens GN=CTNNA2 PE=1 SV=5	NA	33.7587	NA	NA	NA	NA	NA
CTNNB1	P35222	Catenin beta-1 OS=Homo sapiens GN=CTNNB1 PE=1 SV=1	NA	NA	84.5775	NA	NA	NA	NA
CTNND1	O60716	Catenin delta-1 OS=Homo sapiens GN=CTNND1 PE=1 SV=1	190.225	542.942	262.054	NA	NA	NA	NA
CTPS1	P17812	CTP synthase 1 OS=Homo sapiens GN=CTPS1 PE=1 SV=2	NA	62.978	109.505	NA	NA	NA	NA
CTPS2	Q9NRF8	CTP synthase 2 OS=Homo sapiens GN=CTPS2 PE=1 SV=1	NA	8.5012	NA	NA	NA	NA	NA
CTR9	Q6PD62	RNA polymerase-associated protein CTR9 homolog OS=Homo sapiens GN=CTR9 PE=1 SV=1	111.083	NA	NA	NA	NA	NA	NA
CTSA	P10619	Lysosomal protective protein OS=Homo sapiens GN=CTSA PE=1 SV=2	103.005	180.192	481.223	0.6673	NA	NA	NA
CTSB	P07858	Cathepsin B OS=Homo sapiens GN=CTSB PE=1 SV=3	510.144	762.992	1954.97	1.1458	2.2092	NA	1.106
CTSC	P53634	Dipeptidyl peptidase 1 OS=Homo sapiens GN=CTSC PE=1 SV=2	NA	83.8251	120.67	NA	NA	NA	NA
CTSD	P07339	Cathepsin D OS=Homo sapiens GN=CTSD PE=1 SV=1	568.357	915.439	2304.51	0.9221	0.6855	NA	1.0688
CTSL1	P07711	Cathepsin L1 OS=Homo sapiens GN=CTSL1 PE=1 SV=2	NA	29.2917	78.3605	NA	NA	NA	NA
CTSL2	O60911	Cathepsin L2 OS=Homo sapiens GN=CTSL2 PE=1 SV=2	NA	41.6826	NA	NA	NA	NA	NA
CTSZ	Q9UBR2	Cathepsin Z OS=Homo sapiens GN=CTSZ PE=1 SV=1	117.037	156.525	279.388	0.1852	NA	NA	NA
CTTN	Q14247	Src substrate cortactin OS=Homo sapiens GN=CTTN PE=1 SV=2	861.988	115.57	207.169	0.245	NA	NA	NA
CUL2	Q13617	Cullin-2 OS=Homo sapiens GN=CUL2 PE=1 SV=2	NA	54.1121	NA	NA	NA	NA	NA
CUL3	Q13618	Cullin-3 OS=Homo sapiens GN=CUL3 PE=1 SV=2	NA	99.1964	82.2427	NA	NA	NA	NA
CUL4A	Q13619	Cullin-4A OS=Homo sapiens GN=CUL4A PE=1 SV=3	336.686	NA	NA	NA	NA	NA	NA
CUL4B	Q13620	Cullin-4B OS=Homo sapiens GN=CUL4B PE=1 SV=4	NA	52.8653	190.062	NA	NA	NA	NA
CUL5	Q93034	Cullin-5 OS=Homo sapiens GN=CUL5 PE=1 SV=4	NA	38.6911	NA	NA	NA	NA	NA
CUTA	O60888	Protein CutA OS=Homo sapiens GN=CUTA PE=1 SV=2	41.112	21.341	386.205	NA	NA	NA	NA
CUX2	O14529	Homeobox protein cut-like 2 OS=Homo sapiens GN=CUX2 PE=1 SV=4	58.5235	NA	NA	NA	NA	NA	NA
CWC27	Q6UX04	Peptidyl-prolyl cis-trans isomerase CWC27 homolog OS=Homo sapiens GN=CWC27 PE=1 SV=1	17.7016	NA	NA	NA	NA	NA	NA
CWF19L2	Q2TBE0	CWF19-like protein 2 OS=Homo sapiens GN=CWF19L2 PE=1 SV=4	58.0285	NA	NA	NA	NA	NA	NA
CXCL16	Q9H2A7	C-X-C motif chemokine 16 OS=Homo sapiens GN=CXCL16 PE=2 SV=4	NA	NA	3.8798	NA	NA	NA	NA
CXCL5	P42830	C-X-C motif chemokine 5 OS=Homo sapiens GN=CXCL5 PE=1 SV=1	NA	10.3677	NA	NA	NA	NA	NA
CXorf26	Q9BVG4	UPF0368 protein Cxorf26 OS=Homo sapiens GN=CXorf26 PE=1 SV=1	25.0266	24.8699	78.5215	NA	NA	NA	NA
CXorf36	Q9H7Y0	Deleted in autism-related protein 1 OS=Homo sapiens GN=CXorf36 PE=2 SV=3	NA	3.694	NA	NA	NA	NA	NA
CYB5A	P00167	Cytochrome b5 OS=Homo sapiens GN=CYB5A PE=1 SV=2	25.9588	NA	NA	NA	NA	NA	NA
CYB5B	O43169	Cytochrome b5 type B OS=Homo sapiens GN=CYB5B PE=1 SV=2	NA	134.548	200.257	NA	NA	NA	NA
CYB5R1	Q9UHQ9	NADH-cytochrome b5 reductase 1 OS=Homo sapiens GN=CYB5R1 PE=1 SV=1	25.7831	84.632	158.634	NA	NA	NA	NA
CYB5R2	Q6BCY4	NADH-cytochrome b5 reductase 2 OS=Homo sapiens GN=CYB5R2 PE=1 SV=1	NA	NA	41.0094	NA	NA	NA	NA
CYB5R3	P00387	NADH-cytochrome b5 reductase 3 OS=Homo sapiens GN=CYB5R3 PE=1 SV=3	675.431	949.944	2132.45	NA	NA	NA	NA
CYC1	P08574	Cytochrome c1_ heme protein_ mitochondrial OS=Homo sapiens GN=CYC1 PE=1 SV=3	NA	82.7324	90.8857	NA	NA	NA	NA
CYCS	P99999	Cytochrome c OS=Homo sapiens GN=CYCS PE=1 SV=2	NA	240.027	296.073	NA	NA	NA	NA
CYFIP1	Q7L576	Cytoplasmic FMR1-interacting protein 1 OS=Homo sapiens GN=CYFIP1 PE=1 SV=1	NA	44.0095	132.392	NA	NA	NA	NA
CYFIP2	Q96F07	Cytoplasmic FMR1-interacting protein 2 OS=Homo sapiens GN=CYFIP2 PE=1 SV=2	NA	147.626	37.6075	NA	NA	NA	NA
CYGB	Q8WWM9	Cytoglobin OS=Homo sapiens GN=CYGB PE=1 SV=1	NA	45.4837	93.0375	NA	NA	NA	NA
CYP1B1	Q16678	Cytochrome P450 1B1 OS=Homo sapiens GN=CYP1B1 PE=1 SV=2	NA	107.92	NA	NA	NA	NA	NA
CYP26B1	Q9NR63	Cytochrome P450 26B1 OS=Homo sapiens GN=CYP26B1 PE=1 SV=1	NA	1.1365	NA	NA	NA	NA	NA
CYP4A11	Q02928	Cytochrome P450 4A11 OS=Homo sapiens GN=CYP4A11 PE=1 SV=1	2.5657	NA	NA	NA	NA	NA	NA
CYP4A22	Q5TCH4	Cytochrome P450 4A22 OS=Homo sapiens GN=CYP4A22 PE=1 SV=1	41.3817	NA	NA	NA	NA	NA	NA
DAD1	P61803	Dolichyl-diphosphooligosaccharide--protein glycosyltransferase subunit DAD1 OS=Homo sapiens GN=DAD1 PE=1 SV=3	NA	146.439	165.595	NA	NA	NA	NA
DAK	Q3LXA3	Bifunctional ATP-dependent dihydroxyacetone kinase/FAD-AMP lyase (cyclizing) OS=Homo sapiens GN=DAK PE=1 SV=2	NA	23.8972	48.1993	NA	NA	NA	NA
DAP3	P51398	28S ribosomal protein S29_ mitochondrial OS=Homo sapiens GN=DAP3 PE=1 SV=1	NA	NA	128.353	NA	NA	NA	NA
DARS	P14868	Aspartate--tRNA ligase_ cytoplasmic OS=Homo sapiens GN=DARS PE=1 SV=2	104.771	202.938	404.431	NA	NA	NA	NA
DARS2	Q6PI48	Aspartate--tRNA ligase_ mitochondrial OS=Homo sapiens GN=DARS2 PE=1 SV=1	NA	78.3784	NA	NA	NA	NA	NA
DBN1	Q16643	Drebrin OS=Homo sapiens GN=DBN1 PE=1 SV=4	90.0086	103.942	244.227	0.6118	1.2763	NA	NA
DBNL	Q9UJU6	Drebrin-like protein OS=Homo sapiens GN=DBNL PE=1 SV=1	NA	92.2826	116.239	0.3621	NA	NA	NA
DBT	P11182	Lipoamide acyltransferase component of branched-chain alpha-keto acid dehydrogenase complex_ mitochondrial OS=Homo sapiens GN=DBT PE=1 SV=3	NA	21.5412	NA	NA	NA	NA	NA
DCAKD	Q8WVC6	Dephospho-CoA kinase domain-containing protein OS=Homo sapiens GN=DCAKD PE=1 SV=1	NA	NA	9.8091	NA	NA	NA	NA
DCD	P81605	Dermcidin OS=Homo sapiens GN=DCD PE=1 SV=2	29.0632	207.827	585.822	NA	NA	NA	NA
DCN	P07585	Decorin OS=Homo sapiens GN=DCN PE=1 SV=1	28.3312	102.947	215.448	3.1573	5.731	5.1125	7.8025
DCST1	Q5T197	DC-STAMP domain-containing protein 1 OS=Homo sapiens GN=DCST1 PE=2 SV=1	243.433	NA	NA	NA	NA	NA	NA
DCTD	P32321	Deoxycytidylate deaminase OS=Homo sapiens GN=DCTD PE=1 SV=2	50.5689	16.8185	NA	NA	NA	NA	NA
DCTN1	Q14203	Dynactin subunit 1 OS=Homo sapiens GN=DCTN1 PE=1 SV=3	75.7597	143.831	260.846	NA	NA	NA	NA
DCTN2	Q13561	Dynactin subunit 2 OS=Homo sapiens GN=DCTN2 PE=1 SV=4	116.219	177.584	306.869	0.1191	NA	NA	0.4232
DCUN1D1	Q96GG9	DCN1-like protein 1 OS=Homo sapiens GN=DCUN1D1 PE=1 SV=1	NA	18.5215	46.7418	NA	NA	NA	NA
DCUN1D2	Q6PH85	DCN1-like protein 2 OS=Homo sapiens GN=DCUN1D2 PE=2 SV=1	NA	NA	13.9052	NA	NA	NA	NA
DDAH1	O94760	N(G)_N(G)-dimethylarginine dimethylaminohydrolase 1 OS=Homo sapiens GN=DDAH1 PE=1 SV=3	125.304	166.841	417.572	NA	NA	NA	NA
DDAH2	O95865	N(G)_N(G)-dimethylarginine dimethylaminohydrolase 2 OS=Homo sapiens GN=DDAH2 PE=1 SV=1	12.7202	NA	31.8836	0.1229	NA	NA	NA
DDB1	Q16531	DNA damage-binding protein 1 OS=Homo sapiens GN=DDB1 PE=1 SV=1	89.2985	119.653	NA	NA	NA	NA	NA
DDOST	P39656	Dolichyl-diphosphooligosaccharide--protein glycosyltransferase 48 kDa subunit OS=Homo sapiens GN=DDOST PE=1 SV=4	220.264	650.077	1105.1	NA	NA	NA	NA
DDR2	Q16832	Discoidin domain-containing receptor 2 OS=Homo sapiens GN=DDR2 PE=1 SV=2	NA	78.0216	73.0392	NA	NA	NA	NA
DDT	P30046	D-dopachrome decarboxylase OS=Homo sapiens GN=DDT PE=1 SV=3	287.726	84.3861	1161.42	NA	NA	NA	NA
DDX1	Q92499	ATP-dependent RNA helicase DDX1 OS=Homo sapiens GN=DDX1 PE=1 SV=2	NA	140.991	528.27	NA	NA	NA	NA
DDX17	Q92841	Probable ATP-dependent RNA helicase DDX17 OS=Homo sapiens GN=DDX17 PE=1 SV=2	48.1052	77.371	169.185	NA	NA	NA	NA
DDX18	Q9NVP1	ATP-dependent RNA helicase DDX18 OS=Homo sapiens GN=DDX18 PE=1 SV=2	NA	34.9765	96.4512	NA	NA	NA	NA
DDX19A	Q9NUU7	ATP-dependent RNA helicase DDX19A OS=Homo sapiens GN=DDX19A PE=1 SV=1	7.3102	37.1325	59.4427	NA	NA	NA	NA
DDX19B	Q9UMR2	ATP-dependent RNA helicase DDX19B OS=Homo sapiens GN=DDX19B PE=1 SV=1	NA	18.2432	NA	NA	NA	NA	NA
DDX25	Q9UHL0	ATP-dependent RNA helicase DDX25 OS=Homo sapiens GN=DDX25 PE=1 SV=2	7.983	NA	NA	NA	NA	NA	NA
DDX39A	O00148	ATP-dependent RNA helicase DDX39A OS=Homo sapiens GN=DDX39A PE=1 SV=2	54.8012	8.8488	20.4869	NA	NA	NA	NA
DDX39B	Q13838	Spliceosome RNA helicase DDX39B OS=Homo sapiens GN=DDX39B PE=1 SV=1	113.647	154.593	258.086	NA	NA	NA	NA
DDX3X	O00571	ATP-dependent RNA helicase DDX3X OS=Homo sapiens GN=DDX3X PE=1 SV=3	155.923	100.812	355.156	NA	NA	NA	NA
DDX3Y	O15523	ATP-dependent RNA helicase DDX3Y OS=Homo sapiens GN=DDX3Y PE=1 SV=2	10.5046	32.8138	7.3781	NA	NA	NA	NA
DDX41	Q9UJV9	Probable ATP-dependent RNA helicase DDX41 OS=Homo sapiens GN=DDX41 PE=1 SV=2	NA	11.3531	NA	NA	NA	NA	NA
DDX46	Q7L014	Probable ATP-dependent RNA helicase DDX46 OS=Homo sapiens GN=DDX46 PE=1 SV=2	152.189	NA	NA	NA	NA	NA	NA
DDX5	P17844	Probable ATP-dependent RNA helicase DDX5 OS=Homo sapiens GN=DDX5 PE=1 SV=1	30.2933	52.6137	124.154	NA	NA	NA	NA
DDX56	Q9NY93	Probable ATP-dependent RNA helicase DDX56 OS=Homo sapiens GN=DDX56 PE=1 SV=1	NA	105.824	NA	NA	NA	NA	NA
DDX6	P26196	Probable ATP-dependent RNA helicase DDX6 OS=Homo sapiens GN=DDX6 PE=1 SV=2	89.9185	123.065	216.59	NA	NA	NA	NA
DECR1	Q16698	2_4-dienoyl-CoA reductase_ mitochondrial OS=Homo sapiens GN=DECR1 PE=1 SV=1	63.4981	260.853	431.93	NA	NA	NA	NA
DEF6	Q9H4E7	Differentially expressed in FDCP 6 homolog OS=Homo sapiens GN=DEF6 PE=1 SV=1	NA	24.8837	NA	NA	NA	NA	NA
DEFA3	P59666	Neutrophil defensin 3 OS=Homo sapiens GN=DEFA3 PE=1 SV=1	NA	1.6009	NA	NA	NA	NA	NA
DEFB103A	P81534	Beta-defensin 103 OS=Homo sapiens GN=DEFB103A PE=1 SV=2	NA	1.4383	NA	NA	NA	NA	NA
DEFB125	Q8N687	Beta-defensin 125 OS=Homo sapiens GN=DEFB125 PE=2 SV=2	NA	7.589	NA	NA	NA	NA	NA
DEGS1	O15121	Sphingolipid delta(4)-desaturase DES1 OS=Homo sapiens GN=DEGS1 PE=1 SV=1	NA	NA	53.1206	NA	NA	NA	NA
DENND2A	Q9ULE3	DENN domain-containing protein 2A OS=Homo sapiens GN=DENND2A PE=2 SV=4	20.9386	1.4369	20.0868	NA	NA	NA	NA
DENND4A	Q7Z401	C-myc promoter-binding protein OS=Homo sapiens GN=DENND4A PE=1 SV=2	NA	126.004	NA	NA	NA	NA	NA
DEPDC1B	Q8WUY9	DEP domain-containing protein 1B OS=Homo sapiens GN=DEPDC1B PE=2 SV=2	35.3646	NA	NA	NA	NA	NA	NA
DERL1	Q9BUN8	Derlin-1 OS=Homo sapiens GN=DERL1 PE=1 SV=1	NA	42.6248	357.854	NA	NA	NA	NA
DERL3	Q96Q80	Derlin-3 OS=Homo sapiens GN=DERL3 PE=1 SV=2	NA	NA	205.678	NA	NA	NA	NA
DES	P17661	Desmin OS=Homo sapiens GN=DES PE=1 SV=3	582.715	69.7346	492.082	0.1605	0.067	4.8747	2.1552
DGKA	P23743	Diacylglycerol kinase alpha OS=Homo sapiens GN=DGKA PE=1 SV=3	NA	12.5217	NA	NA	NA	NA	NA
DGKI	O75912	Diacylglycerol kinase iota OS=Homo sapiens GN=DGKI PE=1 SV=1	35.9917	NA	NA	NA	NA	NA	NA
DHRS4	Q9BTZ2	Dehydrogenase/reductase SDR family member 4 OS=Homo sapiens GN=DHRS4 PE=1 SV=3	59.4462	33.6437	43.1394	NA	NA	NA	NA
DHRS7	Q9Y394	Dehydrogenase/reductase SDR family member 7 OS=Homo sapiens GN=DHRS7 PE=1 SV=1	NA	76.2734	100.351	NA	NA	NA	NA
DHX15	O43143	Putative pre-mRNA-splicing factor ATP-dependent RNA helicase DHX15 OS=Homo sapiens GN=DHX15 PE=1 SV=2	NA	91.645	248.728	NA	NA	NA	NA
DHX57	Q6P158	Putative ATP-dependent RNA helicase DHX57 OS=Homo sapiens GN=DHX57 PE=1 SV=2	211.124	20.2946	39.8215	NA	NA	NA	NA
DHX9	Q08211	ATP-dependent RNA helicase A OS=Homo sapiens GN=DHX9 PE=1 SV=4	116.045	125.293	212.597	NA	NA	NA	NA
DIABLO	Q9NR28	Diablo homolog_ mitochondrial OS=Homo sapiens GN=DIABLO PE=1 SV=1	NA	42.8088	29.1309	NA	NA	NA	NA
DIAPH2	O60879	Protein diaphanous homolog 2 OS=Homo sapiens GN=DIAPH2 PE=1 SV=1	NA	45.1741	NA	NA	NA	NA	NA
DIXDC1	Q155Q3	Dixin OS=Homo sapiens GN=DIXDC1 PE=1 SV=2	NA	5.8285	NA	NA	NA	NA	NA
DKC1	O60832	H/ACA ribonucleoprotein complex subunit 4 OS=Homo sapiens GN=DKC1 PE=1 SV=3	NA	NA	295.478	NA	NA	NA	NA
DKK3	NA	NA	NA	NA	NA	1.3507	NA	NA	0.5286
DLAT	P10515	Dihydrolipoyllysine-residue acetyltransferase component of pyruvate dehydrogenase complex_ mitochondrial OS=Homo sapiens GN=DLAT PE=1 SV=3	NA	88.893	131.158	NA	NA	NA	NA
DLD	P09622	Dihydrolipoyl dehydrogenase_ mitochondrial OS=Homo sapiens GN=DLD PE=1 SV=2	NA	92.4576	202.763	NA	NA	NA	NA
DLST	P36957	Dihydrolipoyllysine-residue succinyltransferase component of 2-oxoglutarate dehydrogenase complex_ mitochondrial OS=Homo sapiens GN=DLST PE=1 SV=4	NA	92.8798	158.375	NA	NA	NA	NA
DNA2	P51530	DNA replication ATP-dependent helicase/nuclease DNA2 OS=Homo sapiens GN=DNA2 PE=1 SV=3	NA	9.1175	NA	NA	NA	NA	NA
DNAH3	Q8TD57	Dynein heavy chain 3_ axonemal OS=Homo sapiens GN=DNAH3 PE=2 SV=1	NA	297.733	NA	NA	NA	NA	NA
DNAJA1	P31689	DnaJ homolog subfamily A member 1 OS=Homo sapiens GN=DNAJA1 PE=1 SV=2	23.6785	98.0861	272.424	NA	NA	NA	NA
DNAJA2	O60884	DnaJ homolog subfamily A member 2 OS=Homo sapiens GN=DNAJA2 PE=1 SV=1	NA	43.5047	NA	NA	NA	NA	NA
DNAJB11	Q9UBS4	DnaJ homolog subfamily B member 11 OS=Homo sapiens GN=DNAJB11 PE=1 SV=1	210.323	27.1952	142.614	NA	NA	NA	NA
DNAJB3	Q8WWF6	DnaJ homolog subfamily B member 3 OS=Homo sapiens GN=DNAJB3 PE=1 SV=1	8.0884	NA	NA	NA	NA	NA	NA
DNAJC10	Q8IXB1	DnaJ homolog subfamily C member 10 OS=Homo sapiens GN=DNAJC10 PE=1 SV=2	195.91	81.7294	184.512	NA	NA	NA	NA
DNAJC13	O75165	DnaJ homolog subfamily C member 13 OS=Homo sapiens GN=DNAJC13 PE=1 SV=5	103.968	76.9237	289.846	NA	NA	NA	NA
DNAJC24	NA	NA	NA	NA	NA	NA	0.0224	NA	NA
DNAJC25	Q9H1X3	DnaJ homolog subfamily C member 25 OS=Homo sapiens GN=DNAJC25 PE=2 SV=1	NA	5.9194	NA	NA	NA	NA	NA
DNAJC5	Q9H3Z4	DnaJ homolog subfamily C member 5 OS=Homo sapiens GN=DNAJC5 PE=1 SV=1	NA	118.683	145.269	NA	NA	NA	NA
DNAJC6	O75061	Putative tyrosine-protein phosphatase auxilin OS=Homo sapiens GN=DNAJC6 PE=1 SV=3	NA	3.3839	NA	NA	NA	NA	NA
DNAJC7	Q99615	DnaJ homolog subfamily C member 7 OS=Homo sapiens GN=DNAJC7 PE=1 SV=2	NA	27.2748	NA	NA	NA	NA	NA
DNASE1L1	P49184	Deoxyribonuclease-1-like 1 OS=Homo sapiens GN=DNASE1L1 PE=1 SV=1	NA	NA	54.7756	NA	NA	NA	NA
DNM1	Q05193	Dynamin-1 OS=Homo sapiens GN=DNM1 PE=1 SV=2	336.068	NA	NA	NA	NA	NA	NA
DNM1L	O00429	Dynamin-1-like protein OS=Homo sapiens GN=DNM1L PE=1 SV=2	NA	71.1071	143.035	NA	NA	NA	NA
DNM2	P50570	Dynamin-2 OS=Homo sapiens GN=DNM2 PE=1 SV=2	NA	34.9945	197.321	NA	NA	NA	NA
DNM3	Q9UQ16	Dynamin-3 OS=Homo sapiens GN=DNM3 PE=1 SV=4	NA	NA	11.3685	NA	NA	NA	NA
DNPEP	Q9ULA0	Aspartyl aminopeptidase OS=Homo sapiens GN=DNPEP PE=1 SV=1	204.612	290.512	311.351	NA	NA	NA	NA
DOCK11	Q5JSL3	Dedicator of cytokinesis protein 11 OS=Homo sapiens GN=DOCK11 PE=1 SV=2	573.383	NA	266.99	NA	NA	NA	NA
DOCK5	Q9H7D0	Dedicator of cytokinesis protein 5 OS=Homo sapiens GN=DOCK5 PE=1 SV=3	NA	152.63	NA	NA	NA	NA	NA
DOCK7	Q96N67	Dedicator of cytokinesis protein 7 OS=Homo sapiens GN=DOCK7 PE=1 SV=4	NA	50.687	91.5172	NA	NA	NA	NA
DOT1L	Q8TEK3	Histone-lysine N-methyltransferase_ H3 lysine-79 specific OS=Homo sapiens GN=DOT1L PE=1 SV=2	48.593	19.0727	NA	NA	NA	NA	NA
DPAGT1	Q9H3H5	UDP-N-acetylglucosamine--dolichyl-phosphate N-acetylglucosaminephosphotransferase OS=Homo sapiens GN=DPAGT1 PE=1 SV=2	NA	NA	22.6207	NA	NA	NA	NA
DPH3	Q96FX2	DPH3 homolog OS=Homo sapiens GN=DPH3 PE=1 SV=1	NA	1.3648	NA	NA	NA	NA	NA
DPH3P1	Q9H4G8	Putative DPH3 homolog B OS=Homo sapiens GN=DPH3P1 PE=5 SV=1	NA	NA	2.0216	NA	NA	NA	NA
DPM1	O60762	Dolichol-phosphate mannosyltransferase OS=Homo sapiens GN=DPM1 PE=1 SV=1	NA	97.4855	148.675	NA	NA	NA	NA
DPM3	Q9P2X0	Dolichol-phosphate mannosyltransferase subunit 3 OS=Homo sapiens GN=DPM3 PE=1 SV=2	NA	NA	112.694	NA	NA	NA	NA
DPP3	Q9NY33	Dipeptidyl peptidase 3 OS=Homo sapiens GN=DPP3 PE=1 SV=2	55.3964	144.323	238.457	NA	NA	NA	NA
DPP4	P27487	Dipeptidyl peptidase 4 OS=Homo sapiens GN=DPP4 PE=1 SV=2	928.452	126.24	286.17	NA	NA	NA	NA
DPP7	Q9UHL4	Dipeptidyl peptidase 2 OS=Homo sapiens GN=DPP7 PE=1 SV=3	201.124	179.232	426.46	NA	NA	NA	NA
DPY19L4	Q7Z388	Protein dpy-19 homolog 4 OS=Homo sapiens GN=DPY19L4 PE=2 SV=1	NA	NA	12.3153	NA	NA	NA	NA
DPY30	Q9C005	Protein dpy-30 homolog OS=Homo sapiens GN=DPY30 PE=1 SV=1	NA	NA	7.8449	NA	NA	NA	NA
DPYD	Q12882	Dihydropyrimidine dehydrogenase [NADP(+)] OS=Homo sapiens GN=DPYD PE=1 SV=2	NA	115.661	NA	NA	NA	NA	NA
DPYSL2	Q16555	Dihydropyrimidinase-related protein 2 OS=Homo sapiens GN=DPYSL2 PE=1 SV=1	233.224	399.89	981.471	0.6752	NA	NA	NA
DPYSL3	Q14195	Dihydropyrimidinase-related protein 3 OS=Homo sapiens GN=DPYSL3 PE=1 SV=1	11.8342	100.834	277.086	0.0565	NA	NA	NA
DPYSL4	O14531	Dihydropyrimidinase-related protein 4 OS=Homo sapiens GN=DPYSL4 PE=1 SV=2	NA	NA	70.1248	NA	NA	NA	NA
DRD3	P35462	D(3) dopamine receptor OS=Homo sapiens GN=DRD3 PE=1 SV=2	NA	89.1455	NA	NA	NA	NA	NA
DRG1	Q9Y295	Developmentally-regulated GTP-binding protein 1 OS=Homo sapiens GN=DRG1 PE=1 SV=1	NA	44.13	71.2822	NA	NA	NA	NA
DRG2	P55039	Developmentally-regulated GTP-binding protein 2 OS=Homo sapiens GN=DRG2 PE=1 SV=1	NA	32.4721	108.959	NA	NA	NA	NA
DSC1	Q08554	Desmocollin-1 OS=Homo sapiens GN=DSC1 PE=1 SV=2	NA	80.8551	132.555	NA	NA	NA	NA
DSCR3	O14972	Down syndrome critical region protein 3 OS=Homo sapiens GN=DSCR3 PE=1 SV=1	NA	20.226	NA	NA	NA	NA	NA
DSE	Q9UL01	Dermatan-sulfate epimerase OS=Homo sapiens GN=DSE PE=1 SV=1	NA	NA	25.2065	NA	NA	NA	NA
DSG1	Q02413	Desmoglein-1 OS=Homo sapiens GN=DSG1 PE=1 SV=2	NA	66.5167	128.068	NA	NA	NA	NA
DSP	P15924	Desmoplakin OS=Homo sapiens GN=DSP PE=1 SV=3	NA	95.9474	372.494	NA	NA	NA	NA
DSTN	P60981	Destrin OS=Homo sapiens GN=DSTN PE=1 SV=3	130.214	337.517	558.496	NA	NA	NA	NA
DTD1	NA	NA	NA	NA	NA	NA	1.6364	NA	NA
DTNA	Q9Y4J8	Dystrobrevin alpha OS=Homo sapiens GN=DTNA PE=1 SV=2	359.201	NA	NA	NA	NA	NA	NA
DTYMK	P23919	Thymidylate kinase OS=Homo sapiens GN=DTYMK PE=1 SV=4	NA	7.5043	NA	NA	NA	NA	NA
DUSP13	NA	NA	NA	NA	NA	NA	13.4521	NA	NA
DUSP3	P51452	Dual specificity protein phosphatase 3 OS=Homo sapiens GN=DUSP3 PE=1 SV=1	NA	63.9824	129.091	NA	NA	NA	NA
DUX1	O43812	Double homeobox protein 1 OS=Homo sapiens GN=DUX1 PE=2 SV=1	9.4107	NA	NA	NA	NA	NA	NA
DUX3	Q96PT4	Putative double homeobox protein 3 OS=Homo sapiens GN=DUX3 PE=2 SV=1	NA	12.1504	NA	NA	NA	NA	NA
DUX5	Q96PT3	Double homeobox protein 5 OS=Homo sapiens GN=DUX5 PE=2 SV=1	0.6527	NA	NA	NA	NA	NA	NA
DYDC1	Q8WWB3	DPY30 domain-containing protein 1 OS=Homo sapiens GN=DYDC1 PE=1 SV=1	NA	170.119	NA	NA	NA	NA	NA
DYNC1I2	Q13409	Cytoplasmic dynein 1 intermediate chain 2 OS=Homo sapiens GN=DYNC1I2 PE=1 SV=3	387.617	110.493	128.22	NA	NA	NA	NA
DYNC1LI1	Q9Y6G9	Cytoplasmic dynein 1 light intermediate chain 1 OS=Homo sapiens GN=DYNC1LI1 PE=1 SV=3	NA	49.0617	76.9852	NA	NA	NA	NA
DYNC1LI2	O43237	Cytoplasmic dynein 1 light intermediate chain 2 OS=Homo sapiens GN=DYNC1LI2 PE=1 SV=1	37.2773	65.8627	163.349	NA	NA	NA	NA
DYNC2H1	Q8NCM8	Cytoplasmic dynein 2 heavy chain 1 OS=Homo sapiens GN=DYNC2H1 PE=1 SV=4	426.908	241.81	NA	NA	NA	NA	NA
DYNLL2	Q96FJ2	Dynein light chain 2_ cytoplasmic OS=Homo sapiens GN=DYNLL2 PE=1 SV=1	98.9	166.477	274.383	NA	NA	NA	NA
DYNLRB1	Q9NP97	Dynein light chain roadblock-type 1 OS=Homo sapiens GN=DYNLRB1 PE=1 SV=3	72.0032	64.7475	130.961	NA	NA	NA	NA
DYNLT1	P63172	Dynein light chain Tctex-type 1 OS=Homo sapiens GN=DYNLT1 PE=1 SV=1	NA	37.7162	NA	NA	NA	NA	NA
DZIP3	Q86Y13	E3 ubiquitin-protein ligase DZIP3 OS=Homo sapiens GN=DZIP3 PE=1 SV=2	NA	88.8074	NA	NA	NA	NA	NA
E2F5	Q15329	Transcription factor E2F5 OS=Homo sapiens GN=E2F5 PE=1 SV=1	NA	NA	16.3958	NA	NA	NA	NA
EARS2	Q5JPH6	Probable glutamate--tRNA ligase_ mitochondrial OS=Homo sapiens GN=EARS2 PE=1 SV=2	65.1949	NA	49.8379	NA	NA	NA	NA
ECE1	P42892	Endothelin-converting enzyme 1 OS=Homo sapiens GN=ECE1 PE=1 SV=2	27.5664	87.0688	214.276	NA	NA	NA	NA
ECH1	Q13011	Delta(3_5)-Delta(2_4)-dienoyl-CoA isomerase_ mitochondrial OS=Homo sapiens GN=ECH1 PE=1 SV=2	64.3479	136.631	164.781	NA	NA	NA	NA
ECHDC1	Q9NTX5	Ethylmalonyl-CoA decarboxylase OS=Homo sapiens GN=ECHDC1 PE=1 SV=2	NA	64.7733	85.0572	NA	NA	NA	NA
ECHS1	P30084	Enoyl-CoA hydratase_ mitochondrial OS=Homo sapiens GN=ECHS1 PE=1 SV=4	32.7131	103.799	162.349	NA	NA	NA	NA
ECI2	O75521	Enoyl-CoA delta isomerase 2_ mitochondrial OS=Homo sapiens GN=ECI2 PE=1 SV=4	NA	48.0704	51.4727	NA	NA	NA	NA
ECM1	NA	NA	NA	NA	NA	1.4256	1.4113	NA	3.7189
ECM29	Q5VYK3	Proteasome-associated protein ECM29 homolog OS=Homo sapiens GN=ECM29 PE=1 SV=2	35.2281	NA	93.1156	NA	NA	NA	NA
ECT2	Q9H8V3	Protein ECT2 OS=Homo sapiens GN=ECT2 PE=1 SV=4	234.765	NA	NA	NA	NA	NA	NA
EDARADD	Q8WWZ3	Ectodysplasin-A receptor-associated adapter protein OS=Homo sapiens GN=EDARADD PE=1 SV=3	10.5812	NA	NA	NA	NA	NA	NA
EDN1	P05305	Endothelin-1 OS=Homo sapiens GN=EDN1 PE=1 SV=1	17.2307	NA	NA	NA	NA	NA	NA
EEA1	Q15075	Early endosome antigen 1 OS=Homo sapiens GN=EEA1 PE=1 SV=2	133.679	NA	NA	NA	NA	NA	NA
EEF1A1	P68104	Elongation factor 1-alpha 1 OS=Homo sapiens GN=EEF1A1 PE=1 SV=1	1394.94	8.4855	4336.96	2.9632	4.483	0.8723	9.1839
EEF1A1P5	Q5VTE0	Putative elongation factor 1-alpha-like 3 OS=Homo sapiens GN=EEF1A1P5 PE=5 SV=1	NA	1112.5	NA	NA	NA	NA	NA
EEF1A2	Q05639	Elongation factor 1-alpha 2 OS=Homo sapiens GN=EEF1A2 PE=1 SV=1	1308.27	1113.62	2760.17	NA	2.3408	NA	NA
EEF1B2	P24534	Elongation factor 1-beta OS=Homo sapiens GN=EEF1B2 PE=1 SV=3	489.433	666.248	986.381	0.2239	NA	NA	0.7731
EEF1D	P29692	Elongation factor 1-delta OS=Homo sapiens GN=EEF1D PE=1 SV=5	164.038	174.64	224.299	1.3554	NA	NA	2.2803
EEF1E1	O43324	Eukaryotic translation elongation factor 1 epsilon-1 OS=Homo sapiens GN=EEF1E1 PE=1 SV=1	54.6125	177.087	273.815	NA	NA	NA	NA
EEF1G	P26641	Elongation factor 1-gamma OS=Homo sapiens GN=EEF1G PE=1 SV=3	621.881	565.542	1196.32	0.6517	NA	NA	0.344
EEF2	P13639	Elongation factor 2 OS=Homo sapiens GN=EEF2 PE=1 SV=4	447.5	797.939	1720.64	1.8586	6.8893	NA	2.2545
EFCAB12	Q6NXP0	EF-hand calcium-binding domain-containing protein 12 OS=Homo sapiens GN=EFCAB12 PE=2 SV=1	41.852	NA	NA	NA	NA	NA	NA
EFCAB13	Q8IY85	EF-hand calcium-binding domain-containing protein 13 OS=Homo sapiens GN=EFCAB13 PE=1 SV=2	NA	64.6782	NA	NA	NA	NA	NA
EFEMP2	NA	NA	NA	NA	NA	1.1767	NA	NA	NA
EFHC1	Q5JVL4	EF-hand domain-containing protein 1 OS=Homo sapiens GN=EFHC1 PE=1 SV=1	NA	NA	177.603	NA	NA	NA	NA
EFHD2	Q96C19	EF-hand domain-containing protein D2 OS=Homo sapiens GN=EFHD2 PE=1 SV=1	NA	26.5386	42.6717	NA	NA	NA	NA
EFNA1	P20827	Ephrin-A1 OS=Homo sapiens GN=EFNA1 PE=1 SV=2	NA	49.9103	91.1036	NA	NA	NA	NA
EFTUD2	Q15029	116 kDa U5 small nuclear ribonucleoprotein component OS=Homo sapiens GN=EFTUD2 PE=1 SV=1	NA	87.248	152.553	NA	NA	NA	NA
EGFEM1P	Q0D2K5	Putative EGF-like and EMI domain-containing protein 1 OS=Homo sapiens GN=EGFEM1P PE=5 SV=1	NA	1.4278	NA	NA	NA	NA	NA
EHD1	Q9H4M9	EH domain-containing protein 1 OS=Homo sapiens GN=EHD1 PE=1 SV=2	52.0065	87.6096	178.215	NA	NA	NA	NA
EHD2	Q9NZN4	EH domain-containing protein 2 OS=Homo sapiens GN=EHD2 PE=1 SV=2	234.898	164.197	338.964	NA	NA	NA	NA
EHD3	Q9NZN3	EH domain-containing protein 3 OS=Homo sapiens GN=EHD3 PE=1 SV=2	NA	71.4464	42.2832	NA	NA	NA	NA
EHD4	Q9H223	EH domain-containing protein 4 OS=Homo sapiens GN=EHD4 PE=1 SV=1	12.8279	11.0059	82.2611	NA	NA	NA	NA
EIF1AX	P47813	Eukaryotic translation initiation factor 1A_ X-chromosomal OS=Homo sapiens GN=EIF1AX PE=1 SV=2	NA	44.6576	62.5823	NA	NA	NA	NA
EIF2A	Q9BY44	Eukaryotic translation initiation factor 2A OS=Homo sapiens GN=EIF2A PE=1 SV=3	NA	54.0994	109.827	NA	NA	NA	NA
EIF2AK2	P19525	Interferon-induced_ double-stranded RNA-activated protein kinase OS=Homo sapiens GN=EIF2AK2 PE=1 SV=2	NA	30.731	62.1775	NA	NA	NA	NA
EIF2AK3	Q9NZJ5	Eukaryotic translation initiation factor 2-alpha kinase 3 OS=Homo sapiens GN=EIF2AK3 PE=1 SV=3	NA	22.1908	NA	NA	NA	NA	NA
EIF2B2	P49770	Translation initiation factor eIF-2B subunit beta OS=Homo sapiens GN=EIF2B2 PE=1 SV=3	NA	25.129	NA	NA	NA	NA	NA
EIF2B4	Q9UI10	Translation initiation factor eIF-2B subunit delta OS=Homo sapiens GN=EIF2B4 PE=1 SV=2	NA	85.0491	173.754	NA	NA	NA	NA
EIF2C1	Q9UL18	Protein argonaute-1 OS=Homo sapiens GN=EIF2C1 PE=1 SV=3	NA	33.0812	NA	NA	NA	NA	NA
EIF2C2	Q9UKV8	Protein argonaute-2 OS=Homo sapiens GN=EIF2C2 PE=1 SV=3	26.7895	NA	NA	NA	NA	NA	NA
EIF2S1	P05198	Eukaryotic translation initiation factor 2 subunit 1 OS=Homo sapiens GN=EIF2S1 PE=1 SV=3	117.57	163.363	278.491	NA	NA	NA	NA
EIF2S2	P20042	Eukaryotic translation initiation factor 2 subunit 2 OS=Homo sapiens GN=EIF2S2 PE=1 SV=2	NA	51.5026	90.5227	NA	NA	NA	NA
EIF2S3	P41091	Eukaryotic translation initiation factor 2 subunit 3 OS=Homo sapiens GN=EIF2S3 PE=1 SV=3	108.984	201.878	436.296	NA	NA	NA	NA
EIF2S3L	Q2VIR3	Putative eukaryotic translation initiation factor 2 subunit 3-like protein OS=Homo sapiens GN=EIF2S3L PE=5 SV=2	0.9645	1.3747	46.6994	NA	NA	NA	NA
EIF3A	Q14152	Eukaryotic translation initiation factor 3 subunit A OS=Homo sapiens GN=EIF3A PE=1 SV=1	109.086	179.007	469.744	NA	NA	NA	NA
EIF3B	P55884	Eukaryotic translation initiation factor 3 subunit B OS=Homo sapiens GN=EIF3B PE=1 SV=3	78.5498	135.318	197.711	NA	NA	NA	NA
EIF3C	Q99613	Eukaryotic translation initiation factor 3 subunit C OS=Homo sapiens GN=EIF3C PE=1 SV=1	82.6192	113.472	464.988	NA	NA	NA	NA
EIF3D	O15371	Eukaryotic translation initiation factor 3 subunit D OS=Homo sapiens GN=EIF3D PE=1 SV=1	NA	59.7731	NA	NA	NA	NA	NA
EIF3E	P60228	Eukaryotic translation initiation factor 3 subunit E OS=Homo sapiens GN=EIF3E PE=1 SV=1	45.387	138.383	290.931	NA	NA	NA	NA
EIF3F	O00303	Eukaryotic translation initiation factor 3 subunit F OS=Homo sapiens GN=EIF3F PE=1 SV=1	53.1292	117.415	201.614	NA	NA	NA	NA
EIF3G	O75821	Eukaryotic translation initiation factor 3 subunit G OS=Homo sapiens GN=EIF3G PE=1 SV=2	29.6348	NA	NA	NA	NA	NA	NA
EIF3H	O15372	Eukaryotic translation initiation factor 3 subunit H OS=Homo sapiens GN=EIF3H PE=1 SV=1	NA	122.79	128.877	NA	NA	NA	NA
EIF3I	Q13347	Eukaryotic translation initiation factor 3 subunit I OS=Homo sapiens GN=EIF3I PE=1 SV=1	NA	107.701	108.881	NA	NA	NA	NA
EIF3J	O75822	Eukaryotic translation initiation factor 3 subunit J OS=Homo sapiens GN=EIF3J PE=1 SV=2	37.6552	50.2412	25.5339	NA	NA	NA	NA
EIF3K	Q9UBQ5	Eukaryotic translation initiation factor 3 subunit K OS=Homo sapiens GN=EIF3K PE=1 SV=1	NA	66.4741	101.585	NA	NA	NA	NA
EIF3L	Q9Y262	Eukaryotic translation initiation factor 3 subunit L OS=Homo sapiens GN=EIF3L PE=1 SV=1	70.348	144.989	245.013	NA	NA	NA	NA
EIF3M	Q7L2H7	Eukaryotic translation initiation factor 3 subunit M OS=Homo sapiens GN=EIF3M PE=1 SV=1	122.598	155.921	300.314	NA	NA	NA	NA
EIF4A1	P60842	Eukaryotic initiation factor 4A-I OS=Homo sapiens GN=EIF4A1 PE=1 SV=1	347.793	506.993	1042.27	NA	0.0321	NA	NA
EIF4A2	Q14240	Eukaryotic initiation factor 4A-II OS=Homo sapiens GN=EIF4A2 PE=1 SV=2	72.0785	447.889	326.918	NA	NA	NA	NA
EIF4A3	P38919	Eukaryotic initiation factor 4A-III OS=Homo sapiens GN=EIF4A3 PE=1 SV=4	32.9439	56.4097	114.474	NA	NA	NA	NA
EIF4E	P06730	Eukaryotic translation initiation factor 4E OS=Homo sapiens GN=EIF4E PE=1 SV=2	99.6583	126.074	279.215	NA	NA	NA	NA
EIF4E1B	A6NMX2	Eukaryotic translation initiation factor 4E type 1B OS=Homo sapiens GN=EIF4E1B PE=2 SV=3	7.8279	6.0863	NA	NA	NA	NA	NA
EIF4E2	O60573	Eukaryotic translation initiation factor 4E type 2 OS=Homo sapiens GN=EIF4E2 PE=1 SV=1	3.1018	NA	NA	NA	NA	NA	NA
EIF4E3	Q8N5X7	Eukaryotic translation initiation factor 4E type 3 OS=Homo sapiens GN=EIF4E3 PE=2 SV=4	NA	3.0844	NA	NA	NA	NA	NA
EIF4G1	Q04637	Eukaryotic translation initiation factor 4 gamma 1 OS=Homo sapiens GN=EIF4G1 PE=1 SV=4	115.609	133.491	306.249	NA	NA	NA	NA
EIF4G2	P78344	Eukaryotic translation initiation factor 4 gamma 2 OS=Homo sapiens GN=EIF4G2 PE=1 SV=1	76.4755	57.3094	183.288	NA	NA	NA	NA
EIF4G3	O43432	Eukaryotic translation initiation factor 4 gamma 3 OS=Homo sapiens GN=EIF4G3 PE=1 SV=2	NA	37.4073	244.551	NA	NA	NA	NA
EIF4H	Q15056	Eukaryotic translation initiation factor 4H OS=Homo sapiens GN=EIF4H PE=1 SV=5	79.5226	34.6512	325.73	NA	NA	NA	NA
EIF5	P55010	Eukaryotic translation initiation factor 5 OS=Homo sapiens GN=EIF5 PE=1 SV=2	74.8627	70.5114	464.749	NA	NA	NA	NA
EIF5A	P63241	Eukaryotic translation initiation factor 5A-1 OS=Homo sapiens GN=EIF5A PE=1 SV=2	NA	0.8347	493.647	NA	NA	NA	NA
EIF5A2	Q9GZV4	Eukaryotic translation initiation factor 5A-2 OS=Homo sapiens GN=EIF5A2 PE=1 SV=3	309.986	241.62	551.364	NA	NA	NA	NA
EIF5B	O60841	Eukaryotic translation initiation factor 5B OS=Homo sapiens GN=EIF5B PE=1 SV=4	NA	67.6955	131.779	NA	NA	NA	NA
EIF6	P56537	Eukaryotic translation initiation factor 6 OS=Homo sapiens GN=EIF6 PE=1 SV=1	42.5067	146.575	288.233	NA	NA	NA	NA
ELAVL1	Q15717	ELAV-like protein 1 OS=Homo sapiens GN=ELAVL1 PE=1 SV=2	93.6731	40.3563	72.891	NA	NA	NA	NA
ELF3	P78545	ETS-related transcription factor Elf-3 OS=Homo sapiens GN=ELF3 PE=1 SV=1	NA	16.1035	NA	NA	NA	NA	NA
ELMO2	Q96JJ3	Engulfment and cell motility protein 2 OS=Homo sapiens GN=ELMO2 PE=1 SV=2	NA	NA	36.8242	NA	NA	NA	NA
ELMO3	Q96BJ8	Engulfment and cell motility protein 3 OS=Homo sapiens GN=ELMO3 PE=1 SV=3	14.2129	NA	NA	NA	NA	NA	NA
ELMOD1	Q8N336	ELMO domain-containing protein 1 OS=Homo sapiens GN=ELMOD1 PE=2 SV=3	NA	NA	225.018	NA	NA	NA	NA
ELMOD2	Q8IZ81	ELMO domain-containing protein 2 OS=Homo sapiens GN=ELMOD2 PE=1 SV=1	354.106	NA	NA	NA	NA	NA	NA
ELN	NA	NA	NA	NA	NA	6.9508	NA	21.2565	NA
ELP6	Q0PNE2	Elongator complex protein 6 OS=Homo sapiens GN=ELP6 PE=1 SV=1	15.2125	1.4688	NA	NA	NA	NA	NA
EMC1	Q8N766	ER membrane protein complex subunit 1 OS=Homo sapiens GN=EMC1 PE=1 SV=1	NA	95.2519	233.532	NA	NA	NA	NA
EMC2	Q15006	ER membrane protein complex subunit 2 OS=Homo sapiens GN=EMC2 PE=1 SV=1	NA	NA	114.303	NA	NA	NA	NA
EMC7	Q9NPA0	ER membrane protein complex subunit 7 OS=Homo sapiens GN=EMC7 PE=1 SV=1	NA	45.1157	NA	NA	NA	NA	NA
EMC8	NA	NA	NA	NA	NA	NA	1.035	NA	NA
EMD	P50402	Emerin OS=Homo sapiens GN=EMD PE=1 SV=1	67.9357	NA	111.51	NA	NA	NA	NA
EMILIN1	NA	NA	NA	NA	NA	2.5219	NA	4.0783	NA
EML1	O00423	Echinoderm microtubule-associated protein-like 1 OS=Homo sapiens GN=EML1 PE=1 SV=3	NA	82.9631	NA	NA	NA	NA	NA
EML2	O95834	Echinoderm microtubule-associated protein-like 2 OS=Homo sapiens GN=EML2 PE=2 SV=1	NA	67.8813	55.3549	NA	NA	NA	NA
EML5	Q05BV3	Echinoderm microtubule-associated protein-like 5 OS=Homo sapiens GN=EML5 PE=2 SV=3	NA	177.847	311.481	NA	NA	NA	NA
ENAH	Q8N8S7	Protein enabled homolog OS=Homo sapiens GN=ENAH PE=1 SV=2	NA	56.7407	113.01	NA	NA	NA	NA
ENG	P17813	Endoglin OS=Homo sapiens GN=ENG PE=1 SV=2	NA	44.5753	NA	NA	NA	NA	NA
ENO1	P00924	Enolase 1 OS=Saccharomyces cerevisiae (strain ATCC 204508 / S288c) GN=ENO1 PE=1 SV=3	150	150	150	3.3101	10.7476	5.6749	13.668
ENO1	P00924	Enolase 1 OS=Saccharomyces cerevisiae (strain ATCC 204508 / S288c) GN=ENO1 PE=1 SV=3	150	150	150	4.6873	4.6873	4.6873	4.6873
ENO1	P06733	Alpha-enolase OS=Homo sapiens GN=ENO1 PE=1 SV=2	1326.6	1805.04	5203.62	3.3101	10.7476	5.6749	13.668
ENO1	P06733	Alpha-enolase OS=Homo sapiens GN=ENO1 PE=1 SV=2	1326.6	1805.04	5203.62	4.6873	4.6873	4.6873	4.6873
ENO2	P09104	Gamma-enolase OS=Homo sapiens GN=ENO2 PE=1 SV=3	581.918	466.05	1208.44	0.0057	NA	NA	NA
ENO3	P13929	Beta-enolase OS=Homo sapiens GN=ENO3 PE=1 SV=5	55.759	15.2381	134.357	0.0132	NA	NA	NA
ENOPH1	Q9UHY7	Enolase-phosphatase E1 OS=Homo sapiens GN=ENOPH1 PE=1 SV=1	NA	16.1054	12.5375	NA	NA	NA	NA
ENOX1	Q8TC92	Ecto-NOX disulfide-thiol exchanger 1 OS=Homo sapiens GN=ENOX1 PE=1 SV=1	NA	44.8854	NA	NA	NA	NA	NA
ENPP1	P22413	Ectonucleotide pyrophosphatase/phosphodiesterase family member 1 OS=Homo sapiens GN=ENPP1 PE=1 SV=2	NA	61.3108	NA	NA	NA	NA	NA
EPB41L1	Q9H4G0	Band 4.1-like protein 1 OS=Homo sapiens GN=EPB41L1 PE=1 SV=2	97.2728	NA	NA	NA	NA	NA	NA
EPB41L2	O43491	Band 4.1-like protein 2 OS=Homo sapiens GN=EPB41L2 PE=1 SV=1	137.442	104.709	175.726	NA	NA	NA	NA
EPB41L3	Q9Y2J2	Band 4.1-like protein 3 OS=Homo sapiens GN=EPB41L3 PE=1 SV=2	NA	436.492	NA	NA	NA	NA	NA
EPB42	P16452	Erythrocyte membrane protein band 4.2 OS=Homo sapiens GN=EPB42 PE=1 SV=3	6.5525	NA	NA	NA	NA	NA	NA
EPHB6	O15197	Ephrin type-B receptor 6 OS=Homo sapiens GN=EPHB6 PE=1 SV=4	NA	47.0278	NA	NA	NA	NA	NA
EPHX1	P07099	Epoxide hydrolase 1 OS=Homo sapiens GN=EPHX1 PE=1 SV=1	NA	147.514	214.202	NA	NA	NA	NA
EPRS	P07814	Bifunctional glutamate/proline--tRNA ligase OS=Homo sapiens GN=EPRS PE=1 SV=5	133.983	158.61	367.925	NA	NA	NA	NA
EPS15L1	Q9UBC2	Epidermal growth factor receptor substrate 15-like 1 OS=Homo sapiens GN=EPS15L1 PE=1 SV=1	NA	11.7775	NA	NA	NA	NA	NA
EPS8	Q12929	Epidermal growth factor receptor kinase substrate 8 OS=Homo sapiens GN=EPS8 PE=1 SV=1	NA	28.2808	NA	NA	NA	NA	NA
EPSTI1	Q96J88	Epithelial-stromal interaction protein 1 OS=Homo sapiens GN=EPSTI1 PE=2 SV=2	32.2875	3.926	79.9839	NA	NA	NA	NA
ERAP1	Q9NZ08	Endoplasmic reticulum aminopeptidase 1 OS=Homo sapiens GN=ERAP1 PE=1 SV=3	125.332	68.5582	406.981	NA	NA	NA	NA
ERCC2	P18074	TFIIH basal transcription factor complex helicase XPD subunit OS=Homo sapiens GN=ERCC2 PE=1 SV=1	NA	42.5178	NA	NA	NA	NA	NA
ERCC6	Q03468	DNA excision repair protein ERCC-6 OS=Homo sapiens GN=ERCC6 PE=1 SV=1	41.5597	NA	NA	NA	NA	NA	NA
ERGIC1	Q969X5	Endoplasmic reticulum-Golgi intermediate compartment protein 1 OS=Homo sapiens GN=ERGIC1 PE=1 SV=1	117.712	356.838	605.275	NA	NA	NA	NA
ERGIC2	Q96RQ1	Endoplasmic reticulum-Golgi intermediate compartment protein 2 OS=Homo sapiens GN=ERGIC2 PE=1 SV=2	NA	NA	12.4514	NA	NA	NA	NA
ERGIC3	Q9Y282	Endoplasmic reticulum-Golgi intermediate compartment protein 3 OS=Homo sapiens GN=ERGIC3 PE=1 SV=1	NA	NA	60.3878	NA	NA	NA	NA
ERH	P84090	Enhancer of rudimentary homolog OS=Homo sapiens GN=ERH PE=1 SV=1	NA	47.2391	NA	NA	NA	NA	NA
ERICH2	A1L162	Glutamate-rich protein 2 OS=Homo sapiens GN=ERICH2 PE=2 SV=1	3.4758	NA	NA	NA	NA	NA	NA
ERLEC1	Q96DZ1	Endoplasmic reticulum lectin 1 OS=Homo sapiens GN=ERLEC1 PE=1 SV=1	38.6917	55.2493	90.9666	NA	NA	NA	NA
ERLIN1	O75477	Erlin-1 OS=Homo sapiens GN=ERLIN1 PE=1 SV=1	36.4359	81.0668	171.4	NA	NA	NA	NA
ERLIN2	O94905	Erlin-2 OS=Homo sapiens GN=ERLIN2 PE=1 SV=1	88.5105	132.389	437.483	NA	NA	NA	NA
ERN1	O75460	Serine/threonine-protein kinase/endoribonuclease IRE1 OS=Homo sapiens GN=ERN1 PE=1 SV=2	NA	104.344	104.871	NA	NA	NA	NA
ERO1L	Q96HE7	ERO1-like protein alpha OS=Homo sapiens GN=ERO1L PE=1 SV=2	919.448	439.538	1001.28	NA	NA	NA	NA
ERO1LB	Q86YB8	ERO1-like protein beta OS=Homo sapiens GN=ERO1LB PE=1 SV=2	15.922	NA	5.4388	NA	NA	NA	NA
ERP29	P30040	Endoplasmic reticulum resident protein 29 OS=Homo sapiens GN=ERP29 PE=1 SV=4	125.503	224.298	453.904	0.1262	0.1319	NA	0.2735
ERP44	Q9BS26	Endoplasmic reticulum resident protein 44 OS=Homo sapiens GN=ERP44 PE=1 SV=1	29.537	123.933	197.714	NA	NA	NA	NA
ESD	P10768	S-formylglutathione hydrolase OS=Homo sapiens GN=ESD PE=1 SV=2	199.543	245.726	452.433	NA	NA	NA	NA
ESYT1	Q9BSJ8	Extended synaptotagmin-1 OS=Homo sapiens GN=ESYT1 PE=1 SV=1	187.61	231.017	518.513	NA	NA	NA	NA
ESYT2	A0FGR8	Extended synaptotagmin-2 OS=Homo sapiens GN=ESYT2 PE=1 SV=1	34.9725	181.88	114.345	NA	NA	NA	NA
ETF1	P62495	Eukaryotic peptide chain release factor subunit 1 OS=Homo sapiens GN=ETF1 PE=1 SV=3	130.228	211.571	227.206	NA	NA	NA	NA
ETFA	P13804	Electron transfer flavoprotein subunit alpha_ mitochondrial OS=Homo sapiens GN=ETFA PE=1 SV=1	NA	149.347	379.368	NA	NA	NA	NA
ETFB	P38117	Electron transfer flavoprotein subunit beta OS=Homo sapiens GN=ETFB PE=1 SV=3	NA	82.3024	113.008	NA	NA	NA	NA
ETFDH	Q16134	Electron transfer flavoprotein-ubiquinone oxidoreductase_ mitochondrial OS=Homo sapiens GN=ETFDH PE=1 SV=2	NA	41.5159	88.6159	NA	NA	NA	NA
ETNK2	Q9NVF9	Ethanolamine kinase 2 OS=Homo sapiens GN=ETNK2 PE=2 SV=3	NA	204.117	NA	NA	NA	NA	NA
EWSR1	Q01844	RNA-binding protein EWS OS=Homo sapiens GN=EWSR1 PE=1 SV=1	53.3417	82.9601	218.968	NA	NA	NA	NA
EXOC1	Q9NV70	Exocyst complex component 1 OS=Homo sapiens GN=EXOC1 PE=1 SV=4	NA	45.3603	67.5442	NA	NA	NA	NA
EXOC4	Q96A65	Exocyst complex component 4 OS=Homo sapiens GN=EXOC4 PE=1 SV=1	NA	57.9422	132.306	NA	NA	NA	NA
EXOC6B	Q9Y2D4	Exocyst complex component 6B OS=Homo sapiens GN=EXOC6B PE=1 SV=3	NA	NA	68.5666	NA	NA	NA	NA
EXOC7	Q9UPT5	Exocyst complex component 7 OS=Homo sapiens GN=EXOC7 PE=1 SV=3	110.609	176.827	299.089	NA	NA	NA	NA
EXOSC4	Q9NPD3	Exosome complex component RRP41 OS=Homo sapiens GN=EXOSC4 PE=1 SV=3	NA	21.3202	NA	NA	NA	NA	NA
EZR	P15311	Ezrin OS=Homo sapiens GN=EZR PE=1 SV=4	348.91	37.316	56.4953	1.0049	3.9475	NA	0.1514
F2R	P25116	Proteinase-activated receptor 1 OS=Homo sapiens GN=F2R PE=1 SV=2	NA	NA	10.8466	NA	NA	NA	NA
F3	P13726	Tissue factor OS=Homo sapiens GN=F3 PE=1 SV=1	NA	48.6945	90.9295	NA	NA	NA	NA
FABP5	Q01469	Fatty acid-binding protein_ epidermal OS=Homo sapiens GN=FABP5 PE=1 SV=3	26.2138	114.947	287.507	NA	NA	NA	NA
FAF2	Q96CS3	FAS-associated factor 2 OS=Homo sapiens GN=FAF2 PE=1 SV=2	NA	NA	537.257	NA	NA	NA	NA
FAH	P16930	Fumarylacetoacetase OS=Homo sapiens GN=FAH PE=1 SV=2	125.63	323.493	503.096	NA	NA	NA	NA
FAHD1	Q6P587	Acylpyruvase FAHD1_ mitochondrial OS=Homo sapiens GN=FAHD1 PE=1 SV=2	11.6045	NA	80.4387	NA	NA	NA	NA
FAHD2B	Q6P2I3	Fumarylacetoacetate hydrolase domain-containing protein 2B OS=Homo sapiens GN=FAHD2B PE=1 SV=1	NA	52.3347	NA	NA	NA	NA	NA
FAM114A1	Q8IWE2	Protein NOXP20 OS=Homo sapiens GN=FAM114A1 PE=1 SV=2	62.8079	213.029	274.372	NA	NA	NA	NA
FAM114A2	Q9NRY5	Protein FAM114A2 OS=Homo sapiens GN=FAM114A2 PE=1 SV=4	NA	26.2805	NA	NA	NA	NA	NA
FAM120A	Q9NZB2	Constitutive coactivator of PPAR-gamma-like protein 1 OS=Homo sapiens GN=FAM120A PE=1 SV=2	87.4895	138.206	303.675	NA	NA	NA	NA
FAM127A	A6ZKI3	Protein FAM127A OS=Homo sapiens GN=FAM127A PE=1 SV=1	34.8524	40.7249	45.0817	NA	NA	NA	NA
FAM129B	Q96TA1	Niban-like protein 1 OS=Homo sapiens GN=FAM129B PE=1 SV=3	274.119	254.99	764.621	NA	NA	NA	NA
FAM131B	NA	NA	NA	NA	NA	NA	0.0557	NA	NA
FAM157A	C9JC47	Putative protein FAM157A OS=Homo sapiens GN=FAM157A PE=3 SV=1	11.8103	NA	NA	NA	NA	NA	NA
FAM162A	Q96A26	Protein FAM162A OS=Homo sapiens GN=FAM162A PE=1 SV=2	NA	116.37	292.589	NA	NA	NA	NA
FAM178B	Q8IXR5	Protein FAM178B OS=Homo sapiens GN=FAM178B PE=2 SV=2	123.986	41.2471	NA	NA	NA	NA	NA
FAM180A	Q6UWF9	Protein FAM180A OS=Homo sapiens GN=FAM180A PE=2 SV=1	NA	NA	4.7524	NA	NA	NA	NA
FAM183A	A6NL82	Protein FAM183A OS=Homo sapiens GN=FAM183A PE=2 SV=2	NA	59.7189	NA	NA	NA	NA	NA
FAM210A	Q96ND0	Protein FAM210A OS=Homo sapiens GN=FAM210A PE=1 SV=2	NA	NA	50.4743	NA	NA	NA	NA
FAM210B	Q96KR6	Protein FAM210B OS=Homo sapiens GN=FAM210B PE=1 SV=2	NA	NA	17.1472	NA	NA	NA	NA
FAM223B	A6NKX1	Protein FAM223B OS=Homo sapiens GN=FAM223B PE=3 SV=1	NA	51.56	NA	NA	NA	NA	NA
FAM27L	Q8N5T8	Protein FAM27L OS=Homo sapiens GN=FAM27L PE=2 SV=1	NA	637.6	NA	NA	NA	NA	NA
FAM35B	A6NDK8	Protein FAM35B OS=Homo sapiens GN=FAM35B PE=3 SV=3	279.256	NA	NA	NA	NA	NA	NA
FAM3C	Q92520	Protein FAM3C OS=Homo sapiens GN=FAM3C PE=1 SV=1	NA	NA	131.34	NA	NA	NA	NA
FAM40B	Q9ULQ0	Protein FAM40B OS=Homo sapiens GN=FAM40B PE=2 SV=2	34.8358	51.1996	5.1564	NA	NA	NA	NA
FAM49B	Q9NUQ9	Protein FAM49B OS=Homo sapiens GN=FAM49B PE=1 SV=1	NA	34.0293	64.8198	NA	NA	NA	NA
FAM50A	Q14320	Protein FAM50A OS=Homo sapiens GN=FAM50A PE=1 SV=2	4.269	NA	NA	NA	NA	NA	NA
FAM82A1	Q96LZ7	Regulator of microtubule dynamics protein 2 OS=Homo sapiens GN=FAM82A1 PE=1 SV=2	NA	29.4322	NA	NA	NA	NA	NA
FAM82A2	Q96TC7	Regulator of microtubule dynamics protein 3 OS=Homo sapiens GN=FAM82A2 PE=1 SV=2	139.942	51.6271	NA	NA	NA	NA	NA
FAM82B	Q96DB5	Regulator of microtubule dynamics protein 1 OS=Homo sapiens GN=FAM82B PE=1 SV=1	36.8009	32.634	67.8773	NA	NA	NA	NA
FAM92A1	A1XBS5	Protein FAM92A1 OS=Homo sapiens GN=FAM92A1 PE=2 SV=2	2.852	2.0284	2.4146	NA	NA	NA	NA
FAM98A	Q8NCA5	Protein FAM98A OS=Homo sapiens GN=FAM98A PE=1 SV=1	NA	77.2359	135.838	NA	NA	NA	NA
FANCA	O15360	Fanconi anemia group A protein OS=Homo sapiens GN=FANCA PE=1 SV=2	60.7079	NA	NA	NA	NA	NA	NA
FANCC	Q00597	Fanconi anemia group C protein OS=Homo sapiens GN=FANCC PE=1 SV=1	NA	5.4086	NA	NA	NA	NA	NA
FANCM	Q8IYD8	Fanconi anemia group M protein OS=Homo sapiens GN=FANCM PE=1 SV=2	27.0681	116.418	NA	NA	NA	NA	NA
FAP	Q12884	Seprase OS=Homo sapiens GN=FAP PE=1 SV=5	81.8744	106.656	197.215	NA	NA	NA	NA
FARSA	Q9Y285	Phenylalanine--tRNA ligase alpha subunit OS=Homo sapiens GN=FARSA PE=1 SV=3	68.237	85.5756	189.776	NA	NA	NA	NA
FARSB	Q9NSD9	Phenylalanine--tRNA ligase beta subunit OS=Homo sapiens GN=FARSB PE=1 SV=3	86.0538	106.231	241.345	NA	NA	NA	NA
FAS	P25445	Tumor necrosis factor receptor superfamily member 6 OS=Homo sapiens GN=FAS PE=1 SV=1	NA	28.0052	NA	NA	NA	NA	NA
FASN	P49327	Fatty acid synthase OS=Homo sapiens GN=FASN PE=1 SV=3	170.863	299.848	742.266	NA	NA	NA	NA
FBL	P22087	rRNA 2'-O-methyltransferase fibrillarin OS=Homo sapiens GN=FBL PE=1 SV=2	74.9823	120.382	175.441	NA	NA	NA	NA
FBLL1	A6NHQ2	rRNA/tRNA 2'-O-methyltransferase fibrillarin-like protein 1 OS=Homo sapiens GN=FBLL1 PE=3 SV=1	18.5675	NA	NA	NA	NA	NA	NA
FBLN1	NA	NA	NA	NA	NA	3.8029	2.3856	NA	7.7485
FBLN5	NA	NA	NA	NA	NA	1.4178	NA	3.8893	5.8183
FBN1	P35555	Fibrillin-1 OS=Homo sapiens GN=FBN1 PE=1 SV=3	64.0271	45.1493	430.032	NA	NA	NA	NA
FBP2	O00757	Fructose-1_6-bisphosphatase isozyme 2 OS=Homo sapiens GN=FBP2 PE=1 SV=2	NA	45.2616	NA	NA	NA	NA	NA
FBXO15	Q8NCQ5	F-box only protein 15 OS=Homo sapiens GN=FBXO15 PE=2 SV=2	22.6961	NA	NA	NA	NA	NA	NA
FBXO22	Q8NEZ5	F-box only protein 22 OS=Homo sapiens GN=FBXO22 PE=1 SV=1	NA	NA	74.6692	NA	NA	NA	NA
FBXO47	Q5MNV8	F-box only protein 47 OS=Homo sapiens GN=FBXO47 PE=2 SV=2	15.5352	NA	NA	NA	NA	NA	NA
FDPS	P14324	Farnesyl pyrophosphate synthase OS=Homo sapiens GN=FDPS PE=1 SV=4	NA	NA	96.9787	NA	NA	NA	NA
FDXR	P22570	NADPH:adrenodoxin oxidoreductase_ mitochondrial OS=Homo sapiens GN=FDXR PE=1 SV=3	NA	75.7457	301.626	NA	NA	NA	NA
FERMT2	Q96AC1	Fermitin family homolog 2 OS=Homo sapiens GN=FERMT2 PE=1 SV=1	355.077	183.116	533.681	NA	NA	NA	NA
FGD4	Q96M96	FYVE_ RhoGEF and PH domain-containing protein 4 OS=Homo sapiens GN=FGD4 PE=1 SV=2	NA	21.3707	NA	NA	NA	NA	NA
FGF2	P09038	Fibroblast growth factor 2 OS=Homo sapiens GN=FGF2 PE=1 SV=3	NA	50.54	94.8105	NA	NA	NA	NA
FH	P07954	Fumarate hydratase_ mitochondrial OS=Homo sapiens GN=FH PE=1 SV=3	NA	121.385	276.064	NA	NA	NA	NA
FHL1	Q13642	Four and a half LIM domains protein 1 OS=Homo sapiens GN=FHL1 PE=1 SV=4	61.7766	140.269	372.142	NA	NA	NA	NA
FHL2	Q14192	Four and a half LIM domains protein 2 OS=Homo sapiens GN=FHL2 PE=1 SV=3	NA	84.57	99.4027	NA	NA	NA	NA
FILIP1L	Q4L180	Filamin A-interacting protein 1-like OS=Homo sapiens GN=FILIP1L PE=1 SV=2	8.7774	32.6659	33.9877	NA	NA	NA	NA
FIP1L1	Q6UN15	Pre-mRNA 3'-end-processing factor FIP1 OS=Homo sapiens GN=FIP1L1 PE=1 SV=1	NA	16.1327	NA	NA	NA	NA	NA
FIS1	Q9Y3D6	Mitochondrial fission 1 protein OS=Homo sapiens GN=FIS1 PE=1 SV=2	NA	57.2032	81.6132	NA	NA	NA	NA
FKBP10	Q96AY3	Peptidyl-prolyl cis-trans isomerase FKBP10 OS=Homo sapiens GN=FKBP10 PE=1 SV=1	492.047	411.274	623.276	NA	NA	NA	0.2409
FKBP11	Q9NYL4	Peptidyl-prolyl cis-trans isomerase FKBP11 OS=Homo sapiens GN=FKBP11 PE=1 SV=1	NA	59.9769	66.4207	NA	NA	NA	NA
FKBP14	Q9NWM8	Peptidyl-prolyl cis-trans isomerase FKBP14 OS=Homo sapiens GN=FKBP14 PE=1 SV=1	NA	NA	90.3649	NA	NA	NA	NA
FKBP1A	P62942	Peptidyl-prolyl cis-trans isomerase FKBP1A OS=Homo sapiens GN=FKBP1A PE=1 SV=2	147.071	459.456	1017.99	1.146	0.287	NA	1.5798
FKBP2	P26885	Peptidyl-prolyl cis-trans isomerase FKBP2 OS=Homo sapiens GN=FKBP2 PE=1 SV=2	NA	80.805	206.815	NA	NA	NA	NA
FKBP3	Q00688	Peptidyl-prolyl cis-trans isomerase FKBP3 OS=Homo sapiens GN=FKBP3 PE=1 SV=1	120.907	256.202	341.156	NA	NA	NA	NA
FKBP4	Q02790	Peptidyl-prolyl cis-trans isomerase FKBP4 OS=Homo sapiens GN=FKBP4 PE=1 SV=3	103.388	171.891	283.613	NA	NA	NA	NA
FKBP5	Q13451	Peptidyl-prolyl cis-trans isomerase FKBP5 OS=Homo sapiens GN=FKBP5 PE=1 SV=2	NA	61.4081	76.574	NA	NA	NA	NA
FKBP7	Q9Y680	Peptidyl-prolyl cis-trans isomerase FKBP7 OS=Homo sapiens GN=FKBP7 PE=1 SV=1	65.3438	52.4285	92.267	NA	NA	NA	NA
FKBP9	O95302	Peptidyl-prolyl cis-trans isomerase FKBP9 OS=Homo sapiens GN=FKBP9 PE=1 SV=2	70.1026	180.789	321.233	NA	NA	NA	NA
FKBP9L	Q75LS8	Putative FK506-binding protein 9-like protein OS=Homo sapiens GN=FKBP9L PE=5 SV=1	75.2597	0.6163	NA	NA	NA	NA	NA
FKBPL	Q9UIM3	FK506-binding protein-like OS=Homo sapiens GN=FKBPL PE=1 SV=1	4.1517	NA	NA	NA	NA	NA	NA
FKSG2	Q9HAU6	Putative apoptosis inhibitor FKSG2 OS=Homo sapiens GN=FKSG2 PE=5 SV=1	150.653	NA	NA	NA	NA	NA	NA
FLCN	Q8NFG4	Folliculin OS=Homo sapiens GN=FLCN PE=1 SV=1	NA	NA	22.2384	NA	NA	NA	NA
FLG2	Q5D862	Filaggrin-2 OS=Homo sapiens GN=FLG2 PE=1 SV=1	NA	96.2032	NA	NA	NA	NA	NA
FLNA	P21333	Filamin-A OS=Homo sapiens GN=FLNA PE=1 SV=4	1347.81	1310.89	2269.82	29.6489	34.4465	31.3849	63.5209
FLNB	O75369	Filamin-B OS=Homo sapiens GN=FLNB PE=1 SV=2	249.331	255.541	264.394	NA	63.0471	NA	NA
FLNC	Q14315	Filamin-C OS=Homo sapiens GN=FLNC PE=1 SV=3	317.946	335.743	565.642	12.9653	41.9073	NA	22.9518
FLOT1	O75955	Flotillin-1 OS=Homo sapiens GN=FLOT1 PE=1 SV=3	NA	54.1902	NA	NA	NA	NA	NA
FLOT2	Q14254	Flotillin-2 OS=Homo sapiens GN=FLOT2 PE=1 SV=2	190.185	93.7055	NA	NA	NA	NA	NA
FN1	P02751	Fibronectin OS=Homo sapiens GN=FN1 PE=1 SV=4	201.249	551.802	1040.21	145.039	272.066	277.21	325.64
FN3K	Q9H479	Fructosamine-3-kinase OS=Homo sapiens GN=FN3K PE=1 SV=1	NA	74.0995	NA	NA	NA	NA	NA
FN3KRP	Q9HA64	Ketosamine-3-kinase OS=Homo sapiens GN=FN3KRP PE=1 SV=2	14.6018	NA	NA	NA	NA	NA	NA
FNDC3B	Q53EP0	Fibronectin type III domain-containing protein 3B OS=Homo sapiens GN=FNDC3B PE=1 SV=2	NA	42.7026	NA	NA	NA	NA	NA
FNTA	P49354	Protein farnesyltransferase/geranylgeranyltransferase type-1 subunit alpha OS=Homo sapiens GN=FNTA PE=1 SV=1	37.6655	22.8157	NA	NA	NA	NA	NA
FPR1	P21462	fMet-Leu-Phe receptor OS=Homo sapiens GN=FPR1 PE=1 SV=3	NA	NA	5.0392	NA	NA	NA	NA
FRMD4A	Q9P2Q2	FERM domain-containing protein 4A OS=Homo sapiens GN=FRMD4A PE=1 SV=3	NA	NA	84.7578	NA	NA	NA	NA
FRMPD1	NA	NA	NA	NA	NA	3.162	NA	NA	NA
FSCN1	Q16658	Fascin OS=Homo sapiens GN=FSCN1 PE=1 SV=3	214.787	253.969	408.533	0.1645	1.8839	NA	1.2211
FSTL1	NA	NA	NA	NA	NA	1.6829	4.2732	5.1278	1.7763
FTH1	P02794	Ferritin heavy chain OS=Homo sapiens GN=FTH1 PE=1 SV=2	176.173	505.916	633.775	NA	NA	NA	NA
FTL	P02792	Ferritin light chain OS=Homo sapiens GN=FTL PE=1 SV=2	25.3376	171.505	66.6215	NA	NA	NA	NA
FUBP1	Q96AE4	Far upstream element-binding protein 1 OS=Homo sapiens GN=FUBP1 PE=1 SV=3	NA	53.8092	116.151	NA	NA	NA	NA
FUBP3	Q96I24	Far upstream element-binding protein 3 OS=Homo sapiens GN=FUBP3 PE=1 SV=2	NA	28.234	64.6867	NA	NA	NA	NA
FUS	P35637	RNA-binding protein FUS OS=Homo sapiens GN=FUS PE=1 SV=1	NA	99.4183	187.447	NA	NA	NA	NA
FUT8	Q9BYC5	Alpha-(1_6)-fucosyltransferase OS=Homo sapiens GN=FUT8 PE=1 SV=2	42.1655	NA	181.853	NA	NA	NA	NA
FXR1	P51114	Fragile X mental retardation syndrome-related protein 1 OS=Homo sapiens GN=FXR1 PE=1 SV=3	NA	42.4763	NA	NA	NA	NA	NA
FYCO1	Q9BQS8	FYVE and coiled-coil domain-containing protein 1 OS=Homo sapiens GN=FYCO1 PE=1 SV=3	42.0509	NA	NA	NA	NA	NA	NA
FYN	P06241	Tyrosine-protein kinase Fyn OS=Homo sapiens GN=FYN PE=1 SV=3	NA	4.0389	NA	NA	NA	NA	NA
FYTTD1	Q96QD9	UAP56-interacting factor OS=Homo sapiens GN=FYTTD1 PE=1 SV=3	326.45	NA	NA	NA	NA	NA	NA
G3BP1	Q13283	Ras GTPase-activating protein-binding protein 1 OS=Homo sapiens GN=G3BP1 PE=1 SV=1	59.5427	171.587	329.102	NA	NA	NA	NA
G6PD	P11413	Glucose-6-phosphate 1-dehydrogenase OS=Homo sapiens GN=G6PD PE=1 SV=4	246.999	430.485	1215.8	NA	NA	NA	NA
GAA	P10253	Lysosomal alpha-glucosidase OS=Homo sapiens GN=GAA PE=1 SV=4	147.389	148.566	300.332	NA	NA	NA	NA
GAGE10	NA	NA	NA	NA	NA	NA	NA	0.1471	NA
GALE	Q14376	UDP-glucose 4-epimerase OS=Homo sapiens GN=GALE PE=1 SV=2	NA	NA	48.0121	NA	NA	NA	NA
GALNS	P34059	N-acetylgalactosamine-6-sulfatase OS=Homo sapiens GN=GALNS PE=1 SV=1	NA	44.5701	76.535	NA	NA	NA	NA
GALNT1	Q10472	Polypeptide N-acetylgalactosaminyltransferase 1 OS=Homo sapiens GN=GALNT1 PE=1 SV=1	NA	19.7459	NA	NA	NA	NA	NA
GALNT2	Q10471	Polypeptide N-acetylgalactosaminyltransferase 2 OS=Homo sapiens GN=GALNT2 PE=1 SV=1	385.32	239.238	109.239	NA	NA	NA	NA
GALNT5	Q7Z7M9	Polypeptide N-acetylgalactosaminyltransferase 5 OS=Homo sapiens GN=GALNT5 PE=1 SV=1	NA	93.2494	NA	NA	NA	NA	NA
GALNTL5	Q7Z4T8	Putative polypeptide N-acetylgalactosaminyltransferase-like protein 5 OS=Homo sapiens GN=GALNTL5 PE=2 SV=3	NA	8.6581	NA	NA	NA	NA	NA
GALP	Q9UBC7	Galanin-like peptide OS=Homo sapiens GN=GALP PE=2 SV=1	NA	NA	2.5355	NA	NA	NA	NA
GAMT	Q14353	Guanidinoacetate N-methyltransferase OS=Homo sapiens GN=GAMT PE=1 SV=1	44.6531	87.6556	168.003	NA	NA	NA	NA
GANAB	Q14697	Neutral alpha-glucosidase AB OS=Homo sapiens GN=GANAB PE=1 SV=3	803.837	690.475	1837.11	NA	NA	NA	NA
GAPDH	P04406	Glyceraldehyde-3-phosphate dehydrogenase OS=Homo sapiens GN=GAPDH PE=1 SV=3	3244.77	2538.47	9565.87	1.968	1.8851	1.1016	7.0788
GAPDHS	O14556	Glyceraldehyde-3-phosphate dehydrogenase_ testis-specific OS=Homo sapiens GN=GAPDHS PE=1 SV=2	NA	19.9596	5.5755	NA	NA	NA	NA
GAR1	Q9NY12	H/ACA ribonucleoprotein complex subunit 1 OS=Homo sapiens GN=GAR1 PE=1 SV=1	NA	19.0178	NA	NA	NA	NA	NA
GARS	P41250	Glycine--tRNA ligase OS=Homo sapiens GN=GARS PE=1 SV=3	519.211	411.719	825.489	NA	NA	NA	0.9891
GART	P22102	Trifunctional purine biosynthetic protein adenosine-3 OS=Homo sapiens GN=GART PE=1 SV=1	NA	111.271	219.313	NA	NA	NA	NA
GAS6	Q14393	Growth arrest-specific protein 6 OS=Homo sapiens GN=GAS6 PE=1 SV=2	NA	27.8451	NA	4.1816	5.5036	10.9891	6.5769
GATSL2	A6NHX0	GATS-like protein 2 OS=Homo sapiens GN=GATSL2 PE=2 SV=3	NA	NA	5.7189	NA	NA	NA	NA
GBA	P04062	Glucosylceramidase OS=Homo sapiens GN=GBA PE=1 SV=3	NA	88.1597	174.569	NA	NA	NA	NA
GBE1	Q04446	1_4-alpha-glucan-branching enzyme OS=Homo sapiens GN=GBE1 PE=1 SV=3	719.3	593.964	1184.55	NA	NA	NA	NA
GBF1	Q92538	Golgi-specific brefeldin A-resistance guanine nucleotide exchange factor 1 OS=Homo sapiens GN=GBF1 PE=1 SV=2	NA	84.263	534.503	NA	NA	NA	NA
GBP6	Q6ZN66	Guanylate-binding protein 6 OS=Homo sapiens GN=GBP6 PE=2 SV=1	NA	4.5616	NA	NA	NA	NA	NA
GCC1	Q96CN9	GRIP and coiled-coil domain-containing protein 1 OS=Homo sapiens GN=GCC1 PE=1 SV=1	104.019	256.133	NA	NA	NA	NA	NA
GCC2	Q8IWJ2	GRIP and coiled-coil domain-containing protein 2 OS=Homo sapiens GN=GCC2 PE=1 SV=4	214.763	NA	NA	NA	NA	NA	NA
GCFC2	P16383	GC-rich sequence DNA-binding factor 2 OS=Homo sapiens GN=GCFC2 PE=1 SV=2	NA	44.3278	NA	NA	NA	NA	NA
GCN1L1	Q92616	Translational activator GCN1 OS=Homo sapiens GN=GCN1L1 PE=1 SV=6	NA	99.6268	1828.3	NA	NA	NA	NA
GDI1	P31150	Rab GDP dissociation inhibitor alpha OS=Homo sapiens GN=GDI1 PE=1 SV=2	263.62	312.617	979.055	0.2397	0.2469	NA	0.2456
GDI2	P50395	Rab GDP dissociation inhibitor beta OS=Homo sapiens GN=GDI2 PE=1 SV=2	417.334	389.969	1566.41	1.4334	2.3132	NA	5.1932
GFAP	P14136	Glial fibrillary acidic protein OS=Homo sapiens GN=GFAP PE=1 SV=1	46.6088	0.7393	96.787	NA	0.261	NA	NA
GFER	NA	NA	NA	NA	NA	0.0251	0.0067	NA	NA
GFM1	Q96RP9	Elongation factor G_ mitochondrial OS=Homo sapiens GN=GFM1 PE=1 SV=2	NA	43.5604	NA	NA	NA	NA	NA
GFPT1	Q06210	Glutamine--fructose-6-phosphate aminotransferase [isomerizing] 1 OS=Homo sapiens GN=GFPT1 PE=1 SV=3	173.528	256.332	383.956	NA	NA	NA	NA
GGCT	O75223	Gamma-glutamylcyclotransferase OS=Homo sapiens GN=GGCT PE=1 SV=1	NA	33.8808	57.9821	NA	NA	NA	NA
GGH	Q92820	Gamma-glutamyl hydrolase OS=Homo sapiens GN=GGH PE=1 SV=2	NA	58.895	78.9717	NA	NA	NA	NA
GHITM	Q9H3K2	Growth hormone-inducible transmembrane protein OS=Homo sapiens GN=GHITM PE=1 SV=2	NA	50.9977	57.4092	NA	NA	NA	NA
GIGYF2	Q6Y7W6	PERQ amino acid-rich with GYF domain-containing protein 2 OS=Homo sapiens GN=GIGYF2 PE=1 SV=1	NA	NA	135.826	NA	NA	NA	NA
GIMAP5	Q96F15	GTPase IMAP family member 5 OS=Homo sapiens GN=GIMAP5 PE=2 SV=1	NA	3.8518	NA	NA	NA	NA	NA
GJA1	P17302	Gap junction alpha-1 protein OS=Homo sapiens GN=GJA1 PE=1 SV=2	87.5088	52.6518	336.131	NA	NA	NA	NA
GK	P32189	Glycerol kinase OS=Homo sapiens GN=GK PE=1 SV=3	30.571	84.5986	297.896	NA	NA	NA	NA
GK2	Q14410	Glycerol kinase 2 OS=Homo sapiens GN=GK2 PE=2 SV=2	NA	135.281	267.412	NA	NA	NA	NA
GK3P	Q14409	Putative glycerol kinase 3 OS=Homo sapiens GN=GK3P PE=5 SV=2	4.4829	17.8198	6.9478	NA	NA	NA	NA
GLB1	P16278	Beta-galactosidase OS=Homo sapiens GN=GLB1 PE=1 SV=2	251.008	301.297	474.721	NA	NA	NA	NA
GLG1	Q92896	Golgi apparatus protein 1 OS=Homo sapiens GN=GLG1 PE=1 SV=2	NA	92.2964	127.255	NA	NA	NA	NA
GLIPR2	Q9H4G4	Golgi-associated plant pathogenesis-related protein 1 OS=Homo sapiens GN=GLIPR2 PE=1 SV=3	NA	35.211	51.7692	NA	NA	NA	NA
GLO1	Q04760	Lactoylglutathione lyase OS=Homo sapiens GN=GLO1 PE=1 SV=4	NA	31.1416	NA	0.0655	NA	NA	0.1934
GLOD4	Q9HC38	Glyoxalase domain-containing protein 4 OS=Homo sapiens GN=GLOD4 PE=1 SV=1	20.7313	26.4226	NA	NA	NA	NA	NA
GLRX	P35754	Glutaredoxin-1 OS=Homo sapiens GN=GLRX PE=1 SV=2	179.47	378.858	1514.99	NA	NA	NA	0.5424
GLRX3	O76003	Glutaredoxin-3 OS=Homo sapiens GN=GLRX3 PE=1 SV=2	48.4232	104.727	242.807	NA	NA	NA	NA
GLS	O94925	Glutaminase kidney isoform_ mitochondrial OS=Homo sapiens GN=GLS PE=1 SV=1	NA	101.402	213.055	NA	NA	NA	NA
GLT25D1	Q8NBJ5	Procollagen galactosyltransferase 1 OS=Homo sapiens GN=GLT25D1 PE=1 SV=1	76.6539	119.139	144.047	NA	NA	NA	NA
GLUD1	P00367	Glutamate dehydrogenase 1_ mitochondrial OS=Homo sapiens GN=GLUD1 PE=1 SV=2	145.369	355.194	554.932	NA	NA	NA	0.299
GLUD2	P49448	Glutamate dehydrogenase 2_ mitochondrial OS=Homo sapiens GN=GLUD2 PE=1 SV=2	14.5116	4.865	11.633	NA	NA	NA	NA
GLUL	P15104	Glutamine synthetase OS=Homo sapiens GN=GLUL PE=1 SV=4	NA	NA	50.1301	NA	NA	NA	NA
GM2A	P17900	Ganglioside GM2 activator OS=Homo sapiens GN=GM2A PE=1 SV=4	NA	25.6814	97.9557	NA	NA	NA	NA
GMDS	O60547	GDP-mannose 4_6 dehydratase OS=Homo sapiens GN=GMDS PE=1 SV=1	NA	32.8046	NA	NA	NA	NA	NA
GMFB	P60983	Glia maturation factor beta OS=Homo sapiens GN=GMFB PE=1 SV=2	17.9102	67.5242	NA	NA	NA	NA	NA
GMPPA	Q96IJ6	Mannose-1-phosphate guanyltransferase alpha OS=Homo sapiens GN=GMPPA PE=1 SV=1	47.6995	38.3306	127.436	NA	NA	NA	NA
GMPPB	Q9Y5P6	Mannose-1-phosphate guanyltransferase beta OS=Homo sapiens GN=GMPPB PE=1 SV=2	NA	33.1011	NA	NA	NA	NA	NA
GMPS	P49915	GMP synthase [glutamine-hydrolyzing] OS=Homo sapiens GN=GMPS PE=1 SV=1	NA	82.1917	231.838	NA	NA	NA	NA
GNA11	P29992	Guanine nucleotide-binding protein subunit alpha-11 OS=Homo sapiens GN=GNA11 PE=1 SV=2	17.2053	296.567	526.175	4.238	5.4149	NA	NA
GNA12	Q03113	Guanine nucleotide-binding protein subunit alpha-12 OS=Homo sapiens GN=GNA12 PE=1 SV=4	NA	125.621	NA	NA	NA	NA	NA
GNA13	Q14344	Guanine nucleotide-binding protein subunit alpha-13 OS=Homo sapiens GN=GNA13 PE=1 SV=2	NA	54.3982	NA	NA	NA	NA	NA
GNA14	O95837	Guanine nucleotide-binding protein subunit alpha-14 OS=Homo sapiens GN=GNA14 PE=2 SV=1	115.984	24.8065	30.0329	NA	NA	NA	NA
GNAI1	P63096	Guanine nucleotide-binding protein G(i) subunit alpha-1 OS=Homo sapiens GN=GNAI1 PE=1 SV=2	25.552	27.818	45.3132	NA	NA	NA	NA
GNAI2	P04899	Guanine nucleotide-binding protein G(i) subunit alpha-2 OS=Homo sapiens GN=GNAI2 PE=1 SV=3	165.502	293.185	336.013	NA	NA	NA	NA
GNAI3	P08754	Guanine nucleotide-binding protein G(k) subunit alpha OS=Homo sapiens GN=GNAI3 PE=1 SV=3	21.8282	12.992	54.3967	NA	NA	NA	NA
GNAL	P38405	Guanine nucleotide-binding protein G(olf) subunit alpha OS=Homo sapiens GN=GNAL PE=1 SV=1	43.459	15.1416	21.3313	NA	NA	NA	NA
GNAO1	P09471	Guanine nucleotide-binding protein G(o) subunit alpha OS=Homo sapiens GN=GNAO1 PE=1 SV=4	54.1413	NA	23.4172	NA	NA	NA	NA
GNAQ	P50148	Guanine nucleotide-binding protein G(q) subunit alpha OS=Homo sapiens GN=GNAQ PE=1 SV=4	12.4947	3.7715	21.0157	NA	NA	NA	NA
GNAS	Q5JWF2	Guanine nucleotide-binding protein G(s) subunit alpha isoforms XLas OS=Homo sapiens GN=GNAS PE=1 SV=2	60.4472	20.6713	158.947	NA	NA	NA	NA
GNAS	P63092	Guanine nucleotide-binding protein G(s) subunit alpha isoforms short OS=Homo sapiens GN=GNAS PE=1 SV=1	NA	43.1021	NA	NA	NA	NA	NA
GNAT1	P11488	Guanine nucleotide-binding protein G(t) subunit alpha-1 OS=Homo sapiens GN=GNAT1 PE=1 SV=5	1.2937	1.9257	18.3688	NA	NA	NA	NA
GNAT2	P19087	Guanine nucleotide-binding protein G(t) subunit alpha-2 OS=Homo sapiens GN=GNAT2 PE=1 SV=4	75.029	4.9193	NA	NA	NA	NA	NA
GNAT3	A8MTJ3	Guanine nucleotide-binding protein G(t) subunit alpha-3 OS=Homo sapiens GN=GNAT3 PE=2 SV=2	13.6698	5.8857	0.9772	NA	NA	NA	NA
GNAZ	P19086	Guanine nucleotide-binding protein G(z) subunit alpha OS=Homo sapiens GN=GNAZ PE=2 SV=3	14.3871	NA	NA	NA	NA	NA	NA
GNB1	P62873	Guanine nucleotide-binding protein G(I)/G(S)/G(T) subunit beta-1 OS=Homo sapiens GN=GNB1 PE=1 SV=3	NA	61.7913	197.396	NA	NA	NA	NA
GNB2	P62879	Guanine nucleotide-binding protein G(I)/G(S)/G(T) subunit beta-2 OS=Homo sapiens GN=GNB2 PE=1 SV=3	NA	82.2469	37.768	NA	NA	NA	NA
GNB2L1	P63244	Guanine nucleotide-binding protein subunit beta-2-like 1 OS=Homo sapiens GN=GNB2L1 PE=1 SV=3	355.356	445.89	1175.39	NA	NA	NA	NA
GNB3	P16520	Guanine nucleotide-binding protein G(I)/G(S)/G(T) subunit beta-3 OS=Homo sapiens GN=GNB3 PE=1 SV=1	333.74	34.6806	12.616	NA	NA	NA	NA
GNB4	Q9HAV0	Guanine nucleotide-binding protein subunit beta-4 OS=Homo sapiens GN=GNB4 PE=1 SV=3	NA	NA	163.344	NA	NA	NA	NA
GNG12	Q9UBI6	Guanine nucleotide-binding protein G(I)/G(S)/G(O) subunit gamma-12 OS=Homo sapiens GN=GNG12 PE=1 SV=3	140.757	216.101	381.084	NA	NA	NA	NA
GNG13	Q9P2W3	Guanine nucleotide-binding protein G(I)/G(S)/G(O) subunit gamma-13 OS=Homo sapiens GN=GNG13 PE=2 SV=1	24.2727	NA	NA	NA	NA	NA	NA
GNG2	P59768	Guanine nucleotide-binding protein G(I)/G(S)/G(O) subunit gamma-2 OS=Homo sapiens GN=GNG2 PE=1 SV=2	NA	26.7804	82.895	NA	NA	NA	NA
GNL1	P36915	Guanine nucleotide-binding protein-like 1 OS=Homo sapiens GN=GNL1 PE=1 SV=2	NA	45.8233	NA	NA	NA	NA	NA
GNPDA1	P46926	Glucosamine-6-phosphate isomerase 1 OS=Homo sapiens GN=GNPDA1 PE=1 SV=1	120.853	206.692	214.622	NA	NA	NA	NA
GNPDA2	Q8TDQ7	Glucosamine-6-phosphate isomerase 2 OS=Homo sapiens GN=GNPDA2 PE=1 SV=1	164.018	21.4559	177.211	NA	NA	NA	NA
GNPNAT1	Q96EK6	Glucosamine 6-phosphate N-acetyltransferase OS=Homo sapiens GN=GNPNAT1 PE=1 SV=1	56.9076	93.415	120.465	NA	NA	NA	NA
GNRH1	P01148	Progonadoliberin-1 OS=Homo sapiens GN=GNRH1 PE=1 SV=1	NA	1.3595	NA	NA	NA	NA	NA
GNS	P15586	N-acetylglucosamine-6-sulfatase OS=Homo sapiens GN=GNS PE=1 SV=3	92.502	119.897	367.231	NA	NA	NA	NA
GOLGA3	Q08378	Golgin subfamily A member 3 OS=Homo sapiens GN=GOLGA3 PE=1 SV=2	NA	11.3269	NA	NA	NA	NA	NA
GOLGA4	Q13439	Golgin subfamily A member 4 OS=Homo sapiens GN=GOLGA4 PE=1 SV=1	78.0773	54.5728	NA	NA	NA	NA	NA
GOLGA6L6	A8MZA4	Putative golgin subfamily A member 6-like protein 6 OS=Homo sapiens GN=GOLGA6L6 PE=5 SV=3	40.3867	NA	NA	NA	NA	NA	NA
GOLGB1	Q14789	Golgin subfamily B member 1 OS=Homo sapiens GN=GOLGB1 PE=1 SV=2	158.362	110.96	NA	NA	NA	NA	NA
Golgin	Q8NCE8	Golgin subfamily A member 2-like protein 3 OS=Homo sapiens PE=2 SV=1	NA	5.5832	NA	NA	NA	NA	NA
GOLPH3	Q9H4A6	Golgi phosphoprotein 3 OS=Homo sapiens GN=GOLPH3 PE=1 SV=1	NA	29.0608	76.825	NA	NA	NA	NA
GOLT1B	Q9Y3E0	Vesicle transport protein GOT1B OS=Homo sapiens GN=GOLT1B PE=1 SV=1	NA	25.1354	105.099	NA	NA	NA	NA
GOPC	Q9HD26	Golgi-associated PDZ and coiled-coil motif-containing protein OS=Homo sapiens GN=GOPC PE=1 SV=1	NA	14.4547	38.2397	NA	NA	NA	NA
GORASP2	Q9H8Y8	Golgi reassembly-stacking protein 2 OS=Homo sapiens GN=GORASP2 PE=1 SV=3	133.806	100.293	155.142	NA	NA	NA	NA
GOSR1	O95249	Golgi SNAP receptor complex member 1 OS=Homo sapiens GN=GOSR1 PE=1 SV=1	109.88	29.4969	113.374	NA	NA	NA	NA
GOSR2	O14653	Golgi SNAP receptor complex member 2 OS=Homo sapiens GN=GOSR2 PE=1 SV=2	109.355	NA	NA	NA	NA	NA	NA
GOT1	P17174	Aspartate aminotransferase_ cytoplasmic OS=Homo sapiens GN=GOT1 PE=1 SV=3	35.7907	94.1909	238.902	NA	NA	NA	NA
GOT2	P00505	Aspartate aminotransferase_ mitochondrial OS=Homo sapiens GN=GOT2 PE=1 SV=3	51.9093	320.431	524.041	0.2046	NA	NA	NA
GPC1	NA	NA	NA	NA	NA	NA	NA	NA	2.1546
GPD1L	Q8N335	Glycerol-3-phosphate dehydrogenase 1-like protein OS=Homo sapiens GN=GPD1L PE=1 SV=1	NA	198.924	NA	NA	NA	NA	NA
GPD2	P43304	Glycerol-3-phosphate dehydrogenase_ mitochondrial OS=Homo sapiens GN=GPD2 PE=1 SV=3	NA	88.1705	228.425	NA	NA	NA	NA
GPI	P06744	Glucose-6-phosphate isomerase OS=Homo sapiens GN=GPI PE=1 SV=4	1087.56	868.47	3005.44	4.1339	5.8227	NA	8.3943
GPKOW	Q92917	G patch domain and KOW motifs-containing protein OS=Homo sapiens GN=GPKOW PE=1 SV=2	NA	28.142	NA	NA	NA	NA	NA
GPM6B	Q13491	Neuronal membrane glycoprotein M6-b OS=Homo sapiens GN=GPM6B PE=1 SV=2	NA	19.2463	61.9145	NA	NA	NA	NA
GPNMB	Q14956	Transmembrane glycoprotein NMB OS=Homo sapiens GN=GPNMB PE=1 SV=2	310.485	98.9305	286.293	NA	NA	NA	NA
GPR111	Q8IZF7	Probable G-protein coupled receptor 111 OS=Homo sapiens GN=GPR111 PE=2 SV=1	NA	2.0897	NA	NA	NA	NA	NA
GPS1	Q13098	COP9 signalosome complex subunit 1 OS=Homo sapiens GN=GPS1 PE=1 SV=4	56.3553	85.1568	321.522	NA	NA	NA	NA
GPX1	P07203	Glutathione peroxidase 1 OS=Homo sapiens GN=GPX1 PE=1 SV=4	51.908	106.961	186.426	NA	NA	NA	NA
GPX4	P36969	Phospholipid hydroperoxide glutathione peroxidase_ mitochondrial OS=Homo sapiens GN=GPX4 PE=1 SV=3	NA	NA	36.8085	NA	NA	NA	NA
GPX7	Q96SL4	Glutathione peroxidase 7 OS=Homo sapiens GN=GPX7 PE=1 SV=1	15.8687	83.8146	188.241	NA	NA	NA	NA
GPX8	Q8TED1	Probable glutathione peroxidase 8 OS=Homo sapiens GN=GPX8 PE=1 SV=2	76.9178	150.882	349.647	NA	NA	NA	NA
GRB2	P62993	Growth factor receptor-bound protein 2 OS=Homo sapiens GN=GRB2 PE=1 SV=1	NA	38.1249	46.6088	NA	NA	NA	NA
GREM1	NA	NA	NA	NA	NA	NA	0.6251	NA	NA
GRHPR	Q9UBQ7	Glyoxylate reductase/hydroxypyruvate reductase OS=Homo sapiens GN=GRHPR PE=1 SV=1	NA	160.472	386.677	NA	NA	NA	NA
GRID2IP	A4D2P6	Delphilin OS=Homo sapiens GN=GRID2IP PE=2 SV=2	77.0124	NA	NA	NA	NA	NA	NA
GRK5	P34947	G protein-coupled receptor kinase 5 OS=Homo sapiens GN=GRK5 PE=1 SV=1	11.7549	NA	NA	NA	NA	NA	NA
GRN	P28799	Granulins OS=Homo sapiens GN=GRN PE=1 SV=2	NA	219.474	NA	NA	NA	NA	NA
GRPEL1	Q9HAV7	GrpE protein homolog 1_ mitochondrial OS=Homo sapiens GN=GRPEL1 PE=1 SV=2	NA	30.296	87.5178	NA	NA	NA	NA
GRTP1	Q5TC63	Growth hormone-regulated TBC protein 1 OS=Homo sapiens GN=GRTP1 PE=1 SV=4	324.878	NA	NA	NA	NA	NA	NA
GSN	P06396	Gelsolin OS=Homo sapiens GN=GSN PE=1 SV=1	526.072	1204.75	1366.57	9.1892	17.9852	8.0932	19.2234
GSPT1	P15170	Eukaryotic peptide chain release factor GTP-binding subunit ERF3A OS=Homo sapiens GN=GSPT1 PE=1 SV=1	61.3614	66.4449	45.6397	NA	NA	NA	NA
GSPT2	Q8IYD1	Eukaryotic peptide chain release factor GTP-binding subunit ERF3B OS=Homo sapiens GN=GSPT2 PE=1 SV=2	NA	13.3839	30.1726	NA	NA	NA	NA
GSR	P00390	Glutathione reductase_ mitochondrial OS=Homo sapiens GN=GSR PE=1 SV=2	NA	278.954	659.368	NA	NA	NA	NA
GSS	P48637	Glutathione synthetase OS=Homo sapiens GN=GSS PE=1 SV=1	NA	121.418	196.866	NA	NA	NA	NA
GSTK1	Q9Y2Q3	Glutathione S-transferase kappa 1 OS=Homo sapiens GN=GSTK1 PE=1 SV=3	54.3157	296.434	653.359	NA	NA	NA	NA
GSTM1	P09488	Glutathione S-transferase Mu 1 OS=Homo sapiens GN=GSTM1 PE=1 SV=3	41.3011	8.049	14.9996	NA	NA	NA	NA
GSTM2	P28161	Glutathione S-transferase Mu 2 OS=Homo sapiens GN=GSTM2 PE=1 SV=2	176.188	96.1349	292.405	NA	NA	NA	NA
GSTM3	P21266	Glutathione S-transferase Mu 3 OS=Homo sapiens GN=GSTM3 PE=1 SV=3	118.73	279.27	747.72	NA	NA	NA	NA
GSTM4	Q03013	Glutathione S-transferase Mu 4 OS=Homo sapiens GN=GSTM4 PE=1 SV=3	NA	6.8767	15.8755	NA	NA	NA	NA
GSTM5	P46439	Glutathione S-transferase Mu 5 OS=Homo sapiens GN=GSTM5 PE=1 SV=3	78.0855	7.2089	54.0626	NA	NA	NA	NA
GSTO1	P78417	Glutathione S-transferase omega-1 OS=Homo sapiens GN=GSTO1 PE=1 SV=2	579.862	593.741	1012.43	0.2104	NA	NA	NA
GSTP1	P09211	Glutathione S-transferase P OS=Homo sapiens GN=GSTP1 PE=1 SV=2	761.729	1194.63	1434.27	0.3887	NA	NA	2.0872
GSTT1	P30711	Glutathione S-transferase theta-1 OS=Homo sapiens GN=GSTT1 PE=1 SV=4	33.8356	NA	NA	NA	NA	NA	NA
GSTT2	P0CG29	Glutathione S-transferase theta-2 OS=Homo sapiens GN=GSTT2 PE=1 SV=1	47.2032	340.338	251.277	NA	NA	NA	NA
GTF2A1L	Q9UNN4	TFIIA-alpha and beta-like factor OS=Homo sapiens GN=GTF2A1L PE=2 SV=2	11.9212	7.4544	NA	NA	NA	NA	NA
GTPBP4	Q9BZE4	Nucleolar GTP-binding protein 1 OS=Homo sapiens GN=GTPBP4 PE=1 SV=3	NA	33.7163	NA	NA	NA	NA	NA
GUCY2D	Q02846	Retinal guanylyl cyclase 1 OS=Homo sapiens GN=GUCY2D PE=1 SV=2	48.7663	NA	NA	NA	NA	NA	NA
GUF1	Q8N442	Translation factor GUF1_ mitochondrial OS=Homo sapiens GN=GUF1 PE=1 SV=1	NA	5.3488	NA	NA	NA	NA	NA
GUK1	Q16774	Guanylate kinase OS=Homo sapiens GN=GUK1 PE=1 SV=2	28.3061	61.5019	113.944	NA	NA	NA	NA
GVINP1	Q7Z2Y8	Interferon-induced very large GTPase 1 OS=Homo sapiens GN=GVINP1 PE=2 SV=2	NA	NA	166.134	NA	NA	NA	NA
GXYLT1	Q4G148	Glucoside xylosyltransferase 1 OS=Homo sapiens GN=GXYLT1 PE=1 SV=2	24.9989	NA	NA	NA	NA	NA	NA
GYG1	P46976	Glycogenin-1 OS=Homo sapiens GN=GYG1 PE=1 SV=4	NA	158.706	191.372	NA	NA	NA	NA
GYS1	P13807	Glycogen [starch] synthase_ muscle OS=Homo sapiens GN=GYS1 PE=1 SV=2	259.281	164.723	420.958	NA	NA	NA	NA
GYS2	P54840	Glycogen [starch] synthase_ liver OS=Homo sapiens GN=GYS2 PE=1 SV=2	NA	154.384	NA	NA	NA	NA	NA
H1F0	P07305	Histone H1.0 OS=Homo sapiens GN=H1F0 PE=1 SV=3	87.7756	NA	55.2593	NA	NA	NA	NA
H2AFV	Q71UI9	Histone H2A.V OS=Homo sapiens GN=H2AFV PE=1 SV=3	11.3242	7.2029	36.1511	NA	NA	NA	NA
H2AFY	O75367	Core histone macro-H2A.1 OS=Homo sapiens GN=H2AFY PE=1 SV=4	46.3308	217.674	110.304	NA	NA	NA	NA
H2AFY2	Q9P0M6	Core histone macro-H2A.2 OS=Homo sapiens GN=H2AFY2 PE=1 SV=3	NA	NA	34.5334	NA	NA	NA	NA
H6PD	O95479	GDH/6PGL endoplasmic bifunctional protein OS=Homo sapiens GN=H6PD PE=1 SV=2	76.352	228.517	322.176	NA	NA	NA	NA
HACE1	Q8IYU2	E3 ubiquitin-protein ligase HACE1 OS=Homo sapiens GN=HACE1 PE=1 SV=2	29.1212	0.9344	NA	NA	NA	NA	NA
HADH	Q16836	Hydroxyacyl-coenzyme A dehydrogenase_ mitochondrial OS=Homo sapiens GN=HADH PE=1 SV=3	197.146	33.5042	69.7268	NA	NA	NA	NA
HADHA	P40939	Trifunctional enzyme subunit alpha_ mitochondrial OS=Homo sapiens GN=HADHA PE=1 SV=2	188.617	327.192	738.927	NA	NA	NA	NA
HADHB	P55084	Trifunctional enzyme subunit beta_ mitochondrial OS=Homo sapiens GN=HADHB PE=1 SV=3	139.412	203.92	688.176	NA	NA	NA	NA
HARS	P12081	Histidine--tRNA ligase_ cytoplasmic OS=Homo sapiens GN=HARS PE=1 SV=2	85.0167	88.2696	171.887	0.6052	0.619	NA	NA
HARS2	P49590	Probable histidine--tRNA ligase_ mitochondrial OS=Homo sapiens GN=HARS2 PE=1 SV=1	NA	162.352	265.851	0.1174	NA	NA	NA
HAT1	O14929	Histone acetyltransferase type B catalytic subunit OS=Homo sapiens GN=HAT1 PE=1 SV=1	NA	15.5209	19.6366	NA	NA	NA	NA
HAUS1	Q96CS2	HAUS augmin-like complex subunit 1 OS=Homo sapiens GN=HAUS1 PE=1 SV=1	NA	63.463	NA	NA	NA	NA	NA
HAUS4	Q9H6D7	HAUS augmin-like complex subunit 4 OS=Homo sapiens GN=HAUS4 PE=1 SV=1	278.582	NA	NA	NA	NA	NA	NA
HAUS7	Q99871	HAUS augmin-like complex subunit 7 OS=Homo sapiens GN=HAUS7 PE=1 SV=3	NA	10.8586	NA	NA	NA	NA	NA
HBA1	P69905	Hemoglobin subunit alpha OS=Homo sapiens GN=HBA1 PE=1 SV=2	662.192	785.102	1211.86	1.6544	4.6549	2.26	1.7314
HBB	P68871	Hemoglobin subunit beta OS=Homo sapiens GN=HBB PE=1 SV=2	162.313	427.831	829.725	0.1308	NA	NA	NA
HBD	P02042	Hemoglobin subunit delta OS=Homo sapiens GN=HBD PE=1 SV=2	209.933	67.9407	NA	NA	NA	NA	NA
HBE1	P02100	Hemoglobin subunit epsilon OS=Homo sapiens GN=HBE1 PE=1 SV=2	20.7532	29.8129	165.135	NA	NA	NA	NA
HBG1	P69891	Hemoglobin subunit gamma-1 OS=Homo sapiens GN=HBG1 PE=1 SV=2	88.0124	NA	NA	NA	NA	NA	NA
HBS1L	Q9Y450	HBS1-like protein OS=Homo sapiens GN=HBS1L PE=1 SV=1	NA	150.547	NA	NA	NA	NA	NA
HBZ	P02008	Hemoglobin subunit zeta OS=Homo sapiens GN=HBZ PE=1 SV=2	13.5535	2.1225	NA	NA	NA	NA	NA
HCCS	P53701	Cytochrome c-type heme lyase OS=Homo sapiens GN=HCCS PE=1 SV=1	8.4677	12.9966	60.846	NA	NA	NA	NA
HCN2	Q9UL51	Potassium/sodium hyperpolarization-activated cyclic nucleotide-gated channel 2 OS=Homo sapiens GN=HCN2 PE=1 SV=3	37.5444	NA	NA	NA	NA	NA	NA
HDAC1	Q13547	Histone deacetylase 1 OS=Homo sapiens GN=HDAC1 PE=1 SV=1	NA	18.9488	47.8692	NA	NA	NA	NA
HDAC2	Q92769	Histone deacetylase 2 OS=Homo sapiens GN=HDAC2 PE=1 SV=2	NA	15.9989	32.5671	NA	NA	NA	NA
HDGF	P51858	Hepatoma-derived growth factor OS=Homo sapiens GN=HDGF PE=1 SV=1	46.2137	124.597	230.967	NA	NA	NA	NA
HDGFL1	Q5TGJ6	Hepatoma-derived growth factor-like protein 1 OS=Homo sapiens GN=HDGFL1 PE=2 SV=1	12.2896	NA	NA	NA	NA	NA	NA
HDGFRP2	Q7Z4V5	Hepatoma-derived growth factor-related protein 2 OS=Homo sapiens GN=HDGFRP2 PE=1 SV=1	NA	NA	41.8502	NA	NA	NA	NA
HDGFRP3	Q9Y3E1	Hepatoma-derived growth factor-related protein 3 OS=Homo sapiens GN=HDGFRP3 PE=1 SV=1	NA	NA	85.1251	NA	NA	NA	NA
HDHD1	Q08623	Pseudouridine-5'-monophosphatase OS=Homo sapiens GN=HDHD1 PE=1 SV=3	NA	NA	67.641	NA	NA	NA	NA
HDHD2	Q9H0R4	Haloacid dehalogenase-like hydrolase domain-containing protein 2 OS=Homo sapiens GN=HDHD2 PE=1 SV=1	23.4574	93.3944	189.506	NA	NA	NA	NA
HDLBP	Q00341	Vigilin OS=Homo sapiens GN=HDLBP PE=1 SV=2	227.302	181.585	326.81	NA	NA	NA	NA
HEBP1	Q9NRV9	Heme-binding protein 1 OS=Homo sapiens GN=HEBP1 PE=1 SV=1	62.13	98.2301	248.273	NA	NA	NA	NA
HEBP2	Q9Y5Z4	Heme-binding protein 2 OS=Homo sapiens GN=HEBP2 PE=1 SV=1	29.846	45.6841	NA	NA	NA	NA	NA
HECTD4	Q9Y4D8	Probable E3 ubiquitin-protein ligase HECTD4 OS=Homo sapiens GN=HECTD4 PE=1 SV=5	412.201	165.476	NA	NA	NA	NA	NA
HEMGN	Q9BXL5	Hemogen OS=Homo sapiens GN=HEMGN PE=1 SV=1	60.8547	NA	NA	NA	NA	NA	NA
HERC2P3	Q9BVR0	Putative HERC2-like protein 3 OS=Homo sapiens GN=HERC2P3 PE=5 SV=2	NA	NA	232.294	NA	NA	NA	NA
HERC4	Q5GLZ8	Probable E3 ubiquitin-protein ligase HERC4 OS=Homo sapiens GN=HERC4 PE=1 SV=1	NA	97.165	312.607	NA	NA	NA	NA
HERC6	Q8IVU3	Probable E3 ubiquitin-protein ligase HERC6 OS=Homo sapiens GN=HERC6 PE=2 SV=2	34.2471	8.4946	37.4765	NA	NA	NA	NA
HESRG	Q1W209	Embryonic stem cell-related gene protein OS=Homo sapiens GN=HESRG PE=2 SV=1	24.3036	NA	NA	NA	NA	NA	NA
HESX1	Q9UBX0	Homeobox expressed in ES cells 1 OS=Homo sapiens GN=HESX1 PE=1 SV=1	NA	28.2045	116.746	NA	NA	NA	NA
HEXA	P06865	Beta-hexosaminidase subunit alpha OS=Homo sapiens GN=HEXA PE=1 SV=2	57.7381	143.071	312.224	NA	NA	NA	NA
HEXB	P07686	Beta-hexosaminidase subunit beta OS=Homo sapiens GN=HEXB PE=1 SV=3	91.9239	142.271	255.418	1.2804	NA	NA	2.4451
HIBADH	P31937	3-hydroxyisobutyrate dehydrogenase_ mitochondrial OS=Homo sapiens GN=HIBADH PE=1 SV=2	52.02	121.3	130.721	NA	NA	NA	NA
HIBCH	Q6NVY1	3-hydroxyisobutyryl-CoA hydrolase_ mitochondrial OS=Homo sapiens GN=HIBCH PE=1 SV=2	NA	59.5543	77.1159	NA	NA	NA	NA
HILS1	P60008	Spermatid-specific linker histone H1-like protein OS=Homo sapiens GN=HILS1 PE=1 SV=1	382.1	NA	NA	NA	NA	NA	NA
HINT1	P49773	Histidine triad nucleotide-binding protein 1 OS=Homo sapiens GN=HINT1 PE=1 SV=2	167.109	253.807	409.068	NA	NA	NA	NA
HIRA	P54198	Protein HIRA OS=Homo sapiens GN=HIRA PE=1 SV=2	NA	4.4988	NA	NA	NA	NA	NA
HIRIP3	NA	NA	NA	NA	NA	0.0665	0.213	NA	NA
HIST1H1A	Q02539	Histone H1.1 OS=Homo sapiens GN=HIST1H1A PE=1 SV=3	NA	NA	37.4361	NA	NA	NA	NA
HIST1H1B	P16401	Histone H1.5 OS=Homo sapiens GN=HIST1H1B PE=1 SV=3	35.0703	71.3513	174.324	NA	NA	NA	NA
HIST1H1C	P16403	Histone H1.2 OS=Homo sapiens GN=HIST1H1C PE=1 SV=2	125.005	322.563	214.497	NA	NA	NA	NA
HIST1H1T	P22492	Histone H1t OS=Homo sapiens GN=HIST1H1T PE=1 SV=4	NA	NA	105.297	NA	NA	NA	NA
HIST1H2AA	Q96QV6	Histone H2A type 1-A OS=Homo sapiens GN=HIST1H2AA PE=1 SV=3	388.95	536.766	757.26	NA	NA	NA	NA
HIST1H2AB	P04908	Histone H2A type 1-B/E OS=Homo sapiens GN=HIST1H2AB PE=1 SV=2	NA	1240.04	2188.45	NA	NA	NA	NA
HIST1H2AC	Q93077	Histone H2A type 1-C OS=Homo sapiens GN=HIST1H2AC PE=1 SV=3	1010.06	NA	NA	NA	NA	NA	NA
HIST1H2BA	Q96A08	Histone H2B type 1-A OS=Homo sapiens GN=HIST1H2BA PE=1 SV=3	NA	219.731	420.777	NA	NA	NA	NA
HIST1H2BB	P33778	Histone H2B type 1-B OS=Homo sapiens GN=HIST1H2BB PE=1 SV=2	76.3925	77.9244	NA	NA	NA	NA	NA
HIST1H2BC	P62807	Histone H2B type 1-C/E/F/G/I OS=Homo sapiens GN=HIST1H2BC PE=1 SV=4	961.186	NA	NA	0.1569	NA	NA	NA
HIST1H2BH	Q93079	Histone H2B type 1-H OS=Homo sapiens GN=HIST1H2BH PE=1 SV=3	NA	NA	1163.48	NA	NA	NA	NA
HIST1H2BN	Q99877	Histone H2B type 1-N OS=Homo sapiens GN=HIST1H2BN PE=1 SV=3	NA	766.127	NA	NA	NA	NA	NA
HIST1H2BO	P23527	Histone H2B type 1-O OS=Homo sapiens GN=HIST1H2BO PE=1 SV=3	NA	NA	146.806	NA	NA	NA	NA
HIST1H3A	P68431	Histone H3.1 OS=Homo sapiens GN=HIST1H3A PE=1 SV=2	NA	NA	13.5909	NA	NA	NA	NA
HIST1H4A	P62805	Histone H4 OS=Homo sapiens GN=HIST1H4A PE=1 SV=2	1118.75	516.371	1325.84	0.1887	0.0733	NA	0.582
HIST2H2AC	Q16777	Histone H2A type 2-C OS=Homo sapiens GN=HIST2H2AC PE=1 SV=4	NA	NA	5.1476	NA	NA	NA	NA
HIST2H2BC	Q6DN03	Putative histone H2B type 2-C OS=Homo sapiens GN=HIST2H2BC PE=5 SV=3	NA	87.8343	NA	NA	NA	NA	NA
HIST3H3	Q16695	Histone H3.1t OS=Homo sapiens GN=HIST3H3 PE=1 SV=3	935.655	783.703	2067.15	NA	NA	NA	NA
HK1	P19367	Hexokinase-1 OS=Homo sapiens GN=HK1 PE=1 SV=3	386.253	205.129	368.298	NA	NA	NA	NA
HK2	P52789	Hexokinase-2 OS=Homo sapiens GN=HK2 PE=1 SV=2	NA	75.0127	119.048	NA	NA	NA	NA
HKDC1	Q2TB90	Putative hexokinase HKDC1 OS=Homo sapiens GN=HKDC1 PE=2 SV=3	16.7932	NA	NA	NA	NA	NA	NA
HLA-A	P05534	HLA class I histocompatibility antigen_ A-24 alpha chain OS=Homo sapiens GN=HLA-A PE=1 SV=2	NA	NA	14.0344	NA	0.0069	NA	NA
HLA-A	P10316	HLA class I histocompatibility antigen_ A-69 alpha chain OS=Homo sapiens GN=HLA-A PE=1 SV=2	NA	94.8435	NA	NA	0.0069	NA	NA
HLA-A	P30453	HLA class I histocompatibility antigen_ A-34 alpha chain OS=Homo sapiens GN=HLA-A PE=1 SV=1	NA	8.7439	NA	NA	0.0069	NA	NA
HLA-A	P16188	HLA class I histocompatibility antigen_ A-30 alpha chain OS=Homo sapiens GN=HLA-A PE=1 SV=2	NA	195.901	12.6177	NA	0.0069	NA	NA
HLA-A	P30447	HLA class I histocompatibility antigen_ A-23 alpha chain OS=Homo sapiens GN=HLA-A PE=1 SV=1	39.9863	28.7131	59.9425	NA	0.0069	NA	NA
HLA-A	P30459	HLA class I histocompatibility antigen_ A-74 alpha chain OS=Homo sapiens GN=HLA-A PE=1 SV=1	NA	NA	9.2669	NA	0.0069	NA	NA
HLA-A	P01892	HLA class I histocompatibility antigen_ A-2 alpha chain OS=Homo sapiens GN=HLA-A PE=1 SV=1	14.5651	NA	139.004	NA	0.0069	NA	NA
HLA-A	P04439	HLA class I histocompatibility antigen_ A-3 alpha chain OS=Homo sapiens GN=HLA-A PE=1 SV=2	NA	NA	0.6534	NA	0.0069	NA	NA
HLA-B	Q04826	HLA class I histocompatibility antigen_ B-40 alpha chain OS=Homo sapiens GN=HLA-B PE=1 SV=1	NA	1.2535	228.518	NA	0.3224	NA	NA
HLA-B	Q04826	HLA class I histocompatibility antigen_ B-40 alpha chain OS=Homo sapiens GN=HLA-B PE=1 SV=1	NA	1.2535	228.518	NA	1.0024	NA	NA
HLA-B	P30461	HLA class I histocompatibility antigen_ B-13 alpha chain OS=Homo sapiens GN=HLA-B PE=2 SV=1	NA	NA	93.5818	NA	0.3224	NA	NA
HLA-B	P30461	HLA class I histocompatibility antigen_ B-13 alpha chain OS=Homo sapiens GN=HLA-B PE=2 SV=1	NA	NA	93.5818	NA	1.0024	NA	NA
HLA-B	P30486	HLA class I histocompatibility antigen_ B-48 alpha chain OS=Homo sapiens GN=HLA-B PE=1 SV=1	NA	10.7921	39.8413	NA	0.3224	NA	NA
HLA-B	P30486	HLA class I histocompatibility antigen_ B-48 alpha chain OS=Homo sapiens GN=HLA-B PE=1 SV=1	NA	10.7921	39.8413	NA	1.0024	NA	NA
HLA-B	P30483	HLA class I histocompatibility antigen_ B-45 alpha chain OS=Homo sapiens GN=HLA-B PE=2 SV=1	NA	NA	1.008	NA	0.3224	NA	NA
HLA-B	P30483	HLA class I histocompatibility antigen_ B-45 alpha chain OS=Homo sapiens GN=HLA-B PE=2 SV=1	NA	NA	1.008	NA	1.0024	NA	NA
HLA-B	P30481	HLA class I histocompatibility antigen_ B-44 alpha chain OS=Homo sapiens GN=HLA-B PE=1 SV=1	69.1699	NA	NA	NA	0.3224	NA	NA
HLA-B	P30481	HLA class I histocompatibility antigen_ B-44 alpha chain OS=Homo sapiens GN=HLA-B PE=1 SV=1	69.1699	NA	NA	NA	1.0024	NA	NA
HLA-B	Q29718	HLA class I histocompatibility antigen_ B-82 alpha chain OS=Homo sapiens GN=HLA-B PE=2 SV=1	7.1574	NA	NA	NA	0.3224	NA	NA
HLA-B	Q29718	HLA class I histocompatibility antigen_ B-82 alpha chain OS=Homo sapiens GN=HLA-B PE=2 SV=1	7.1574	NA	NA	NA	1.0024	NA	NA
HLA-B	P30485	HLA class I histocompatibility antigen_ B-47 alpha chain OS=Homo sapiens GN=HLA-B PE=2 SV=1	NA	72.4654	118.009	NA	0.3224	NA	NA
HLA-B	P30485	HLA class I histocompatibility antigen_ B-47 alpha chain OS=Homo sapiens GN=HLA-B PE=2 SV=1	NA	72.4654	118.009	NA	1.0024	NA	NA
HLA-B	Q95365	HLA class I histocompatibility antigen_ B-38 alpha chain OS=Homo sapiens GN=HLA-B PE=2 SV=1	NA	0.353	NA	NA	0.3224	NA	NA
HLA-B	Q95365	HLA class I histocompatibility antigen_ B-38 alpha chain OS=Homo sapiens GN=HLA-B PE=2 SV=1	NA	0.353	NA	NA	1.0024	NA	NA
HLA-B	P30479	HLA class I histocompatibility antigen_ B-41 alpha chain OS=Homo sapiens GN=HLA-B PE=1 SV=1	86.8193	212.992	4.3858	NA	0.3224	NA	NA
HLA-B	P30479	HLA class I histocompatibility antigen_ B-41 alpha chain OS=Homo sapiens GN=HLA-B PE=1 SV=1	86.8193	212.992	4.3858	NA	1.0024	NA	NA
HLA-B	Q31610	HLA class I histocompatibility antigen_ B-81 alpha chain OS=Homo sapiens GN=HLA-B PE=1 SV=1	NA	NA	1.0343	NA	0.3224	NA	NA
HLA-B	Q31610	HLA class I histocompatibility antigen_ B-81 alpha chain OS=Homo sapiens GN=HLA-B PE=1 SV=1	NA	NA	1.0343	NA	1.0024	NA	NA
HLA-B	P30488	HLA class I histocompatibility antigen_ B-50 alpha chain OS=Homo sapiens GN=HLA-B PE=2 SV=1	9.5004	NA	NA	NA	0.3224	NA	NA
HLA-B	P30488	HLA class I histocompatibility antigen_ B-50 alpha chain OS=Homo sapiens GN=HLA-B PE=2 SV=1	9.5004	NA	NA	NA	1.0024	NA	NA
HLA-B	P03989	HLA class I histocompatibility antigen_ B-27 alpha chain OS=Homo sapiens GN=HLA-B PE=1 SV=2	NA	5.5992	11.2982	NA	0.3224	NA	NA
HLA-B	P03989	HLA class I histocompatibility antigen_ B-27 alpha chain OS=Homo sapiens GN=HLA-B PE=1 SV=2	NA	5.5992	11.2982	NA	1.0024	NA	NA
HLA-B	Q31612	HLA class I histocompatibility antigen_ B-73 alpha chain OS=Homo sapiens GN=HLA-B PE=1 SV=1	NA	8.9585	67.0193	NA	0.3224	NA	NA
HLA-B	Q31612	HLA class I histocompatibility antigen_ B-73 alpha chain OS=Homo sapiens GN=HLA-B PE=1 SV=1	NA	8.9585	67.0193	NA	1.0024	NA	NA
HLA-B	P30460	HLA class I histocompatibility antigen_ B-8 alpha chain OS=Homo sapiens GN=HLA-B PE=1 SV=1	NA	6.4852	NA	NA	0.3224	NA	NA
HLA-B	P30460	HLA class I histocompatibility antigen_ B-8 alpha chain OS=Homo sapiens GN=HLA-B PE=1 SV=1	NA	6.4852	NA	NA	1.0024	NA	NA
HLA-B	P30464	HLA class I histocompatibility antigen_ B-15 alpha chain OS=Homo sapiens GN=HLA-B PE=1 SV=2	0.7738	4.3929	NA	NA	0.3224	NA	NA
HLA-B	P30464	HLA class I histocompatibility antigen_ B-15 alpha chain OS=Homo sapiens GN=HLA-B PE=1 SV=2	0.7738	4.3929	NA	NA	1.0024	NA	NA
HLA-C	Q29960	HLA class I histocompatibility antigen_ Cw-16 alpha chain OS=Homo sapiens GN=HLA-C PE=2 SV=1	NA	0.9329	NA	NA	0.0407	NA	NA
HLA-C	Q29960	HLA class I histocompatibility antigen_ Cw-16 alpha chain OS=Homo sapiens GN=HLA-C PE=2 SV=1	NA	0.9329	NA	NA	0.0157	NA	NA
HLA-C	Q29960	HLA class I histocompatibility antigen_ Cw-16 alpha chain OS=Homo sapiens GN=HLA-C PE=2 SV=1	NA	0.9329	NA	NA	0.7545	NA	NA
HLA-C	Q95604	HLA class I histocompatibility antigen_ Cw-17 alpha chain OS=Homo sapiens GN=HLA-C PE=1 SV=1	NA	15.0545	NA	NA	0.0407	NA	NA
HLA-C	Q95604	HLA class I histocompatibility antigen_ Cw-17 alpha chain OS=Homo sapiens GN=HLA-C PE=1 SV=1	NA	15.0545	NA	NA	0.0157	NA	NA
HLA-C	Q95604	HLA class I histocompatibility antigen_ Cw-17 alpha chain OS=Homo sapiens GN=HLA-C PE=1 SV=1	NA	15.0545	NA	NA	0.7545	NA	NA
HLA-C	Q29865	HLA class I histocompatibility antigen_ Cw-18 alpha chain OS=Homo sapiens GN=HLA-C PE=2 SV=1	NA	NA	18.7184	NA	0.0407	NA	NA
HLA-C	Q29865	HLA class I histocompatibility antigen_ Cw-18 alpha chain OS=Homo sapiens GN=HLA-C PE=2 SV=1	NA	NA	18.7184	NA	0.0157	NA	NA
HLA-C	Q29865	HLA class I histocompatibility antigen_ Cw-18 alpha chain OS=Homo sapiens GN=HLA-C PE=2 SV=1	NA	NA	18.7184	NA	0.7545	NA	NA
HLA-C	P30499	HLA class I histocompatibility antigen_ Cw-1 alpha chain OS=Homo sapiens GN=HLA-C PE=2 SV=1	NA	NA	0.8454	NA	0.0407	NA	NA
HLA-C	P30499	HLA class I histocompatibility antigen_ Cw-1 alpha chain OS=Homo sapiens GN=HLA-C PE=2 SV=1	NA	NA	0.8454	NA	0.0157	NA	NA
HLA-C	P30499	HLA class I histocompatibility antigen_ Cw-1 alpha chain OS=Homo sapiens GN=HLA-C PE=2 SV=1	NA	NA	0.8454	NA	0.7545	NA	NA
HLA-C	P10321	HLA class I histocompatibility antigen_ Cw-7 alpha chain OS=Homo sapiens GN=HLA-C PE=1 SV=3	NA	107.711	NA	NA	0.0407	NA	NA
HLA-C	P10321	HLA class I histocompatibility antigen_ Cw-7 alpha chain OS=Homo sapiens GN=HLA-C PE=1 SV=3	NA	107.711	NA	NA	0.0157	NA	NA
HLA-C	P10321	HLA class I histocompatibility antigen_ Cw-7 alpha chain OS=Homo sapiens GN=HLA-C PE=1 SV=3	NA	107.711	NA	NA	0.7545	NA	NA
HLA-C	P30508	HLA class I histocompatibility antigen_ Cw-12 alpha chain OS=Homo sapiens GN=HLA-C PE=1 SV=2	6.4411	NA	NA	NA	0.0407	NA	NA
HLA-C	P30508	HLA class I histocompatibility antigen_ Cw-12 alpha chain OS=Homo sapiens GN=HLA-C PE=1 SV=2	6.4411	NA	NA	NA	0.0157	NA	NA
HLA-C	P30508	HLA class I histocompatibility antigen_ Cw-12 alpha chain OS=Homo sapiens GN=HLA-C PE=1 SV=2	6.4411	NA	NA	NA	0.7545	NA	NA
HLA-C	P30510	HLA class I histocompatibility antigen_ Cw-14 alpha chain OS=Homo sapiens GN=HLA-C PE=2 SV=2	NA	0.2962	0.9813	NA	0.0407	NA	NA
HLA-C	P30510	HLA class I histocompatibility antigen_ Cw-14 alpha chain OS=Homo sapiens GN=HLA-C PE=2 SV=2	NA	0.2962	0.9813	NA	0.0157	NA	NA
HLA-C	P30510	HLA class I histocompatibility antigen_ Cw-14 alpha chain OS=Homo sapiens GN=HLA-C PE=2 SV=2	NA	0.2962	0.9813	NA	0.7545	NA	NA
HLA-C	P30501	HLA class I histocompatibility antigen_ Cw-2 alpha chain OS=Homo sapiens GN=HLA-C PE=1 SV=1	6.1089	NA	NA	NA	0.0407	NA	NA
HLA-C	P30501	HLA class I histocompatibility antigen_ Cw-2 alpha chain OS=Homo sapiens GN=HLA-C PE=1 SV=1	6.1089	NA	NA	NA	0.0157	NA	NA
HLA-C	P30501	HLA class I histocompatibility antigen_ Cw-2 alpha chain OS=Homo sapiens GN=HLA-C PE=1 SV=1	6.1089	NA	NA	NA	0.7545	NA	NA
HLA-C	P30504	HLA class I histocompatibility antigen_ Cw-4 alpha chain OS=Homo sapiens GN=HLA-C PE=1 SV=1	45.6976	1.9706	20.0941	NA	0.0407	NA	NA
HLA-C	P30504	HLA class I histocompatibility antigen_ Cw-4 alpha chain OS=Homo sapiens GN=HLA-C PE=1 SV=1	45.6976	1.9706	20.0941	NA	0.0157	NA	NA
HLA-C	P30504	HLA class I histocompatibility antigen_ Cw-4 alpha chain OS=Homo sapiens GN=HLA-C PE=1 SV=1	45.6976	1.9706	20.0941	NA	0.7545	NA	NA
HLA-DMB	P28068	HLA class II histocompatibility antigen_ DM beta chain OS=Homo sapiens GN=HLA-DMB PE=1 SV=1	NA	2.9872	2.8065	NA	NA	NA	NA
HLA-DPA1	P20036	HLA class II histocompatibility antigen_ DP alpha 1 chain OS=Homo sapiens GN=HLA-DPA1 PE=1 SV=1	NA	1.1798	14.8428	NA	NA	NA	NA
HLA-E	P13747	HLA class I histocompatibility antigen_ alpha chain E OS=Homo sapiens GN=HLA-E PE=1 SV=3	NA	120.273	77.8307	NA	NA	NA	NA
HLA-G	P17693	HLA class I histocompatibility antigen_ alpha chain G OS=Homo sapiens GN=HLA-G PE=1 SV=1	NA	1.2259	NA	NA	NA	NA	NA
HLA-H	P01893	Putative HLA class I histocompatibility antigen_ alpha chain H OS=Homo sapiens GN=HLA-H PE=5 SV=3	NA	1.2975	NA	NA	NA	NA	NA
HM13	Q8TCT9	Minor histocompatibility antigen H13 OS=Homo sapiens GN=HM13 PE=1 SV=1	30.0108	114.576	305.352	NA	NA	NA	NA
HMGA2	NA	NA	NA	NA	NA	NA	0.2694	NA	NA
HMGB1	P09429	High mobility group protein B1 OS=Homo sapiens GN=HMGB1 PE=1 SV=3	NA	NA	197.738	NA	NA	NA	NA
HMGB1P1	B2RPK0	Putative high mobility group protein B1-like 1 OS=Homo sapiens GN=HMGB1P1 PE=5 SV=1	NA	72.3726	20.3351	NA	NA	NA	NA
HMGB2	P26583	High mobility group protein B2 OS=Homo sapiens GN=HMGB2 PE=1 SV=2	NA	27.9416	77.0327	NA	NA	NA	NA
HMGCL	P35914	Hydroxymethylglutaryl-CoA lyase_ mitochondrial OS=Homo sapiens GN=HMGCL PE=1 SV=2	30.2085	111.423	152.819	NA	NA	NA	NA
HMGCR	P04035	3-hydroxy-3-methylglutaryl-coenzyme A reductase OS=Homo sapiens GN=HMGCR PE=1 SV=1	NA	NA	122.762	NA	NA	NA	NA
HMGN1	NA	NA	NA	NA	NA	NA	0.0479	NA	NA
HMGN5	NA	NA	NA	NA	NA	NA	0.0386	NA	NA
HMHA1	Q92619	Minor histocompatibility protein HA-1 OS=Homo sapiens GN=HMHA1 PE=1 SV=2	50.1141	NA	NA	NA	NA	NA	NA
HMOX1	P09601	Heme oxygenase 1 OS=Homo sapiens GN=HMOX1 PE=1 SV=1	64.7606	43.3005	84.1107	NA	NA	NA	NA
HMOX2	P30519	Heme oxygenase 2 OS=Homo sapiens GN=HMOX2 PE=1 SV=2	24.6352	123.576	146.378	NA	NA	NA	NA
HN1	NA	NA	NA	NA	NA	0.2125	1.1619	NA	NA
HN1L	NA	NA	NA	NA	NA	0.0343	NA	NA	NA
HNRNPA0	Q13151	Heterogeneous nuclear ribonucleoprotein A0 OS=Homo sapiens GN=HNRNPA0 PE=1 SV=1	105.268	52.482	46.1602	NA	NA	NA	NA
HNRNPA1	P09651	Heterogeneous nuclear ribonucleoprotein A1 OS=Homo sapiens GN=HNRNPA1 PE=1 SV=5	220.969	347.956	621.956	0.2711	0.8506	NA	0.1985
HNRNPA1L2	Q32P51	Heterogeneous nuclear ribonucleoprotein A1-like 2 OS=Homo sapiens GN=HNRNPA1L2 PE=2 SV=2	284.529	80.7995	45.0912	NA	NA	NA	NA
HNRNPA2B1	P22626	Heterogeneous nuclear ribonucleoproteins A2/B1 OS=Homo sapiens GN=HNRNPA2B1 PE=1 SV=2	370.828	473.51	566.001	0.2186	NA	NA	NA
HNRNPA3	P51991	Heterogeneous nuclear ribonucleoprotein A3 OS=Homo sapiens GN=HNRNPA3 PE=1 SV=2	155.424	217.876	235.396	NA	NA	NA	NA
HNRNPAB	Q99729	Heterogeneous nuclear ribonucleoprotein A/B OS=Homo sapiens GN=HNRNPAB PE=1 SV=2	46.7821	52.5343	92.1363	NA	NA	NA	NA
HNRNPC	P07910	Heterogeneous nuclear ribonucleoproteins C1/C2 OS=Homo sapiens GN=HNRNPC PE=1 SV=4	267.634	345.859	176.364	NA	NA	NA	NA
HNRNPCL1	O60812	Heterogeneous nuclear ribonucleoprotein C-like 1 OS=Homo sapiens GN=HNRNPCL1 PE=1 SV=1	11.2374	14.0707	285.224	NA	NA	NA	NA
HNRNPD	Q14103	Heterogeneous nuclear ribonucleoprotein D0 OS=Homo sapiens GN=HNRNPD PE=1 SV=1	230.82	114.754	246.319	NA	NA	NA	NA
HNRNPF	P52597	Heterogeneous nuclear ribonucleoprotein F OS=Homo sapiens GN=HNRNPF PE=1 SV=3	87.7108	141.177	187.446	NA	NA	NA	NA
HNRNPH1	P31943	Heterogeneous nuclear ribonucleoprotein H OS=Homo sapiens GN=HNRNPH1 PE=1 SV=4	106.728	91.3961	37.1666	NA	NA	NA	NA
HNRNPH2	P55795	Heterogeneous nuclear ribonucleoprotein H2 OS=Homo sapiens GN=HNRNPH2 PE=1 SV=1	144.46	134.41	404.165	NA	NA	NA	NA
HNRNPH3	P31942	Heterogeneous nuclear ribonucleoprotein H3 OS=Homo sapiens GN=HNRNPH3 PE=1 SV=2	50.3996	66.403	NA	NA	NA	NA	NA
HNRNPK	P61978	Heterogeneous nuclear ribonucleoprotein K OS=Homo sapiens GN=HNRNPK PE=1 SV=1	344.777	373.4	599.64	NA	NA	NA	NA
HNRNPL	P14866	Heterogeneous nuclear ribonucleoprotein L OS=Homo sapiens GN=HNRNPL PE=1 SV=2	249.248	127.643	301.708	NA	NA	NA	NA
HNRNPM	P52272	Heterogeneous nuclear ribonucleoprotein M OS=Homo sapiens GN=HNRNPM PE=1 SV=3	101.996	114.166	148.599	NA	NA	NA	NA
HNRNPR	O43390	Heterogeneous nuclear ribonucleoprotein R OS=Homo sapiens GN=HNRNPR PE=1 SV=1	85.9383	116.722	110.452	NA	NA	NA	NA
HNRNPU	Q00839	Heterogeneous nuclear ribonucleoprotein U OS=Homo sapiens GN=HNRNPU PE=1 SV=6	118.093	190.462	672.744	NA	NA	NA	NA
HNRNPUL1	Q9BUJ2	Heterogeneous nuclear ribonucleoprotein U-like protein 1 OS=Homo sapiens GN=HNRNPUL1 PE=1 SV=2	NA	35.8393	NA	NA	NA	NA	NA
HNRNPUL2	Q1KMD3	Heterogeneous nuclear ribonucleoprotein U-like protein 2 OS=Homo sapiens GN=HNRNPUL2 PE=1 SV=1	26.6921	92.3155	109.479	NA	NA	NA	NA
HNRPDL	O14979	Heterogeneous nuclear ribonucleoprotein D-like OS=Homo sapiens GN=HNRPDL PE=1 SV=3	31.0879	108.462	146.624	NA	NA	NA	NA
HOXA5	NA	NA	NA	NA	NA	NA	0.0999	NA	NA
HOXC6	P09630	Homeobox protein Hox-C6 OS=Homo sapiens GN=HOXC6 PE=2 SV=3	NA	56.0672	NA	NA	NA	NA	NA
HPCA	P84074	Neuron-specific calcium-binding protein hippocalcin OS=Homo sapiens GN=HPCA PE=1 SV=2	NA	2.2968	NA	NA	NA	NA	NA
HPCAL1	P37235	Hippocalcin-like protein 1 OS=Homo sapiens GN=HPCAL1 PE=1 SV=3	36.1049	22.3135	25.1427	NA	NA	NA	NA
HPRT1	P00492	Hypoxanthine-guanine phosphoribosyltransferase OS=Homo sapiens GN=HPRT1 PE=1 SV=2	43.005	116.561	239.082	NA	NA	NA	NA
HPX	NA	NA	NA	NA	NA	0.6954	NA	NA	NA
HRAS	P01112	GTPase HRas OS=Homo sapiens GN=HRAS PE=1 SV=1	8.3821	NA	NA	NA	NA	NA	NA
HRNR	Q86YZ3	Hornerin OS=Homo sapiens GN=HRNR PE=1 SV=2	244.47	NA	NA	NA	NA	NA	NA
HRSP12	P52758	Ribonuclease UK114 OS=Homo sapiens GN=HRSP12 PE=1 SV=1	NA	34.6931	NA	NA	NA	NA	NA
HS1BP3	Q53T59	HCLS1-binding protein 3 OS=Homo sapiens GN=HS1BP3 PE=1 SV=1	NA	80.5503	49.3324	NA	NA	NA	NA
HS3ST1	O14792	Heparan sulfate glucosamine 3-O-sulfotransferase 1 OS=Homo sapiens GN=HS3ST1 PE=1 SV=1	NA	1.9895	NA	NA	NA	NA	NA
HSD11B1	P28845	Corticosteroid 11-beta-dehydrogenase isozyme 1 OS=Homo sapiens GN=HSD11B1 PE=1 SV=3	389.019	462.582	634.016	NA	NA	NA	NA
HSD17B10	Q99714	3-hydroxyacyl-CoA dehydrogenase type-2 OS=Homo sapiens GN=HSD17B10 PE=1 SV=3	108.588	99.0259	265.806	NA	NA	NA	NA
HSD17B11	Q8NBQ5	Estradiol 17-beta-dehydrogenase 11 OS=Homo sapiens GN=HSD17B11 PE=1 SV=3	NA	61.625	139.055	NA	NA	NA	NA
HSD17B12	Q53GQ0	Estradiol 17-beta-dehydrogenase 12 OS=Homo sapiens GN=HSD17B12 PE=1 SV=2	258.352	389.362	405.143	NA	NA	NA	NA
HSD17B13	Q7Z5P4	17-beta-hydroxysteroid dehydrogenase 13 OS=Homo sapiens GN=HSD17B13 PE=2 SV=1	NA	129.172	NA	NA	NA	NA	NA
HSD17B2	P37059	Estradiol 17-beta-dehydrogenase 2 OS=Homo sapiens GN=HSD17B2 PE=1 SV=1	NA	33.3756	175.223	NA	NA	NA	NA
HSD17B4	P51659	Peroxisomal multifunctional enzyme type 2 OS=Homo sapiens GN=HSD17B4 PE=1 SV=3	195.836	248.783	757.439	NA	NA	NA	NA
HSDL1	Q3SXM5	Inactive hydroxysteroid dehydrogenase-like protein 1 OS=Homo sapiens GN=HSDL1 PE=1 SV=3	NA	6.4246	NA	NA	NA	NA	NA
HSDL2	Q6YN16	Hydroxysteroid dehydrogenase-like protein 2 OS=Homo sapiens GN=HSDL2 PE=1 SV=1	44.1387	60.8467	78.2912	NA	NA	NA	NA
HSP90AA1	P07900	Heat shock protein HSP 90-alpha OS=Homo sapiens GN=HSP90AA1 PE=1 SV=5	689.377	428.347	1505.68	3.3121	4.4077	NA	5.1296
HSP90AA2	Q14568	Putative heat shock protein HSP 90-alpha A2 OS=Homo sapiens GN=HSP90AA2 PE=1 SV=2	10.2859	2.9828	8.5707	NA	3.8505	NA	NA
HSP90AA4P	Q58FG1	Putative heat shock protein HSP 90-alpha A4 OS=Homo sapiens GN=HSP90AA4P PE=5 SV=1	9.9084	1.5108	56.3047	NA	0.0133	NA	0.0611
HSP90AA5P	Q58FG0	Putative heat shock protein HSP 90-alpha A5 OS=Homo sapiens GN=HSP90AA5P PE=1 SV=1	3.8628	0.8191	3.8412	NA	NA	NA	NA
HSP90AB1	P08238	Heat shock protein HSP 90-beta OS=Homo sapiens GN=HSP90AB1 PE=1 SV=4	723.208	744.603	1349.49	2.7139	4.1793	NA	9.0008
HSP90AB2P	Q58FF8	Putative heat shock protein HSP 90-beta 2 OS=Homo sapiens GN=HSP90AB2P PE=1 SV=2	50.6393	24.5943	450.739	NA	NA	NA	NA
HSP90AB3P	Q58FF7	Putative heat shock protein HSP 90-beta-3 OS=Homo sapiens GN=HSP90AB3P PE=5 SV=1	19.3739	257.094	459.61	NA	NA	NA	NA
HSP90AB4P	Q58FF6	Putative heat shock protein HSP 90-beta 4 OS=Homo sapiens GN=HSP90AB4P PE=5 SV=1	79.8308	79.2819	110.121	NA	NA	NA	NA
HSP90B1	P14625	Endoplasmin OS=Homo sapiens GN=HSP90B1 PE=1 SV=1	944.818	913.116	2008.1	2.2544	3.1204	NA	8.0929
HSP90B2P	Q58FF3	Putative endoplasmin-like protein OS=Homo sapiens GN=HSP90B2P PE=5 SV=1	16.0937	1.2502	18.9941	NA	NA	NA	NA
HSPA13	P48723	Heat shock 70 kDa protein 13 OS=Homo sapiens GN=HSPA13 PE=1 SV=1	NA	39.197	NA	NA	NA	NA	NA
HSPA1A	P08107	Heat shock 70 kDa protein 1A/1B OS=Homo sapiens GN=HSPA1A PE=1 SV=5	158.308	306.77	413.36	0.2304	NA	NA	0.6228
HSPA1L	P34931	Heat shock 70 kDa protein 1-like OS=Homo sapiens GN=HSPA1L PE=1 SV=2	12.3944	22.4097	319.834	0.0259	0.0438	NA	0.0333
HSPA2	P54652	Heat shock-related 70 kDa protein 2 OS=Homo sapiens GN=HSPA2 PE=1 SV=1	94.9782	55.004	103.933	0.8118	6.2366	NA	0.0246
HSPA4	P34932	Heat shock 70 kDa protein 4 OS=Homo sapiens GN=HSPA4 PE=1 SV=4	168.005	191.13	538.977	1.2227	NA	NA	1.6488
HSPA5	P11021	78 kDa glucose-regulated protein OS=Homo sapiens GN=HSPA5 PE=1 SV=2	1694.88	924.422	1939.88	5.2715	9.7125	NA	7.7343
HSPA6	P17066	Heat shock 70 kDa protein 6 OS=Homo sapiens GN=HSPA6 PE=1 SV=2	10.2346	15.3955	16.6955	0.1824	NA	NA	0.0847
HSPA7	P48741	Putative heat shock 70 kDa protein 7 OS=Homo sapiens GN=HSPA7 PE=5 SV=2	12.3983	11.3389	NA	NA	NA	NA	NA
HSPA8	P11142	Heat shock cognate 71 kDa protein OS=Homo sapiens GN=HSPA8 PE=1 SV=1	1134.31	1365.3	3714.27	5.6117	8.1613	NA	12.4607
HSPA9	P38646	Stress-70 protein_ mitochondrial OS=Homo sapiens GN=HSPA9 PE=1 SV=2	638.778	578.242	1107.67	NA	NA	NA	NA
HSPB1	P04792	Heat shock protein beta-1 OS=Homo sapiens GN=HSPB1 PE=1 SV=2	661.833	547.938	816.058	2.3779	1.9918	NA	2.3416
HSPB6	O14558	Heat shock protein beta-6 OS=Homo sapiens GN=HSPB6 PE=1 SV=2	53.6958	51.5273	215.447	NA	NA	NA	NA
HSPB7	Q9UBY9	Heat shock protein beta-7 OS=Homo sapiens GN=HSPB7 PE=1 SV=1	29.8077	NA	NA	NA	NA	NA	NA
HSPD1	P10809	60 kDa heat shock protein_ mitochondrial OS=Homo sapiens GN=HSPD1 PE=1 SV=2	553.708	529.439	1429.37	NA	NA	NA	NA
HSPE1	P61604	10 kDa heat shock protein_ mitochondrial OS=Homo sapiens GN=HSPE1 PE=1 SV=2	103.947	296.796	374.231	0.0416	NA	NA	NA
HSPG2	P98160	Basement membrane-specific heparan sulfate proteoglycan core protein OS=Homo sapiens GN=HSPG2 PE=1 SV=4	NA	368.29	853.56	42.5835	68.1363	67.2672	67.4139
HSPH1	Q92598	Heat shock protein 105 kDa OS=Homo sapiens GN=HSPH1 PE=1 SV=1	NA	101.068	161.401	NA	NA	NA	NA
HTATIP2	Q9BUP3	Oxidoreductase HTATIP2 OS=Homo sapiens GN=HTATIP2 PE=1 SV=2	NA	20.117	38.1193	NA	NA	NA	NA
HTR2C	P28335	5-hydroxytryptamine receptor 2C OS=Homo sapiens GN=HTR2C PE=1 SV=1	NA	1.844	NA	NA	NA	NA	NA
HTR3A	P46098	5-hydroxytryptamine receptor 3A OS=Homo sapiens GN=HTR3A PE=1 SV=1	NA	1.4749	NA	NA	NA	NA	NA
HTRA1	NA	NA	NA	NA	NA	1.2544	1.1053	1.7906	2.1747
HUWE1	Q7Z6Z7	E3 ubiquitin-protein ligase HUWE1 OS=Homo sapiens GN=HUWE1 PE=1 SV=3	NA	220.724	2004.85	NA	NA	NA	NA
HYOU1	Q9Y4L1	Hypoxia up-regulated protein 1 OS=Homo sapiens GN=HYOU1 PE=1 SV=1	329.195	261.96	371.154	0.7511	NA	NA	NA
IAH1	Q2TAA2	Isoamyl acetate-hydrolyzing esterase 1 homolog OS=Homo sapiens GN=IAH1 PE=1 SV=1	125.222	84.6183	103.96	NA	NA	NA	NA
IARS	P41252	Isoleucine--tRNA ligase_ cytoplasmic OS=Homo sapiens GN=IARS PE=1 SV=2	126.835	237.183	414.861	NA	NA	NA	NA
IARS2	Q9NSE4	Isoleucine--tRNA ligase_ mitochondrial OS=Homo sapiens GN=IARS2 PE=1 SV=2	NA	155.716	338.876	NA	NA	NA	NA
ICA1L	Q8NDH6	Islet cell autoantigen 1-like protein OS=Homo sapiens GN=ICA1L PE=2 SV=1	NA	27.7357	NA	NA	NA	NA	NA
ICAM1	P05362	Intercellular adhesion molecule 1 OS=Homo sapiens GN=ICAM1 PE=1 SV=2	NA	NA	37.889	NA	NA	NA	NA
IDE	P14735	Insulin-degrading enzyme OS=Homo sapiens GN=IDE PE=1 SV=4	NA	88.6447	161.93	NA	NA	NA	NA
IDH1	O75874	Isocitrate dehydrogenase [NADP] cytoplasmic OS=Homo sapiens GN=IDH1 PE=1 SV=2	239.783	285.291	465.906	0.3879	1.1525	NA	NA
IDH2	P48735	Isocitrate dehydrogenase [NADP]_ mitochondrial OS=Homo sapiens GN=IDH2 PE=1 SV=2	97.5077	81.0354	159.336	NA	NA	NA	NA
IDH3A	P50213	Isocitrate dehydrogenase [NAD] subunit alpha_ mitochondrial OS=Homo sapiens GN=IDH3A PE=1 SV=1	NA	118.466	163.289	NA	NA	NA	NA
IDH3B	O43837	Isocitrate dehydrogenase [NAD] subunit beta_ mitochondrial OS=Homo sapiens GN=IDH3B PE=1 SV=2	NA	83.051	137.522	NA	NA	NA	NA
IDH3G	P51553	Isocitrate dehydrogenase [NAD] subunit gamma_ mitochondrial OS=Homo sapiens GN=IDH3G PE=1 SV=1	NA	24.1433	NA	NA	NA	NA	NA
IDI1	Q13907	Isopentenyl-diphosphate Delta-isomerase 1 OS=Homo sapiens GN=IDI1 PE=1 SV=2	NA	2.6319	NA	NA	NA	NA	NA
IDI2	Q9BXS1	Isopentenyl-diphosphate Delta-isomerase 2 OS=Homo sapiens GN=IDI2 PE=1 SV=1	NA	118.66	NA	NA	NA	NA	NA
IER3IP1	Q9Y5U9	Immediate early response 3-interacting protein 1 OS=Homo sapiens GN=IER3IP1 PE=1 SV=1	NA	6.9314	45.3638	NA	NA	NA	NA
IFI16	Q16666	Gamma-interferon-inducible protein 16 OS=Homo sapiens GN=IFI16 PE=1 SV=3	NA	51.7225	NA	NA	NA	NA	NA
IFI35	P80217	Interferon-induced 35 kDa protein OS=Homo sapiens GN=IFI35 PE=1 SV=5	NA	8.5888	NA	NA	NA	NA	NA
IFIH1	Q9BYX4	Interferon-induced helicase C domain-containing protein 1 OS=Homo sapiens GN=IFIH1 PE=1 SV=3	NA	3.2957	NA	NA	NA	NA	NA
IFIT5	Q13325	Interferon-induced protein with tetratricopeptide repeats 5 OS=Homo sapiens GN=IFIT5 PE=1 SV=1	NA	251.095	52.3735	NA	NA	NA	NA
IFNA1	NA	NA	NA	NA	NA	NA	0.1911	NA	NA
IFT88	Q13099	Intraflagellar transport protein 88 homolog OS=Homo sapiens GN=IFT88 PE=2 SV=2	57.3503	NA	NA	NA	NA	NA	NA
IGF2BP1	Q9NZI8	Insulin-like growth factor 2 mRNA-binding protein 1 OS=Homo sapiens GN=IGF2BP1 PE=1 SV=2	34.8772	39.5238	55.702	NA	NA	NA	NA
IGF2BP2	Q9Y6M1	Insulin-like growth factor 2 mRNA-binding protein 2 OS=Homo sapiens GN=IGF2BP2 PE=1 SV=2	164.9	272.932	171.96	NA	NA	NA	NA
IGF2BP3	O00425	Insulin-like growth factor 2 mRNA-binding protein 3 OS=Homo sapiens GN=IGF2BP3 PE=1 SV=2	34.9648	8.993	43.2582	NA	NA	NA	NA
IGF2R	P11717	Cation-independent mannose-6-phosphate receptor OS=Homo sapiens GN=IGF2R PE=1 SV=3	76.0178	174.181	373.984	NA	NA	NA	NA
IGFBP2	NA	NA	NA	NA	NA	NA	1.3867	NA	1.4424
IGFBP3	P17936	Insulin-like growth factor-binding protein 3 OS=Homo sapiens GN=IGFBP3 PE=1 SV=2	NA	NA	17.5034	0.8351	0.253	1.3043	1.2932
IGFBP4	NA	NA	NA	NA	NA	NA	0.7212	NA	NA
IGFBP5	P24593	Insulin-like growth factor-binding protein 5 OS=Homo sapiens GN=IGFBP5 PE=1 SV=1	16.1739	54.332	91.6837	0.5327	0.3224	NA	NA
IGFBP6	NA	NA	NA	NA	NA	NA	NA	NA	0.5015
IGFBP7	Q16270	Insulin-like growth factor-binding protein 7 OS=Homo sapiens GN=IGFBP7 PE=1 SV=1	NA	62.7064	65.9844	3.086	1.4886	4.9196	5.2675
IGKC	P01834	Ig kappa chain C region OS=Homo sapiens GN=IGKC PE=1 SV=1	NA	65.5168	NA	NA	NA	NA	NA
IGLC2	P0CG05	Ig lambda-2 chain C regions OS=Homo sapiens GN=IGLC2 PE=1 SV=1	53.0938	NA	NA	NA	NA	NA	NA
IKBIP	Q70UQ0	Inhibitor of nuclear factor kappa-B kinase-interacting protein OS=Homo sapiens GN=IKBIP PE=1 SV=1	321.947	450.191	600.24	NA	NA	NA	NA
IKBKG	Q9Y6K9	NF-kappa-B essential modulator OS=Homo sapiens GN=IKBKG PE=1 SV=2	12.636	NA	215.683	NA	NA	NA	NA
IL27	Q8NEV9	Interleukin-27 subunit alpha OS=Homo sapiens GN=IL27 PE=1 SV=2	NA	1.0086	NA	NA	NA	NA	NA
ILDR2	Q71H61	Immunoglobulin-like domain-containing receptor 2 OS=Homo sapiens GN=ILDR2 PE=2 SV=1	16.6769	NA	NA	NA	NA	NA	NA
ILF2	Q12905	Interleukin enhancer-binding factor 2 OS=Homo sapiens GN=ILF2 PE=1 SV=2	NA	197.071	354.979	NA	NA	NA	NA
ILF3	Q12906	Interleukin enhancer-binding factor 3 OS=Homo sapiens GN=ILF3 PE=1 SV=3	95.9437	173.182	416.58	NA	NA	NA	NA
ILK	Q13418	Integrin-linked protein kinase OS=Homo sapiens GN=ILK PE=1 SV=2	135.846	190.756	275.094	NA	NA	NA	NA
ILVBL	A1L0T0	Acetolactate synthase-like protein OS=Homo sapiens GN=ILVBL PE=1 SV=2	NA	125.053	309.453	NA	NA	NA	NA
IMMT	Q16891	Mitochondrial inner membrane protein OS=Homo sapiens GN=IMMT PE=1 SV=1	NA	82.3341	155.67	NA	NA	NA	NA
IMPA1	P29218	Inositol monophosphatase 1 OS=Homo sapiens GN=IMPA1 PE=1 SV=1	21.7092	NA	86.5712	NA	NA	NA	NA
IMPAD1	Q9NX62	Inositol monophosphatase 3 OS=Homo sapiens GN=IMPAD1 PE=1 SV=1	NA	45.2459	102.4	NA	NA	NA	NA
IMPDH1	P20839	Inosine-5'-monophosphate dehydrogenase 1 OS=Homo sapiens GN=IMPDH1 PE=1 SV=2	NA	NA	107.149	NA	NA	NA	NA
IMPDH2	P12268	Inosine-5'-monophosphate dehydrogenase 2 OS=Homo sapiens GN=IMPDH2 PE=1 SV=2	78.8312	186.161	482.337	NA	NA	NA	NA
IMPG2	Q9BZV3	Interphotoreceptor matrix proteoglycan 2 OS=Homo sapiens GN=IMPG2 PE=1 SV=3	NA	14.8444	NA	NA	NA	NA	NA
Importin	A8MYJ9	Importin subunit alpha-2-like protein OS=Homo sapiens PE=2 SV=2	116.105	NA	NA	NA	NA	NA	NA
INA	Q16352	Alpha-internexin OS=Homo sapiens GN=INA PE=1 SV=2	36.4537	7.863	2.4076	0.0037	NA	NA	NA
INF2	Q27J81	Inverted formin-2 OS=Homo sapiens GN=INF2 PE=1 SV=2	NA	74.052	NA	NA	NA	NA	NA
INPP5B	P32019	Type II inositol 1_4_5-trisphosphate 5-phosphatase OS=Homo sapiens GN=INPP5B PE=1 SV=4	NA	39.4467	NA	NA	NA	NA	NA
INSL3	P51460	Insulin-like 3 OS=Homo sapiens GN=INSL3 PE=1 SV=2	NA	1.9928	NA	NA	NA	NA	NA
INSL4	Q14641	Early placenta insulin-like peptide OS=Homo sapiens GN=INSL4 PE=1 SV=1	NA	NA	2.932	NA	NA	NA	NA
INTS10	Q9NVR2	Integrator complex subunit 10 OS=Homo sapiens GN=INTS10 PE=1 SV=2	175.324	NA	NA	NA	NA	NA	NA
IPO4	Q8TEX9	Importin-4 OS=Homo sapiens GN=IPO4 PE=1 SV=2	41.0524	75.7835	128.924	NA	NA	NA	NA
IPO5	O00410	Importin-5 OS=Homo sapiens GN=IPO5 PE=1 SV=4	192.836	198.677	386.35	NA	NA	NA	NA
IPO7	O95373	Importin-7 OS=Homo sapiens GN=IPO7 PE=1 SV=1	128.172	238.462	298.429	NA	NA	NA	NA
IPO9	Q96P70	Importin-9 OS=Homo sapiens GN=IPO9 PE=1 SV=3	NA	38.4865	215.172	NA	NA	NA	NA
IQGAP1	P46940	Ras GTPase-activating-like protein IQGAP1 OS=Homo sapiens GN=IQGAP1 PE=1 SV=1	414.894	505.331	1112.91	NA	NA	NA	NA
IQGAP2	Q13576	Ras GTPase-activating-like protein IQGAP2 OS=Homo sapiens GN=IQGAP2 PE=1 SV=4	NA	NA	260.844	NA	NA	NA	NA
IQGAP3	Q86VI3	Ras GTPase-activating-like protein IQGAP3 OS=Homo sapiens GN=IQGAP3 PE=1 SV=2	NA	NA	219.768	NA	NA	NA	NA
IRF3	Q14653	Interferon regulatory factor 3 OS=Homo sapiens GN=IRF3 PE=1 SV=1	NA	NA	5.5341	NA	NA	NA	NA
ISLR	NA	NA	NA	NA	NA	0.4251	NA	NA	NA
ISOC1	Q96CN7	Isochorismatase domain-containing protein 1 OS=Homo sapiens GN=ISOC1 PE=1 SV=3	NA	25.5258	NA	NA	NA	NA	NA
ISOC2	Q96AB3	Isochorismatase domain-containing protein 2_ mitochondrial OS=Homo sapiens GN=ISOC2 PE=1 SV=1	NA	27.9513	NA	NA	NA	NA	NA
ITGA1	P56199	Integrin alpha-1 OS=Homo sapiens GN=ITGA1 PE=1 SV=2	NA	81.2396	118.626	NA	NA	NA	NA
ITGA2	P17301	Integrin alpha-2 OS=Homo sapiens GN=ITGA2 PE=1 SV=1	188.544	280.587	570.656	NA	NA	NA	NA
ITGA5	P08648	Integrin alpha-5 OS=Homo sapiens GN=ITGA5 PE=1 SV=2	NA	110.145	89.1928	NA	NA	NA	NA
ITGA6	P23229	Integrin alpha-6 OS=Homo sapiens GN=ITGA6 PE=1 SV=4	43.5284	NA	NA	NA	NA	NA	NA
ITGAV	P06756	Integrin alpha-V OS=Homo sapiens GN=ITGAV PE=1 SV=2	424.774	171.669	202.762	NA	NA	NA	NA
ITGB1	P05556	Integrin beta-1 OS=Homo sapiens GN=ITGB1 PE=1 SV=2	336.818	480.961	938.227	NA	NA	NA	NA
ITGB5	P18084	Integrin beta-5 OS=Homo sapiens GN=ITGB5 PE=1 SV=1	NA	74.1631	NA	NA	NA	NA	NA
ITGB7	P26010	Integrin beta-7 OS=Homo sapiens GN=ITGB7 PE=1 SV=1	NA	47.9578	NA	NA	NA	NA	NA
ITIH2	P19823	Inter-alpha-trypsin inhibitor heavy chain H2 OS=Homo sapiens GN=ITIH2 PE=1 SV=2	NA	152.569	314.6	4.4887	NA	10.9677	NA
ITM2B	Q9Y287	Integral membrane protein 2B OS=Homo sapiens GN=ITM2B PE=1 SV=1	NA	30.2422	NA	NA	NA	NA	NA
ITPR1	Q14643	Inositol 1_4_5-trisphosphate receptor type 1 OS=Homo sapiens GN=ITPR1 PE=1 SV=2	NA	114.272	NA	NA	NA	NA	NA
ITSN1	Q15811	Intersectin-1 OS=Homo sapiens GN=ITSN1 PE=1 SV=3	332.041	25.3422	NA	NA	NA	NA	NA
IVD	P26440	Isovaleryl-CoA dehydrogenase_ mitochondrial OS=Homo sapiens GN=IVD PE=1 SV=1	NA	55.9011	102.659	NA	NA	NA	NA
IWS1	Q96ST2	Protein IWS1 homolog OS=Homo sapiens GN=IWS1 PE=1 SV=2	362.139	NA	NA	NA	NA	NA	NA
IZUMO3	Q5VZ72	Izumo sperm-egg fusion protein 3 OS=Homo sapiens GN=IZUMO3 PE=2 SV=4	NA	9.2015	NA	NA	NA	NA	NA
JAGN1	Q8N5M9	Protein jagunal homolog 1 OS=Homo sapiens GN=JAGN1 PE=1 SV=1	NA	53.9042	80.6622	NA	NA	NA	NA
JARID2	Q92833	Protein Jumonji OS=Homo sapiens GN=JARID2 PE=1 SV=2	62.7526	52.7823	NA	NA	NA	NA	NA
JUP	P14923	Junction plakoglobin OS=Homo sapiens GN=JUP PE=1 SV=3	NA	60.5349	206.324	NA	NA	NA	NA
KALRN	O60229	Kalirin OS=Homo sapiens GN=KALRN PE=1 SV=2	35.0246	NA	NA	NA	NA	NA	NA
KANK2	Q63ZY3	KN motif and ankyrin repeat domain-containing protein 2 OS=Homo sapiens GN=KANK2 PE=1 SV=1	130.631	89.8403	157.592	NA	NA	NA	NA
KARS	Q15046	Lysine--tRNA ligase OS=Homo sapiens GN=KARS PE=1 SV=3	102.701	134.743	277.481	NA	NA	NA	NA
KAT2A	Q92830	Histone acetyltransferase KAT2A OS=Homo sapiens GN=KAT2A PE=1 SV=3	130.024	NA	NA	NA	NA	NA	NA
KATNAL2	Q8IYT4	Katanin p60 ATPase-containing subunit A-like 2 OS=Homo sapiens GN=KATNAL2 PE=2 SV=3	NA	151.023	335.346	NA	NA	NA	NA
KCMF1	Q9P0J7	E3 ubiquitin-protein ligase KCMF1 OS=Homo sapiens GN=KCMF1 PE=1 SV=2	NA	9.5046	NA	NA	NA	NA	NA
KCNG1	Q9UIX4	Potassium voltage-gated channel subfamily G member 1 OS=Homo sapiens GN=KCNG1 PE=2 SV=1	NA	5.145	NA	NA	NA	NA	NA
KCNIP3	Q9Y2W7	Calsenilin OS=Homo sapiens GN=KCNIP3 PE=1 SV=1	378.287	NA	NA	NA	NA	NA	NA
KCNIP4	Q6PIL6	Kv channel-interacting protein 4 OS=Homo sapiens GN=KCNIP4 PE=1 SV=1	9.7373	NA	NA	NA	NA	NA	NA
KCNJ9	NA	NA	NA	NA	NA	NA	0.1136	NA	NA
KCNK1	O00180	Potassium channel subfamily K member 1 OS=Homo sapiens GN=KCNK1 PE=1 SV=1	NA	1.698	NA	NA	NA	NA	NA
KCNS1	Q96KK3	Potassium voltage-gated channel subfamily S member 1 OS=Homo sapiens GN=KCNS1 PE=2 SV=2	NA	2.2056	NA	NA	NA	NA	NA
KCTD12	Q96CX2	BTB/POZ domain-containing protein KCTD12 OS=Homo sapiens GN=KCTD12 PE=1 SV=1	NA	97.5697	116.235	NA	NA	NA	0.1246
KCTD16	Q68DU8	BTB/POZ domain-containing protein KCTD16 OS=Homo sapiens GN=KCTD16 PE=2 SV=1	25.7686	5.999	NA	NA	NA	NA	NA
KCTD20	Q7Z5Y7	BTB/POZ domain-containing protein KCTD20 OS=Homo sapiens GN=KCTD20 PE=1 SV=1	NA	NA	61.4548	NA	NA	NA	NA
KCTD8	Q6ZWB6	BTB/POZ domain-containing protein KCTD8 OS=Homo sapiens GN=KCTD8 PE=2 SV=1	2.805	NA	NA	NA	NA	NA	NA
KDELC2	Q7Z4H8	KDEL motif-containing protein 2 OS=Homo sapiens GN=KDELC2 PE=1 SV=2	81.687	37.147	108.085	NA	NA	NA	NA
KDELR1	P24390	ER lumen protein retaining receptor 1 OS=Homo sapiens GN=KDELR1 PE=1 SV=1	NA	NA	127.14	NA	NA	NA	NA
KDELR2	P33947	ER lumen protein retaining receptor 2 OS=Homo sapiens GN=KDELR2 PE=1 SV=1	20.8562	NA	7.5332	NA	NA	NA	NA
KDM2B	Q8NHM5	Lysine-specific demethylase 2B OS=Homo sapiens GN=KDM2B PE=1 SV=1	31.4626	NA	NA	NA	NA	NA	NA
KDM3B	Q7LBC6	Lysine-specific demethylase 3B OS=Homo sapiens GN=KDM3B PE=1 SV=2	744.403	NA	NA	NA	NA	NA	NA
KDSR	Q06136	3-ketodihydrosphingosine reductase OS=Homo sapiens GN=KDSR PE=1 SV=1	28.9344	74.4537	86.9274	NA	NA	NA	NA
KHDRBS1	Q07666	KH domain-containing_ RNA-binding_ signal transduction-associated protein 1 OS=Homo sapiens GN=KHDRBS1 PE=1 SV=1	189.702	81.704	122.927	NA	NA	NA	NA
KHSRP	Q92945	Far upstream element-binding protein 2 OS=Homo sapiens GN=KHSRP PE=1 SV=4	NA	47.8228	NA	NA	NA	NA	NA
KIAA0101	Q15004	PCNA-associated factor OS=Homo sapiens GN=KIAA0101 PE=1 SV=1	6.9037	NA	NA	NA	NA	0.8611	NA
KIAA0196	Q12768	WASH complex subunit strumpellin OS=Homo sapiens GN=KIAA0196 PE=1 SV=1	135.887	35.6811	175.507	NA	NA	NA	NA
KIAA0556	O60303	Uncharacterized protein KIAA0556 OS=Homo sapiens GN=KIAA0556 PE=1 SV=4	NA	5.3155	NA	NA	NA	NA	NA
KIAA0922	A2VDJ0	Transmembrane protein 131-like OS=Homo sapiens GN=KIAA0922 PE=1 SV=2	NA	20.2488	NA	NA	NA	NA	NA
KIAA1033	Q2M389	WASH complex subunit 7 OS=Homo sapiens GN=KIAA1033 PE=1 SV=2	NA	82.7006	123.618	NA	NA	NA	NA
KIAA1257	Q9ULG3	Uncharacterized protein KIAA1257 OS=Homo sapiens GN=KIAA1257 PE=2 SV=2	NA	4.0878	NA	NA	NA	NA	NA
KIAA1328	Q86T90	Uncharacterized protein KIAA1328 OS=Homo sapiens GN=KIAA1328 PE=1 SV=2	NA	14.8092	NA	NA	NA	NA	NA
KIAA1551	Q9HCM1	Uncharacterized protein KIAA1551 OS=Homo sapiens GN=KIAA1551 PE=1 SV=3	NA	175.056	NA	NA	NA	NA	NA
KIAA1614	Q5VZ46	Uncharacterized protein KIAA1614 OS=Homo sapiens GN=KIAA1614 PE=2 SV=3	NA	657.06	NA	NA	NA	NA	NA
KIAA1755	Q5JYT7	Uncharacterized protein KIAA1755 OS=Homo sapiens GN=KIAA1755 PE=2 SV=2	89.5824	NA	NA	NA	NA	NA	NA
KIAA1958	Q8N8K9	Uncharacterized protein KIAA1958 OS=Homo sapiens GN=KIAA1958 PE=1 SV=1	47.0357	NA	NA	NA	NA	NA	NA
KIDINS220	Q9ULH0	Kinase D-interacting substrate of 220 kDa OS=Homo sapiens GN=KIDINS220 PE=1 SV=3	209.934	20.1456	NA	NA	NA	NA	NA
KIF15	Q9NS87	Kinesin-like protein KIF15 OS=Homo sapiens GN=KIF15 PE=1 SV=1	140.995	26.9293	NA	NA	NA	NA	NA
KIF16B	Q96L93	Kinesin-like protein KIF16B OS=Homo sapiens GN=KIF16B PE=1 SV=2	23.7606	NA	NA	NA	NA	NA	NA
KIF18A	Q8NI77	Kinesin-like protein KIF18A OS=Homo sapiens GN=KIF18A PE=1 SV=2	NA	4.3129	NA	NA	NA	NA	NA
KIF21B	O75037	Kinesin-like protein KIF21B OS=Homo sapiens GN=KIF21B PE=1 SV=2	NA	303.503	NA	NA	NA	NA	NA
KIF27	Q86VH2	Kinesin-like protein KIF27 OS=Homo sapiens GN=KIF27 PE=2 SV=1	129.603	NA	NA	NA	NA	NA	NA
KIF2A	O00139	Kinesin-like protein KIF2A OS=Homo sapiens GN=KIF2A PE=1 SV=3	17.0855	19.5981	9.8776	NA	NA	NA	NA
KIF3B	NA	NA	NA	NA	NA	NA	3.84	NA	NA
KIF3C	O14782	Kinesin-like protein KIF3C OS=Homo sapiens GN=KIF3C PE=1 SV=3	242.308	NA	NA	NA	NA	NA	NA
KIF5A	Q12840	Kinesin heavy chain isoform 5A OS=Homo sapiens GN=KIF5A PE=1 SV=2	40.5323	281.394	NA	5.4477	NA	NA	NA
KIF5B	P33176	Kinesin-1 heavy chain OS=Homo sapiens GN=KIF5B PE=1 SV=1	261.595	93.2497	175.92	0.25	NA	NA	NA
KIF5C	O60282	Kinesin heavy chain isoform 5C OS=Homo sapiens GN=KIF5C PE=1 SV=1	65.5841	11.236	NA	NA	NA	NA	NA
KLC1	Q07866	Kinesin light chain 1 OS=Homo sapiens GN=KLC1 PE=1 SV=2	109.772	147.826	303.635	NA	NA	NA	NA
KLC2	Q9H0B6	Kinesin light chain 2 OS=Homo sapiens GN=KLC2 PE=1 SV=1	237.9	28.4202	103.727	NA	NA	NA	NA
KLC4	Q9NSK0	Kinesin light chain 4 OS=Homo sapiens GN=KLC4 PE=1 SV=3	NA	10.2245	NA	NA	NA	NA	NA
KLHL20	Q9Y2M5	Kelch-like protein 20 OS=Homo sapiens GN=KLHL20 PE=1 SV=4	65.8672	NA	NA	NA	NA	NA	NA
KLHL7	Q8IXQ5	Kelch-like protein 7 OS=Homo sapiens GN=KLHL7 PE=1 SV=2	NA	109.737	NA	NA	NA	NA	NA
KPNA1	P52294	Importin subunit alpha-1 OS=Homo sapiens GN=KPNA1 PE=1 SV=3	NA	46.504	NA	NA	NA	NA	NA
KPNA2	P52292	Importin subunit alpha-2 OS=Homo sapiens GN=KPNA2 PE=1 SV=1	NA	NA	98.9103	NA	NA	NA	NA
KPNA3	O00505	Importin subunit alpha-3 OS=Homo sapiens GN=KPNA3 PE=1 SV=2	NA	98.3239	NA	NA	NA	NA	NA
KPNA5	O15131	Importin subunit alpha-6 OS=Homo sapiens GN=KPNA5 PE=1 SV=2	NA	5.5795	5.8258	NA	NA	NA	NA
KPNA6	O60684	Importin subunit alpha-7 OS=Homo sapiens GN=KPNA6 PE=1 SV=1	NA	20.6704	123.945	NA	NA	NA	NA
KPNB1	Q14974	Importin subunit beta-1 OS=Homo sapiens GN=KPNB1 PE=1 SV=2	400.848	463.235	900.321	NA	NA	NA	NA
KRAS	P01116	GTPase KRas OS=Homo sapiens GN=KRAS PE=1 SV=1	NA	NA	21.2557	NA	NA	NA	NA
KRT1	P04264	Keratin_ type II cytoskeletal 1 OS=Homo sapiens GN=KRT1 PE=1 SV=6	995.393	1614.58	3538.3	NA	NA	NA	NA
KRT10	P13645	Keratin_ type I cytoskeletal 10 OS=Homo sapiens GN=KRT10 PE=1 SV=6	753.765	1578.94	2966.43	NA	NA	NA	NA
KRT12	Q99456	Keratin_ type I cytoskeletal 12 OS=Homo sapiens GN=KRT12 PE=1 SV=1	48.1323	11.5404	15.2307	NA	NA	NA	NA
KRT121P	A6NCN2	Keratin-81-like protein KRT121P OS=Homo sapiens GN=KRT121P PE=5 SV=4	NA	NA	15.9041	NA	NA	NA	NA
KRT13	P13646	Keratin_ type I cytoskeletal 13 OS=Homo sapiens GN=KRT13 PE=1 SV=4	28.0562	22.2931	31.6745	NA	NA	NA	NA
KRT14	P02533	Keratin_ type I cytoskeletal 14 OS=Homo sapiens GN=KRT14 PE=1 SV=4	100.399	347.093	643.309	NA	NA	NA	NA
KRT15	P19012	Keratin_ type I cytoskeletal 15 OS=Homo sapiens GN=KRT15 PE=1 SV=3	35.5152	5.9146	30.7293	NA	NA	NA	NA
KRT16	P08779	Keratin_ type I cytoskeletal 16 OS=Homo sapiens GN=KRT16 PE=1 SV=4	10.9862	304.351	919.781	NA	NA	NA	NA
KRT17	Q04695	Keratin_ type I cytoskeletal 17 OS=Homo sapiens GN=KRT17 PE=1 SV=2	11.8652	110.716	324.628	NA	NA	NA	NA
KRT18	P05783	Keratin_ type I cytoskeletal 18 OS=Homo sapiens GN=KRT18 PE=1 SV=2	NA	3.7411	14.6285	NA	NA	NA	NA
KRT19	P08727	Keratin_ type I cytoskeletal 19 OS=Homo sapiens GN=KRT19 PE=1 SV=4	4.4054	5.112	585.732	NA	NA	NA	NA
KRT2	P35908	Keratin_ type II cytoskeletal 2 epidermal OS=Homo sapiens GN=KRT2 PE=1 SV=2	524.43	984.078	2130.4	NA	NA	NA	NA
KRT20	P35900	Keratin_ type I cytoskeletal 20 OS=Homo sapiens GN=KRT20 PE=1 SV=1	NA	2.261	8.2354	NA	NA	NA	NA
KRT222	Q8N1A0	Keratin-like protein KRT222 OS=Homo sapiens GN=KRT222 PE=2 SV=1	NA	0.707	72.9916	NA	NA	NA	NA
KRT23	Q9C075	Keratin_ type I cytoskeletal 23 OS=Homo sapiens GN=KRT23 PE=1 SV=2	NA	4.1636	NA	NA	NA	NA	NA
KRT24	Q2M2I5	Keratin_ type I cytoskeletal 24 OS=Homo sapiens GN=KRT24 PE=1 SV=1	1.9666	6.5918	23.1586	NA	NA	NA	NA
KRT25	Q7Z3Z0	Keratin_ type I cytoskeletal 25 OS=Homo sapiens GN=KRT25 PE=1 SV=1	5.1977	1.767	26.9821	NA	NA	NA	NA
KRT26	Q7Z3Y9	Keratin_ type I cytoskeletal 26 OS=Homo sapiens GN=KRT26 PE=1 SV=2	NA	3.0665	6.9947	NA	NA	NA	NA
KRT27	Q7Z3Y8	Keratin_ type I cytoskeletal 27 OS=Homo sapiens GN=KRT27 PE=1 SV=2	29.6164	37.0836	2.3217	NA	NA	NA	NA
KRT28	Q7Z3Y7	Keratin_ type I cytoskeletal 28 OS=Homo sapiens GN=KRT28 PE=1 SV=2	14.9569	5.1608	19.3593	NA	NA	NA	NA
KRT3	P12035	Keratin_ type II cytoskeletal 3 OS=Homo sapiens GN=KRT3 PE=1 SV=3	36.0106	6.781	18.3815	NA	NA	NA	NA
KRT31	Q15323	Keratin_ type I cuticular Ha1 OS=Homo sapiens GN=KRT31 PE=2 SV=3	NA	2.3186	29.4852	NA	NA	NA	NA
KRT32	Q14532	Keratin_ type I cuticular Ha2 OS=Homo sapiens GN=KRT32 PE=1 SV=3	70.6341	42.3026	886.922	NA	NA	NA	NA
KRT33A	O76009	Keratin_ type I cuticular Ha3-I OS=Homo sapiens GN=KRT33A PE=2 SV=2	NA	127.525	NA	NA	NA	NA	NA
KRT33B	Q14525	Keratin_ type I cuticular Ha3-II OS=Homo sapiens GN=KRT33B PE=2 SV=3	47.0774	1.7855	NA	NA	NA	NA	NA
KRT35	Q92764	Keratin_ type I cuticular Ha5 OS=Homo sapiens GN=KRT35 PE=2 SV=5	NA	7.4116	4.268	NA	NA	NA	NA
KRT36	O76013	Keratin_ type I cuticular Ha6 OS=Homo sapiens GN=KRT36 PE=1 SV=1	3.0335	4.5598	1.6804	NA	NA	NA	NA
KRT37	O76014	Keratin_ type I cuticular Ha7 OS=Homo sapiens GN=KRT37 PE=2 SV=3	18.8903	2.662	2.2996	NA	NA	NA	NA
KRT38	O76015	Keratin_ type I cuticular Ha8 OS=Homo sapiens GN=KRT38 PE=2 SV=3	17.2441	NA	12.5779	NA	NA	NA	NA
KRT39	Q6A163	Keratin_ type I cytoskeletal 39 OS=Homo sapiens GN=KRT39 PE=1 SV=2	NA	1.2282	NA	NA	NA	NA	NA
KRT4	P19013	Keratin_ type II cytoskeletal 4 OS=Homo sapiens GN=KRT4 PE=1 SV=4	61.053	36.3327	39.5522	NA	NA	NA	NA
KRT5	P13647	Keratin_ type II cytoskeletal 5 OS=Homo sapiens GN=KRT5 PE=1 SV=3	98.5765	405.337	798.787	NA	0.0868	NA	NA
KRT6A	P02538	Keratin_ type II cytoskeletal 6A OS=Homo sapiens GN=KRT6A PE=1 SV=3	1.8893	110.169	219.616	NA	0.3145	NA	NA
KRT6B	P04259	Keratin_ type II cytoskeletal 6B OS=Homo sapiens GN=KRT6B PE=1 SV=5	62.7591	293.644	223.281	NA	NA	NA	NA
KRT6C	P48668	Keratin_ type II cytoskeletal 6C OS=Homo sapiens GN=KRT6C PE=1 SV=3	NA	1.824	92.7268	NA	NA	NA	NA
KRT7	P08729	Keratin_ type II cytoskeletal 7 OS=Homo sapiens GN=KRT7 PE=1 SV=5	21.448	2.7007	27.5221	0.4847	NA	NA	NA
KRT71	Q3SY84	Keratin_ type II cytoskeletal 71 OS=Homo sapiens GN=KRT71 PE=1 SV=3	NA	11.8167	18.9878	NA	NA	NA	NA
KRT72	Q14CN4	Keratin_ type II cytoskeletal 72 OS=Homo sapiens GN=KRT72 PE=1 SV=2	NA	2.347	7.3412	NA	NA	NA	NA
KRT73	Q86Y46	Keratin_ type II cytoskeletal 73 OS=Homo sapiens GN=KRT73 PE=1 SV=1	NA	8.304	10.7661	NA	NA	NA	NA
KRT74	Q7RTS7	Keratin_ type II cytoskeletal 74 OS=Homo sapiens GN=KRT74 PE=1 SV=2	NA	6.3022	135.75	NA	NA	NA	NA
KRT75	O95678	Keratin_ type II cytoskeletal 75 OS=Homo sapiens GN=KRT75 PE=1 SV=2	33.0655	2.6781	32.2077	NA	NA	NA	NA
KRT76	Q01546	Keratin_ type II cytoskeletal 2 oral OS=Homo sapiens GN=KRT76 PE=1 SV=2	107.091	60.2696	214.122	NA	NA	NA	NA
KRT77	Q7Z794	Keratin_ type II cytoskeletal 1b OS=Homo sapiens GN=KRT77 PE=1 SV=3	6.098	33.5323	50.3842	NA	NA	NA	NA
KRT78	Q8N1N4	Keratin_ type II cytoskeletal 78 OS=Homo sapiens GN=KRT78 PE=2 SV=2	70.5594	30.9052	84.1757	NA	0.0416	NA	NA
KRT79	Q5XKE5	Keratin_ type II cytoskeletal 79 OS=Homo sapiens GN=KRT79 PE=1 SV=2	24.8975	5.733	114.903	NA	NA	NA	NA
KRT8	P05787	Keratin_ type II cytoskeletal 8 OS=Homo sapiens GN=KRT8 PE=1 SV=7	218.653	50.2697	143.404	0.016	NA	NA	NA
KRT80	Q6KB66	Keratin_ type II cytoskeletal 80 OS=Homo sapiens GN=KRT80 PE=1 SV=2	NA	NA	24.6415	NA	NA	NA	NA
KRT81	Q14533	Keratin_ type II cuticular Hb1 OS=Homo sapiens GN=KRT81 PE=1 SV=3	NA	7.5481	57.712	NA	0.0094	NA	NA
KRT83	P78385	Keratin_ type II cuticular Hb3 OS=Homo sapiens GN=KRT83 PE=1 SV=2	63.4533	NA	38.1058	NA	NA	NA	NA
KRT84	Q9NSB2	Keratin_ type II cuticular Hb4 OS=Homo sapiens GN=KRT84 PE=1 SV=2	53.3325	8.7031	54.8137	0.0453	0.3526	NA	NA
KRT85	P78386	Keratin_ type II cuticular Hb5 OS=Homo sapiens GN=KRT85 PE=1 SV=1	32.8532	1.9118	9.4443	NA	0.1089	NA	NA
KRT86	O43790	Keratin_ type II cuticular Hb6 OS=Homo sapiens GN=KRT86 PE=1 SV=1	50.4432	NA	NA	NA	NA	NA	NA
KRT9	P35527	Keratin_ type I cytoskeletal 9 OS=Homo sapiens GN=KRT9 PE=1 SV=3	1166.24	1743.49	3263.32	1.5957	NA	NA	NA
KRTCAP2	Q8N6L1	Keratinocyte-associated protein 2 OS=Homo sapiens GN=KRTCAP2 PE=1 SV=1	NA	93.1481	168.429	NA	NA	NA	NA
KTN1	Q86UP2	Kinectin OS=Homo sapiens GN=KTN1 PE=1 SV=1	802.505	NA	NA	NA	NA	NA	NA
KYNU	Q16719	Kynureninase OS=Homo sapiens GN=KYNU PE=1 SV=1	NA	40.998	NA	NA	NA	NA	NA
L1TD1	Q5T7N2	LINE-1 type transposase domain-containing protein 1 OS=Homo sapiens GN=L1TD1 PE=1 SV=1	113.597	2.2212	8.9346	NA	NA	NA	NA
L3HYPDH	Q96EM0	Trans-L-3-hydroxyproline dehydratase OS=Homo sapiens GN=L3HYPDH PE=1 SV=2	NA	32.7088	NA	NA	NA	NA	NA
LACC1	Q8IV20	Laccase domain-containing protein 1 OS=Homo sapiens GN=LACC1 PE=1 SV=1	NA	103.545	NA	NA	NA	NA	NA
LACTB	P83111	Serine beta-lactamase-like protein LACTB_ mitochondrial OS=Homo sapiens GN=LACTB PE=1 SV=2	NA	76.7008	227.404	NA	NA	NA	NA
LACTB2	Q53H82	Beta-lactamase-like protein 2 OS=Homo sapiens GN=LACTB2 PE=1 SV=2	NA	82.0596	133.019	NA	NA	NA	NA
LAMA2	P24043	Laminin subunit alpha-2 OS=Homo sapiens GN=LAMA2 PE=1 SV=4	NA	56.8865	NA	14.5735	NA	NA	41.2126
LAMA4	NA	NA	NA	NA	NA	5.2489	NA	NA	NA
LAMB1	P07942	Laminin subunit beta-1 OS=Homo sapiens GN=LAMB1 PE=1 SV=2	NA	140.802	240.499	NA	NA	NA	NA
LAMC1	P11047	Laminin subunit gamma-1 OS=Homo sapiens GN=LAMC1 PE=1 SV=3	617.179	128.459	237.471	5.6575	3.7828	NA	22.3256
LAMP1	P11279	Lysosome-associated membrane glycoprotein 1 OS=Homo sapiens GN=LAMP1 PE=1 SV=3	338.105	361.54	1010	NA	NA	NA	NA
LAMP2	P13473	Lysosome-associated membrane glycoprotein 2 OS=Homo sapiens GN=LAMP2 PE=1 SV=2	270.445	127.978	689.988	NA	NA	NA	NA
LAMTOR1	Q6IAA8	Ragulator complex protein LAMTOR1 OS=Homo sapiens GN=LAMTOR1 PE=1 SV=2	44.7162	79.8069	74.2712	NA	NA	NA	NA
LAMTOR2	Q9Y2Q5	Ragulator complex protein LAMTOR2 OS=Homo sapiens GN=LAMTOR2 PE=1 SV=1	NA	56.2102	144.822	NA	NA	NA	NA
LAMTOR3	Q9UHA4	Ragulator complex protein LAMTOR3 OS=Homo sapiens GN=LAMTOR3 PE=1 SV=1	64.5082	94.0282	231.897	NA	NA	NA	NA
LAMTOR5	O43504	Ragulator complex protein LAMTOR5 OS=Homo sapiens GN=LAMTOR5 PE=1 SV=1	NA	12.5942	NA	NA	NA	NA	NA
LANCL2	Q9NS86	LanC-like protein 2 OS=Homo sapiens GN=LANCL2 PE=1 SV=1	NA	20.3614	27.5317	NA	NA	NA	NA
LAP3	P28838	Cytosol aminopeptidase OS=Homo sapiens GN=LAP3 PE=1 SV=3	98.3734	152.461	189.745	NA	NA	NA	NA
LARP4B	Q92615	La-related protein 4B OS=Homo sapiens GN=LARP4B PE=1 SV=3	64.5159	NA	NA	NA	NA	NA	NA
LARS	Q9P2J5	Leucine--tRNA ligase_ cytoplasmic OS=Homo sapiens GN=LARS PE=1 SV=2	160.331	189.988	277.858	NA	NA	NA	NA
LARS2	Q15031	Probable leucine--tRNA ligase_ mitochondrial OS=Homo sapiens GN=LARS2 PE=1 SV=2	15.8269	NA	NA	NA	NA	NA	NA
LASP1	Q14847	LIM and SH3 domain protein 1 OS=Homo sapiens GN=LASP1 PE=1 SV=2	66.1994	121.375	150.129	0.5842	1.4168	NA	NA
LAX1	NA	NA	NA	NA	NA	0.1875	NA	NA	NA
LCN6	P62502	Epididymal-specific lipocalin-6 OS=Homo sapiens GN=LCN6 PE=1 SV=1	NA	NA	6.3166	NA	NA	NA	NA
LCN9	Q8WX39	Epididymal-specific lipocalin-9 OS=Homo sapiens GN=LCN9 PE=2 SV=3	NA	2.5063	NA	NA	NA	NA	NA
LCP1	P13796	Plastin-2 OS=Homo sapiens GN=LCP1 PE=1 SV=6	20.786	5.3739	6.0998	NA	NA	NA	NA
LDHA	P00338	L-lactate dehydrogenase A chain OS=Homo sapiens GN=LDHA PE=1 SV=2	2496.14	1295.54	4598.77	6.5243	17.1164	5.4705	11.9767
LDHAL6A	Q6ZMR3	L-lactate dehydrogenase A-like 6A OS=Homo sapiens GN=LDHAL6A PE=2 SV=1	259.721	3.7964	8.6792	NA	NA	NA	NA
LDHAL6B	Q9BYZ2	L-lactate dehydrogenase A-like 6B OS=Homo sapiens GN=LDHAL6B PE=1 SV=3	14.2103	179.93	NA	NA	NA	NA	NA
LDHB	P07195	L-lactate dehydrogenase B chain OS=Homo sapiens GN=LDHB PE=1 SV=2	439.714	808.111	2087.05	2.9301	5.6581	1.8364	2.9959
LDHC	P07864	L-lactate dehydrogenase C chain OS=Homo sapiens GN=LDHC PE=2 SV=4	340.824	15.7564	80.8409	5.9615	NA	NA	NA
LEP	P41159	Leptin OS=Homo sapiens GN=LEP PE=1 SV=1	NA	NA	57.5526	NA	NA	NA	NA
LEPRE1	Q32P28	Prolyl 3-hydroxylase 1 OS=Homo sapiens GN=LEPRE1 PE=1 SV=2	182.301	171.846	412.002	NA	NA	NA	NA
LEPREL2	Q8IVL6	Prolyl 3-hydroxylase 3 OS=Homo sapiens GN=LEPREL2 PE=2 SV=1	62.515	64.2131	142.952	NA	NA	NA	NA
LEPREL4	Q92791	Synaptonemal complex protein SC65 OS=Homo sapiens GN=LEPREL4 PE=1 SV=1	NA	78.5785	116.706	NA	NA	NA	NA
LETM1	O95202	LETM1 and EF-hand domain-containing protein 1_ mitochondrial OS=Homo sapiens GN=LETM1 PE=1 SV=1	NA	80.3626	NA	NA	NA	NA	NA
LGALS1	P09382	Galectin-1 OS=Homo sapiens GN=LGALS1 PE=1 SV=2	1199.74	1278.8	2681.07	0.3556	2.8199	NA	0.4102
LGALS3	P17931	Galectin-3 OS=Homo sapiens GN=LGALS3 PE=1 SV=5	940.084	557.547	977.774	0.2713	0.2976	NA	NA
LGALS3BP	NA	NA	NA	NA	NA	1.3598	NA	NA	1.7995
LGSN	Q5TDP6	Lengsin OS=Homo sapiens GN=LGSN PE=1 SV=1	NA	268.918	NA	NA	NA	NA	NA
LIMS3L	P0CW20	LIM and senescent cell antigen-like-containing domain protein 3-like OS=Homo sapiens GN=LIMS3L PE=4 SV=1	NA	NA	4.6551	NA	NA	NA	NA
LIN7A	O14910	Protein lin-7 homolog A OS=Homo sapiens GN=LIN7A PE=1 SV=2	6.3693	46.1531	65.0095	NA	NA	NA	NA
LIN7B	Q9HAP6	Protein lin-7 homolog B OS=Homo sapiens GN=LIN7B PE=1 SV=1	NA	37.719	9.2201	NA	NA	NA	NA
LIN7C	Q9NUP9	Protein lin-7 homolog C OS=Homo sapiens GN=LIN7C PE=1 SV=1	53.0871	NA	NA	NA	NA	NA	NA
LIN9	Q5TKA1	Protein lin-9 homolog OS=Homo sapiens GN=LIN9 PE=1 SV=1	NA	173.103	NA	NA	NA	NA	NA
LINC00337	Q8N6G1	Putative uncharacterized protein encoded by LINC00337 OS=Homo sapiens GN=LINC00337 PE=2 SV=1	NA	1.6349	NA	NA	NA	NA	NA
LINC00518	Q8N0U6	Putative uncharacterized protein encoded by LINC00518 OS=Homo sapiens GN=LINC00518 PE=2 SV=1	127.092	NA	NA	NA	NA	NA	NA
LINC00574	Q9H8X3	Putative uncharacterized protein LINC00574 OS=Homo sapiens GN=LINC00574 PE=5 SV=1	116.54	NA	NA	NA	NA	NA	NA
LINGO1	Q96FE5	Leucine-rich repeat and immunoglobulin-like domain-containing nogo receptor-interacting protein 1 OS=Homo sapiens GN=LINGO1 PE=1 SV=2	9.654	NA	NA	NA	NA	NA	NA
LIPA	P38571	Lysosomal acid lipase/cholesteryl ester hydrolase OS=Homo sapiens GN=LIPA PE=1 SV=2	NA	51.7602	241.555	NA	NA	NA	NA
LLGL1	Q15334	Lethal(2) giant larvae protein homolog 1 OS=Homo sapiens GN=LLGL1 PE=1 SV=3	NA	NA	72.1221	NA	NA	NA	NA
LMAN1	P49257	Protein ERGIC-53 OS=Homo sapiens GN=LMAN1 PE=1 SV=2	410.272	377.465	494.691	NA	NA	NA	NA
LMAN2	Q12907	Vesicular integral-membrane protein VIP36 OS=Homo sapiens GN=LMAN2 PE=1 SV=1	NA	167.999	285.487	NA	NA	NA	NA
LMCD1	Q9NZU5	LIM and cysteine-rich domains protein 1 OS=Homo sapiens GN=LMCD1 PE=1 SV=1	NA	13.0258	NA	NA	NA	NA	NA
LMF2	Q9BU23	Lipase maturation factor 2 OS=Homo sapiens GN=LMF2 PE=1 SV=2	NA	49.2173	43.1601	NA	NA	NA	NA
LMNA	P02545	Prelamin-A/C OS=Homo sapiens GN=LMNA PE=1 SV=1	828.085	787.293	1178.17	2.7747	5.8942	NA	5.1567
LMNB1	P20700	Lamin-B1 OS=Homo sapiens GN=LMNB1 PE=1 SV=2	218.598	101.747	103.649	NA	NA	NA	NA
LMNB2	Q03252	Lamin-B2 OS=Homo sapiens GN=LMNB2 PE=1 SV=3	297.748	44.0574	106.275	NA	NA	NA	NA
LMO1	P25800	Rhombotin-1 OS=Homo sapiens GN=LMO1 PE=2 SV=1	NA	19.5178	NA	NA	NA	NA	NA
LMO3	Q8TAP4	LIM domain only protein 3 OS=Homo sapiens GN=LMO3 PE=2 SV=1	NA	3.3683	NA	NA	NA	NA	NA
LNP	Q9C0E8	Protein lunapark OS=Homo sapiens GN=LNP PE=1 SV=2	93.0673	66.6177	115.169	NA	NA	NA	NA
LNP1	A1A4G5	Leukemia NUP98 fusion partner 1 OS=Homo sapiens GN=LNP1 PE=2 SV=1	4.6185	NA	NA	NA	NA	NA	NA
LONP1	P36776	Lon protease homolog_ mitochondrial OS=Homo sapiens GN=LONP1 PE=1 SV=2	87.6206	144.987	142.318	NA	NA	NA	NA
LONRF2	Q1L5Z9	LON peptidase N-terminal domain and RING finger protein 2 OS=Homo sapiens GN=LONRF2 PE=2 SV=3	NA	NA	56.088	NA	NA	NA	NA
LOX	NA	NA	NA	NA	NA	0.4079	1.4374	NA	NA
LOXL1	NA	NA	NA	NA	NA	0.7434	NA	NA	NA
LOXL2	NA	NA	NA	NA	NA	1.152	NA	NA	NA
LPAR1	Q92633	Lysophosphatidic acid receptor 1 OS=Homo sapiens GN=LPAR1 PE=1 SV=3	24.6506	59.3812	NA	NA	NA	NA	NA
LPCAT1	Q8NF37	Lysophosphatidylcholine acyltransferase 1 OS=Homo sapiens GN=LPCAT1 PE=1 SV=2	NA	NA	48.326	NA	NA	NA	NA
LRP3	NA	NA	NA	NA	NA	0.0163	NA	NA	NA
LRPAP1	P30533	Alpha-2-macroglobulin receptor-associated protein OS=Homo sapiens GN=LRPAP1 PE=1 SV=1	63.5271	137.649	127.661	NA	NA	NA	NA
LRPPRC	P42704	Leucine-rich PPR motif-containing protein_ mitochondrial OS=Homo sapiens GN=LRPPRC PE=1 SV=3	309.64	274.531	633.194	NA	NA	NA	NA
LRRC14	Q15048	Leucine-rich repeat-containing protein 14 OS=Homo sapiens GN=LRRC14 PE=2 SV=1	16.8853	NA	NA	NA	NA	NA	NA
LRRC23	Q53EV4	Leucine-rich repeat-containing protein 23 OS=Homo sapiens GN=LRRC23 PE=2 SV=2	NA	NA	463.733	NA	NA	NA	NA
LRRC40	Q9H9A6	Leucine-rich repeat-containing protein 40 OS=Homo sapiens GN=LRRC40 PE=1 SV=1	NA	23.8366	NA	NA	NA	NA	NA
LRRC42	Q9Y546	Leucine-rich repeat-containing protein 42 OS=Homo sapiens GN=LRRC42 PE=1 SV=1	NA	3.6987	NA	NA	NA	NA	NA
LRRC47	Q8N1G4	Leucine-rich repeat-containing protein 47 OS=Homo sapiens GN=LRRC47 PE=1 SV=1	48.6581	NA	109.632	NA	NA	NA	NA
LRRC59	Q96AG4	Leucine-rich repeat-containing protein 59 OS=Homo sapiens GN=LRRC59 PE=1 SV=1	283.315	316.3	618.474	NA	NA	NA	NA
LRRFIP2	Q9Y608	Leucine-rich repeat flightless-interacting protein 2 OS=Homo sapiens GN=LRRFIP2 PE=1 SV=1	NA	25.6836	NA	NA	NA	NA	NA
LRRK1	Q38SD2	Leucine-rich repeat serine/threonine-protein kinase 1 OS=Homo sapiens GN=LRRK1 PE=1 SV=3	277.818	NA	NA	NA	NA	NA	NA
LRRK2	Q5S007	Leucine-rich repeat serine/threonine-protein kinase 2 OS=Homo sapiens GN=LRRK2 PE=1 SV=2	177.429	NA	NA	NA	NA	NA	NA
LRSAM1	Q6UWE0	E3 ubiquitin-protein ligase LRSAM1 OS=Homo sapiens GN=LRSAM1 PE=1 SV=1	316.384	123.831	NA	NA	NA	NA	NA
LSM1	O15116	U6 snRNA-associated Sm-like protein LSm1 OS=Homo sapiens GN=LSM1 PE=1 SV=1	NA	NA	80.3598	NA	NA	NA	NA
LSM2	Q9Y333	U6 snRNA-associated Sm-like protein LSm2 OS=Homo sapiens GN=LSM2 PE=1 SV=1	NA	43.0376	NA	NA	NA	NA	NA
LSM4	Q9Y4Z0	U6 snRNA-associated Sm-like protein LSm4 OS=Homo sapiens GN=LSM4 PE=1 SV=1	191.304	64.0258	104.487	NA	NA	NA	NA
LSM6	P62312	U6 snRNA-associated Sm-like protein LSm6 OS=Homo sapiens GN=LSM6 PE=1 SV=1	NA	48.09	NA	NA	NA	NA	NA
LSS	P48449	Lanosterol synthase OS=Homo sapiens GN=LSS PE=1 SV=1	NA	60.346	78.1876	NA	NA	NA	NA
LTA4H	P09960	Leukotriene A-4 hydrolase OS=Homo sapiens GN=LTA4H PE=1 SV=2	84.2474	280.721	631.361	NA	NA	NA	NA
LTB4R	Q15722	Leukotriene B4 receptor 1 OS=Homo sapiens GN=LTB4R PE=1 SV=2	NA	2.7348	NA	NA	NA	NA	NA
LTBP1	NA	NA	NA	NA	NA	13.2893	NA	NA	NA
LTBP2	NA	NA	NA	NA	NA	30.1142	34.188	43.5485	NA
LTBP3	NA	NA	NA	NA	NA	0.9432	NA	NA	NA
LTBR	P36941	Tumor necrosis factor receptor superfamily member 3 OS=Homo sapiens GN=LTBR PE=1 SV=1	NA	1.1724	NA	NA	NA	NA	NA
LTF	P02788	Lactotransferrin OS=Homo sapiens GN=LTF PE=1 SV=6	NA	207.118	NA	1.4548	NA	NA	NA
LUC7L2	Q9Y383	Putative RNA-binding protein Luc7-like 2 OS=Homo sapiens GN=LUC7L2 PE=1 SV=2	NA	33.5155	NA	NA	NA	NA	NA
LUC7L3	NA	NA	NA	NA	NA	3.7631	NA	NA	NA
LUM	P51884	Lumican OS=Homo sapiens GN=LUM PE=1 SV=2	NA	26.531	NA	15.6387	7.8393	28.2461	28.3938
LUZP1	Q86V48	Leucine zipper protein 1 OS=Homo sapiens GN=LUZP1 PE=1 SV=2	197.472	NA	NA	NA	NA	NA	NA
LUZP4	Q9P127	Leucine zipper protein 4 OS=Homo sapiens GN=LUZP4 PE=2 SV=1	NA	5.0429	NA	NA	NA	NA	NA
LXN	Q9BS40	Latexin OS=Homo sapiens GN=LXN PE=1 SV=2	580.592	106.519	163.703	NA	NA	NA	NA
LYPD1	Q8N2G4	Ly6/PLAUR domain-containing protein 1 OS=Homo sapiens GN=LYPD1 PE=1 SV=2	NA	NA	4.6488	NA	NA	NA	NA
LYPLA1	O75608	Acyl-protein thioesterase 1 OS=Homo sapiens GN=LYPLA1 PE=1 SV=1	NA	55.3499	115.956	NA	NA	NA	NA
LYPLA2	O95372	Acyl-protein thioesterase 2 OS=Homo sapiens GN=LYPLA2 PE=1 SV=1	116.249	54.0663	NA	NA	NA	NA	NA
LYPLAL1	Q5VWZ2	Lysophospholipase-like protein 1 OS=Homo sapiens GN=LYPLAL1 PE=1 SV=3	NA	60.2512	73.6361	NA	NA	NA	NA
LYRM4	Q9HD34	LYR motif-containing protein 4 OS=Homo sapiens GN=LYRM4 PE=1 SV=1	NA	28.0463	NA	NA	NA	NA	NA
LYRM5	Q6IPR1	LYR motif-containing protein 5 OS=Homo sapiens GN=LYRM5 PE=2 SV=1	6.1964	NA	NA	NA	NA	NA	NA
LYZ	P61626	Lysozyme C OS=Homo sapiens GN=LYZ PE=1 SV=1	NA	23.7087	63.5353	0.0122	NA	NA	NA
LZTFL1	Q9NQ48	Leucine zipper transcription factor-like protein 1 OS=Homo sapiens GN=LZTFL1 PE=1 SV=1	NA	19.3178	NA	NA	NA	NA	NA
M6PR	P20645	Cation-dependent mannose-6-phosphate receptor OS=Homo sapiens GN=M6PR PE=1 SV=1	NA	NA	127.328	NA	NA	NA	NA
MAGED2	Q9UNF1	Melanoma-associated antigen D2 OS=Homo sapiens GN=MAGED2 PE=1 SV=2	NA	NA	63.0915	NA	NA	NA	NA
MAGT1	Q9H0U3	Magnesium transporter protein 1 OS=Homo sapiens GN=MAGT1 PE=1 SV=1	NA	89.0781	38.6022	NA	NA	NA	NA
MAK	NA	NA	NA	NA	NA	0.023	NA	NA	NA
MAMDC2	Q7Z304	MAM domain-containing protein 2 OS=Homo sapiens GN=MAMDC2 PE=2 SV=3	NA	72.9365	NA	NA	NA	NA	NA
MAN1A1	NA	NA	NA	NA	NA	0.6619	NA	NA	NA
MAN1A2	O60476	Mannosyl-oligosaccharide 1_2-alpha-mannosidase IB OS=Homo sapiens GN=MAN1A2 PE=2 SV=1	NA	6.7979	NA	NA	NA	NA	NA
MAN1B1	Q9UKM7	Endoplasmic reticulum mannosyl-oligosaccharide 1_2-alpha-mannosidase OS=Homo sapiens GN=MAN1B1 PE=1 SV=2	NA	28.0822	NA	NA	NA	NA	NA
MAN2B1	O00754	Lysosomal alpha-mannosidase OS=Homo sapiens GN=MAN2B1 PE=1 SV=3	NA	89.5987	134.796	NA	NA	NA	NA
MANF	P55145	Mesencephalic astrocyte-derived neurotrophic factor OS=Homo sapiens GN=MANF PE=1 SV=3	112.408	210.703	272.414	NA	NA	NA	NA
MAOA	P21397	Amine oxidase [flavin-containing] A OS=Homo sapiens GN=MAOA PE=1 SV=1	77.055	308.073	632.136	NA	NA	NA	NA
MAOB	P27338	Amine oxidase [flavin-containing] B OS=Homo sapiens GN=MAOB PE=1 SV=3	NA	22.6557	176.594	NA	NA	NA	NA
MAP1A	P78559	Microtubule-associated protein 1A OS=Homo sapiens GN=MAP1A PE=1 SV=6	163.797	133.119	209.025	NA	NA	NA	NA
MAP1B	P46821	Microtubule-associated protein 1B OS=Homo sapiens GN=MAP1B PE=1 SV=2	NA	104.307	494.677	NA	NA	NA	NA
MAP1LC3A	Q9H492	Microtubule-associated proteins 1A/1B light chain 3A OS=Homo sapiens GN=MAP1LC3A PE=1 SV=2	NA	NA	13.8045	NA	NA	NA	NA
MAP2K1	Q02750	Dual specificity mitogen-activated protein kinase kinase 1 OS=Homo sapiens GN=MAP2K1 PE=1 SV=2	120.196	45.8788	NA	NA	NA	NA	NA
MAP2K2	P36507	Dual specificity mitogen-activated protein kinase kinase 2 OS=Homo sapiens GN=MAP2K2 PE=1 SV=1	44.4223	35.6115	NA	NA	NA	NA	NA
MAP2K3	P46734	Dual specificity mitogen-activated protein kinase kinase 3 OS=Homo sapiens GN=MAP2K3 PE=1 SV=2	NA	NA	53.0855	NA	NA	NA	NA
MAP2K4	P45985	Dual specificity mitogen-activated protein kinase kinase 4 OS=Homo sapiens GN=MAP2K4 PE=1 SV=1	NA	5.698	NA	NA	NA	NA	NA
MAP2K5	Q13163	Dual specificity mitogen-activated protein kinase kinase 5 OS=Homo sapiens GN=MAP2K5 PE=1 SV=2	NA	159.76	NA	NA	NA	NA	NA
MAP3K1	Q13233	Mitogen-activated protein kinase kinase kinase 1 OS=Homo sapiens GN=MAP3K1 PE=1 SV=4	57.3068	46.5465	NA	NA	NA	NA	NA
MAP3K12	Q12852	Mitogen-activated protein kinase kinase kinase 12 OS=Homo sapiens GN=MAP3K12 PE=1 SV=2	77.4075	NA	NA	NA	NA	NA	NA
MAP3K15	Q6ZN16	Mitogen-activated protein kinase kinase kinase 15 OS=Homo sapiens GN=MAP3K15 PE=1 SV=2	NA	193.398	NA	NA	NA	NA	NA
MAP3K4	Q9Y6R4	Mitogen-activated protein kinase kinase kinase 4 OS=Homo sapiens GN=MAP3K4 PE=1 SV=2	18.55	NA	NA	NA	NA	NA	NA
MAP3K5	Q99683	Mitogen-activated protein kinase kinase kinase 5 OS=Homo sapiens GN=MAP3K5 PE=1 SV=1	48.7817	12.1958	276.248	NA	NA	NA	NA
MAP4	P27816	Microtubule-associated protein 4 OS=Homo sapiens GN=MAP4 PE=1 SV=3	174.219	184.022	256.396	1.671	NA	NA	0.2665
MAP4K4	O95819	Mitogen-activated protein kinase kinase kinase kinase 4 OS=Homo sapiens GN=MAP4K4 PE=1 SV=2	NA	21.3617	NA	NA	NA	NA	NA
MAP7	Q14244	Ensconsin OS=Homo sapiens GN=MAP7 PE=1 SV=1	32.5654	NA	NA	NA	NA	NA	NA
MAPK1	P28482	Mitogen-activated protein kinase 1 OS=Homo sapiens GN=MAPK1 PE=1 SV=3	47.6393	98.3239	136.061	NA	NA	NA	NA
MAPK10	P53779	Mitogen-activated protein kinase 10 OS=Homo sapiens GN=MAPK10 PE=1 SV=2	NA	57.7481	NA	NA	NA	NA	NA
MAPK14	Q16539	Mitogen-activated protein kinase 14 OS=Homo sapiens GN=MAPK14 PE=1 SV=3	NA	42.418	NA	NA	NA	NA	NA
MAPK3	P27361	Mitogen-activated protein kinase 3 OS=Homo sapiens GN=MAPK3 PE=1 SV=4	60.7881	78.6945	135.784	NA	NA	NA	NA
MAPK4	P31152	Mitogen-activated protein kinase 4 OS=Homo sapiens GN=MAPK4 PE=1 SV=2	109.879	41.8395	NA	NA	NA	NA	NA
MAPK9	P45984	Mitogen-activated protein kinase 9 OS=Homo sapiens GN=MAPK9 PE=1 SV=2	NA	5.1266	31.1477	NA	NA	NA	NA
MAPRE1	Q15691	Microtubule-associated protein RP/EB family member 1 OS=Homo sapiens GN=MAPRE1 PE=1 SV=3	81.3285	78.8696	258.093	NA	NA	NA	NA
MAPRE3	Q9UPY8	Microtubule-associated protein RP/EB family member 3 OS=Homo sapiens GN=MAPRE3 PE=1 SV=1	4.276	40.1149	8.5134	NA	NA	NA	NA
MAPT	P10636	Microtubule-associated protein tau OS=Homo sapiens GN=MAPT PE=1 SV=5	NA	143.793	NA	NA	NA	NA	NA
MARCKS	P29966	Myristoylated alanine-rich C-kinase substrate OS=Homo sapiens GN=MARCKS PE=1 SV=4	194.533	134.268	203.138	0.2121	0.523	NA	NA
MARCKSL1	P49006	MARCKS-related protein OS=Homo sapiens GN=MARCKSL1 PE=1 SV=2	33.88	NA	10.9749	NA	NA	NA	NA
MARS	P56192	Methionine--tRNA ligase_ cytoplasmic OS=Homo sapiens GN=MARS PE=1 SV=2	90.9666	114.559	176.375	NA	NA	NA	NA
MAST4	O15021	Microtubule-associated serine/threonine-protein kinase 4 OS=Homo sapiens GN=MAST4 PE=1 SV=3	293.328	NA	NA	NA	NA	NA	NA
MAT2A	P31153	S-adenosylmethionine synthase isoform type-2 OS=Homo sapiens GN=MAT2A PE=1 SV=1	NA	89.3033	103.809	NA	NA	NA	NA
MAT2B	Q9NZL9	Methionine adenosyltransferase 2 subunit beta OS=Homo sapiens GN=MAT2B PE=1 SV=1	92.2504	49.773	NA	NA	NA	NA	NA
MATR3	P43243	Matrin-3 OS=Homo sapiens GN=MATR3 PE=1 SV=2	89.8348	183.215	605.389	NA	NA	NA	NA
MBD4	O95243	Methyl-CpG-binding domain protein 4 OS=Homo sapiens GN=MBD4 PE=1 SV=1	NA	207.712	482.85	NA	NA	NA	NA
MBLAC2	Q68D91	Metallo-beta-lactamase domain-containing protein 2 OS=Homo sapiens GN=MBLAC2 PE=1 SV=3	NA	11.8074	NA	NA	NA	NA	NA
MBNL1	Q9NR56	Muscleblind-like protein 1 OS=Homo sapiens GN=MBNL1 PE=1 SV=2	365.588	NA	NA	NA	NA	NA	NA
MBOAT7	Q96N66	Lysophospholipid acyltransferase 7 OS=Homo sapiens GN=MBOAT7 PE=1 SV=2	NA	NA	137.008	NA	NA	NA	NA
MCF2	P10911	Proto-oncogene DBL OS=Homo sapiens GN=MCF2 PE=1 SV=3	NA	16.2568	NA	NA	NA	NA	NA
MCF2L	O15068	Guanine nucleotide exchange factor DBS OS=Homo sapiens GN=MCF2L PE=1 SV=2	583.834	260.836	NA	NA	NA	NA	NA
MCM4	P33991	DNA replication licensing factor MCM4 OS=Homo sapiens GN=MCM4 PE=1 SV=5	NA	37.5874	NA	NA	NA	NA	NA
MCM6	Q14566	DNA replication licensing factor MCM6 OS=Homo sapiens GN=MCM6 PE=1 SV=1	69.3945	4.3808	81.3806	NA	NA	NA	NA
MCM8	Q9UJA3	DNA helicase MCM8 OS=Homo sapiens GN=MCM8 PE=1 SV=2	62.4839	NA	NA	NA	NA	NA	NA
MCTS1	Q9ULC4	Malignant T-cell-amplified sequence 1 OS=Homo sapiens GN=MCTS1 PE=1 SV=1	62.5067	125.12	262.431	NA	NA	NA	NA
MCUR1	NA	NA	NA	NA	NA	NA	NA	41.3706	NA
MDH1	P40925	Malate dehydrogenase_ cytoplasmic OS=Homo sapiens GN=MDH1 PE=1 SV=4	219.557	429.532	848.542	1.5598	2.2421	NA	4.0857
MDH2	P40926	Malate dehydrogenase_ mitochondrial OS=Homo sapiens GN=MDH2 PE=1 SV=3	729.95	690.976	1573.87	0.8799	2.7284	NA	3.2492
MDP1	Q86V88	Magnesium-dependent phosphatase 1 OS=Homo sapiens GN=MDP1 PE=1 SV=1	NA	NA	12.3662	NA	NA	NA	NA
ME1	P48163	NADP-dependent malic enzyme OS=Homo sapiens GN=ME1 PE=1 SV=1	137.586	172.511	370.043	NA	NA	NA	NA
ME2	P23368	NAD-dependent malic enzyme_ mitochondrial OS=Homo sapiens GN=ME2 PE=1 SV=1	NA	20.9762	NA	NA	NA	NA	NA
MED10	Q9BTT4	Mediator of RNA polymerase II transcription subunit 10 OS=Homo sapiens GN=MED10 PE=1 SV=1	NA	47.2204	NA	NA	NA	NA	NA
MED23	Q9ULK4	Mediator of RNA polymerase II transcription subunit 23 OS=Homo sapiens GN=MED23 PE=1 SV=2	402.241	NA	NA	NA	NA	NA	NA
MED24	O75448	Mediator of RNA polymerase II transcription subunit 24 OS=Homo sapiens GN=MED24 PE=1 SV=1	NA	35.2211	NA	NA	NA	NA	NA
MEIOB	Q8N635	Meiosis-specific with OB domain-containing protein OS=Homo sapiens GN=MEIOB PE=2 SV=3	NA	16.8716	NA	NA	NA	NA	NA
MEMO1	Q9Y316	Protein MEMO1 OS=Homo sapiens GN=MEMO1 PE=1 SV=1	NA	83.41	100.511	NA	NA	NA	NA
MESDC2	Q14696	LDLR chaperone MESD OS=Homo sapiens GN=MESDC2 PE=1 SV=2	16.134	38.7225	64.9027	NA	NA	NA	NA
MEST	Q5EB52	Mesoderm-specific transcript homolog protein OS=Homo sapiens GN=MEST PE=2 SV=2	NA	1.1967	NA	NA	NA	NA	NA
METAP2	P50579	Methionine aminopeptidase 2 OS=Homo sapiens GN=METAP2 PE=1 SV=1	NA	42.5877	80.0347	NA	NA	NA	NA
METTL16	Q86W50	Methyltransferase-like protein 16 OS=Homo sapiens GN=METTL16 PE=1 SV=2	178.956	NA	NA	NA	NA	NA	NA
METTL7A	Q9H8H3	Methyltransferase-like protein 7A OS=Homo sapiens GN=METTL7A PE=1 SV=1	124.444	135.628	NA	NA	NA	NA	NA
MFAP3L	O75121	Microfibrillar-associated protein 3-like OS=Homo sapiens GN=MFAP3L PE=2 SV=3	21.3905	NA	NA	NA	NA	NA	NA
MFGE8	Q08431	Lactadherin OS=Homo sapiens GN=MFGE8 PE=1 SV=2	64.5198	50.0572	435.446	NA	NA	NA	NA
MFSD10	Q14728	Major facilitator superfamily domain-containing protein 10 OS=Homo sapiens GN=MFSD10 PE=2 SV=1	NA	15.1888	52.3524	NA	NA	NA	NA
MGARP	Q8TDB4	Protein MGARP OS=Homo sapiens GN=MGARP PE=1 SV=1	NA	8.6987	NA	NA	NA	NA	NA
MGLL	Q99685	Monoglyceride lipase OS=Homo sapiens GN=MGLL PE=1 SV=2	61.4032	60.0999	106.375	NA	NA	NA	NA
MGP	P08493	Matrix Gla protein OS=Homo sapiens GN=MGP PE=1 SV=2	NA	6.6791	NA	0.3712	NA	1.9221	0.5539
MGST1	P10620	Microsomal glutathione S-transferase 1 OS=Homo sapiens GN=MGST1 PE=1 SV=1	164.658	296.873	695.283	NA	NA	NA	NA
MGST2	Q99735	Microsomal glutathione S-transferase 2 OS=Homo sapiens GN=MGST2 PE=1 SV=1	NA	NA	60.6037	NA	NA	NA	NA
MGST3	O14880	Microsomal glutathione S-transferase 3 OS=Homo sapiens GN=MGST3 PE=1 SV=1	82.1563	64.5733	54.2465	NA	NA	NA	NA
MICAL2	O94851	Protein-methionine sulfoxide oxidase MICAL2 OS=Homo sapiens GN=MICAL2 PE=1 SV=1	741.658	NA	NA	NA	NA	NA	NA
MIDN	Q504T8	Midnolin OS=Homo sapiens GN=MIDN PE=2 SV=2	NA	7.8722	NA	NA	NA	NA	NA
MIEN1	Q9BRT3	Migration and invasion enhancer 1 OS=Homo sapiens GN=MIEN1 PE=1 SV=1	NA	16.4273	NA	NA	NA	NA	NA
MIF	P14174	Macrophage migration inhibitory factor OS=Homo sapiens GN=MIF PE=1 SV=4	664.217	366.964	176.528	NA	NA	NA	NA
MINPP1	Q9UNW1	Multiple inositol polyphosphate phosphatase 1 OS=Homo sapiens GN=MINPP1 PE=1 SV=1	87.4882	44.4602	136.724	NA	NA	NA	NA
MIPEP	Q99797	Mitochondrial intermediate peptidase OS=Homo sapiens GN=MIPEP PE=1 SV=2	NA	72.1078	NA	NA	NA	NA	NA
MIPOL1	Q8TD10	Mirror-image polydactyly gene 1 protein OS=Homo sapiens GN=MIPOL1 PE=2 SV=1	465.303	185.938	394.455	NA	NA	NA	NA
MLEC	Q14165	Malectin OS=Homo sapiens GN=MLEC PE=1 SV=1	167.407	175.655	275.756	NA	NA	NA	NA
MLKL	Q8NB16	Mixed lineage kinase domain-like protein OS=Homo sapiens GN=MLKL PE=1 SV=1	200.345	NA	NA	NA	NA	NA	NA
MLLT4	P55196	Afadin OS=Homo sapiens GN=MLLT4 PE=1 SV=3	73.8805	NA	NA	NA	NA	NA	NA
MLLT6	P55198	Protein AF-17 OS=Homo sapiens GN=MLLT6 PE=1 SV=2	NA	1.8102	NA	NA	NA	NA	NA
MME	P08473	Neprilysin OS=Homo sapiens GN=MME PE=1 SV=2	53.2548	136.312	NA	NA	NA	NA	NA
MMGT1	Q8N4V1	Membrane magnesium transporter 1 OS=Homo sapiens GN=MMGT1 PE=1 SV=1	NA	NA	16.7492	NA	NA	NA	NA
MMP14	P50281	Matrix metalloproteinase-14 OS=Homo sapiens GN=MMP14 PE=1 SV=3	NA	46.5929	104.812	2.0122	2.2611	NA	NA
MMP2	NA	NA	NA	NA	NA	18.0269	16.2844	32.4273	67.3233
MMP20	O60882	Matrix metalloproteinase-20 OS=Homo sapiens GN=MMP20 PE=1 SV=3	61.6703	NA	NA	NA	NA	NA	NA
MMS19	Q96T76	MMS19 nucleotide excision repair protein homolog OS=Homo sapiens GN=MMS19 PE=1 SV=2	NA	30.7194	150.679	NA	NA	NA	NA
MOB1A	Q9H8S9	MOB kinase activator 1A OS=Homo sapiens GN=MOB1A PE=1 SV=4	NA	NA	68.0008	NA	NA	NA	NA
MOCS2	O96007	Molybdopterin synthase catalytic subunit OS=Homo sapiens GN=MOCS2 PE=1 SV=1	NA	38.4845	NA	NA	NA	NA	NA
MOCS2	O96033	Molybdopterin synthase sulfur carrier subunit OS=Homo sapiens GN=MOCS2 PE=1 SV=1	45.838	10.7936	NA	NA	NA	NA	NA
MOCS3	O95396	Adenylyltransferase and sulfurtransferase MOCS3 OS=Homo sapiens GN=MOCS3 PE=1 SV=1	NA	30.0811	NA	NA	NA	NA	NA
MOGAT1	Q96PD6	2-acylglycerol O-acyltransferase 1 OS=Homo sapiens GN=MOGAT1 PE=2 SV=2	NA	NA	318.881	NA	NA	NA	NA
MOGS	Q13724	Mannosyl-oligosaccharide glucosidase OS=Homo sapiens GN=MOGS PE=1 SV=5	175.563	110.437	384.652	NA	NA	NA	NA
MON1A	Q86VX9	Vacuolar fusion protein MON1 homolog A OS=Homo sapiens GN=MON1A PE=1 SV=2	NA	46.2744	NA	NA	NA	NA	NA
MPDU1	O75352	Mannose-P-dolichol utilization defect 1 protein OS=Homo sapiens GN=MPDU1 PE=1 SV=2	27.1057	21.3786	NA	NA	NA	NA	NA
MPI	P34949	Mannose-6-phosphate isomerase OS=Homo sapiens GN=MPI PE=1 SV=2	34.263	87.9772	212.16	NA	NA	NA	NA
MPP6	Q9NZW5	MAGUK p55 subfamily member 6 OS=Homo sapiens GN=MPP6 PE=1 SV=2	90.5945	24.0064	NA	NA	NA	NA	NA
MPP7	Q5T2T1	MAGUK p55 subfamily member 7 OS=Homo sapiens GN=MPP7 PE=1 SV=1	NA	3.3765	NA	NA	NA	NA	NA
MPRIP	Q6WCQ1	Myosin phosphatase Rho-interacting protein OS=Homo sapiens GN=MPRIP PE=1 SV=3	15.0492	NA	NA	NA	NA	NA	NA
MPST	P25325	3-mercaptopyruvate sulfurtransferase OS=Homo sapiens GN=MPST PE=1 SV=3	24.283	23.1639	44.333	NA	NA	NA	NA
MPV17	P39210	Protein Mpv17 OS=Homo sapiens GN=MPV17 PE=1 SV=1	NA	NA	360.423	NA	NA	NA	NA
MRC2	Q9UBG0	C-type mannose receptor 2 OS=Homo sapiens GN=MRC2 PE=1 SV=2	NA	219.078	NA	NA	NA	NA	NA
MREG	Q8N565	Melanoregulin OS=Homo sapiens GN=MREG PE=1 SV=1	25.0305	NA	NA	NA	NA	NA	NA
MRFAP1	Q9Y605	MORF4 family-associated protein 1 OS=Homo sapiens GN=MRFAP1 PE=1 SV=1	NA	NA	1.8048	NA	NA	NA	NA
MRPL1	Q9BYD6	39S ribosomal protein L1_ mitochondrial OS=Homo sapiens GN=MRPL1 PE=1 SV=2	NA	242.934	NA	NA	NA	NA	NA
MRPL10	Q7Z7H8	39S ribosomal protein L10_ mitochondrial OS=Homo sapiens GN=MRPL10 PE=1 SV=3	NA	8.0547	NA	NA	NA	NA	NA
MRPL11	Q9Y3B7	39S ribosomal protein L11_ mitochondrial OS=Homo sapiens GN=MRPL11 PE=1 SV=1	NA	17.4598	76.5278	NA	NA	NA	NA
MRPL12	P52815	39S ribosomal protein L12_ mitochondrial OS=Homo sapiens GN=MRPL12 PE=1 SV=2	NA	20.0015	153.659	NA	NA	NA	NA
MRPL16	Q9NX20	39S ribosomal protein L16_ mitochondrial OS=Homo sapiens GN=MRPL16 PE=1 SV=1	NA	143.696	6.6377	NA	NA	NA	NA
MRPL19	P49406	39S ribosomal protein L19_ mitochondrial OS=Homo sapiens GN=MRPL19 PE=1 SV=2	NA	NA	30.4879	NA	NA	NA	NA
MRPL24	Q96A35	39S ribosomal protein L24_ mitochondrial OS=Homo sapiens GN=MRPL24 PE=1 SV=1	NA	NA	21.239	NA	NA	NA	NA
MRPL30	Q8TCC3	39S ribosomal protein L30_ mitochondrial OS=Homo sapiens GN=MRPL30 PE=1 SV=1	3.5044	NA	NA	NA	NA	NA	NA
MRPL37	Q9BZE1	39S ribosomal protein L37_ mitochondrial OS=Homo sapiens GN=MRPL37 PE=1 SV=2	NA	4.3462	NA	NA	NA	NA	NA
MRPL40	Q9NQ50	39S ribosomal protein L40_ mitochondrial OS=Homo sapiens GN=MRPL40 PE=1 SV=1	NA	NA	10.9928	NA	NA	NA	NA
MRPL50	Q8N5N7	39S ribosomal protein L50_ mitochondrial OS=Homo sapiens GN=MRPL50 PE=1 SV=2	NA	7.8638	NA	NA	NA	NA	NA
MRPS16	Q9Y3D3	28S ribosomal protein S16_ mitochondrial OS=Homo sapiens GN=MRPS16 PE=1 SV=1	NA	NA	37.7655	NA	NA	NA	NA
MRPS18A	Q9NVS2	28S ribosomal protein S18a_ mitochondrial OS=Homo sapiens GN=MRPS18A PE=1 SV=1	NA	NA	73.9827	NA	NA	NA	NA
MRPS18B	Q9Y676	28S ribosomal protein S18b_ mitochondrial OS=Homo sapiens GN=MRPS18B PE=1 SV=1	NA	52.1013	25.2798	NA	NA	NA	NA
MRPS23	Q9Y3D9	28S ribosomal protein S23_ mitochondrial OS=Homo sapiens GN=MRPS23 PE=1 SV=2	NA	9.6175	NA	NA	NA	NA	NA
MRPS25	P82663	28S ribosomal protein S25_ mitochondrial OS=Homo sapiens GN=MRPS25 PE=1 SV=1	NA	13.0046	NA	NA	NA	NA	NA
MRTO4	Q9UKD2	mRNA turnover protein 4 homolog OS=Homo sapiens GN=MRTO4 PE=1 SV=2	26.7623	NA	28.1197	NA	NA	NA	NA
MS4A14	Q96JA4	Membrane-spanning 4-domains subfamily A member 14 OS=Homo sapiens GN=MS4A14 PE=2 SV=2	NA	78.3227	NA	NA	NA	NA	NA
MSN	P26038	Moesin OS=Homo sapiens GN=MSN PE=1 SV=3	476.399	531.165	1239.66	8.1827	14.7123	6.1159	11.7916
MST4	Q9P289	Serine/threonine-protein kinase MST4 OS=Homo sapiens GN=MST4 PE=1 SV=2	19.8257	NA	NA	NA	NA	NA	NA
MT-ATP6	P00846	ATP synthase subunit a OS=Homo sapiens GN=MT-ATP6 PE=1 SV=1	NA	39.0265	NA	NA	NA	NA	NA
MT-CO2	P00403	Cytochrome c oxidase subunit 2 OS=Homo sapiens GN=MT-CO2 PE=1 SV=1	NA	104.497	472.794	NA	NA	NA	NA
MTAP	Q13126	S-methyl-5'-thioadenosine phosphorylase OS=Homo sapiens GN=MTAP PE=1 SV=2	79.0011	148.87	314.774	NA	NA	NA	NA
MTBP	Q96DY7	Mdm2-binding protein OS=Homo sapiens GN=MTBP PE=1 SV=1	189.819	8.5254	NA	NA	NA	NA	NA
MTCH1	Q9NZJ7	Mitochondrial carrier homolog 1 OS=Homo sapiens GN=MTCH1 PE=1 SV=1	51.8146	92.0953	163.735	NA	NA	NA	NA
MTCH2	Q9Y6C9	Mitochondrial carrier homolog 2 OS=Homo sapiens GN=MTCH2 PE=1 SV=1	5.5334	75.592	120.247	NA	NA	NA	NA
MTFMT	Q96DP5	Methionyl-tRNA formyltransferase_ mitochondrial OS=Homo sapiens GN=MTFMT PE=2 SV=2	21.8796	NA	NA	NA	NA	NA	NA
MTFP1	Q9UDX5	Mitochondrial fission process protein 1 OS=Homo sapiens GN=MTFP1 PE=1 SV=1	NA	NA	10.5159	NA	NA	NA	NA
MTHFD1	P11586	C-1-tetrahydrofolate synthase_ cytoplasmic OS=Homo sapiens GN=MTHFD1 PE=1 SV=3	109.861	116.414	206.735	NA	NA	NA	NA
MTHFD1L	Q6UB35	Monofunctional C1-tetrahydrofolate synthase_ mitochondrial OS=Homo sapiens GN=MTHFD1L PE=1 SV=1	NA	36.0992	41.0628	NA	NA	NA	NA
MTHFD2	P13995	Bifunctional methylenetetrahydrofolate dehydrogenase/cyclohydrolase_ mitochondrial OS=Homo sapiens GN=MTHFD2 PE=1 SV=2	NA	79.6114	105.987	NA	NA	NA	NA
MTHFR	P42898	Methylenetetrahydrofolate reductase OS=Homo sapiens GN=MTHFR PE=1 SV=3	171.29	NA	NA	NA	NA	NA	NA
MTMR10	Q9NXD2	Myotubularin-related protein 10 OS=Homo sapiens GN=MTMR10 PE=1 SV=3	29.6001	NA	NA	NA	NA	NA	NA
MTMR6	Q9Y217	Myotubularin-related protein 6 OS=Homo sapiens GN=MTMR6 PE=1 SV=3	NA	28.7497	NA	NA	NA	NA	NA
MTPN	P58546	Myotrophin OS=Homo sapiens GN=MTPN PE=1 SV=2	25.1811	59.5446	158.779	0.1115	NA	NA	NA
MVP	Q14764	Major vault protein OS=Homo sapiens GN=MVP PE=1 SV=4	217.656	333.581	1013.08	1.6613	NA	NA	3.7254
MXRA5	Q9NR99	Matrix-remodeling-associated protein 5 OS=Homo sapiens GN=MXRA5 PE=2 SV=3	NA	56.2478	NA	6.2838	NA	NA	NA
MXRA8	NA	NA	NA	NA	NA	1.8371	NA	3.169	4.4003
MYADM	Q96S97	Myeloid-associated differentiation marker OS=Homo sapiens GN=MYADM PE=1 SV=2	107.885	109.171	131.915	NA	NA	NA	NA
MYBBP1A	Q9BQG0	Myb-binding protein 1A OS=Homo sapiens GN=MYBBP1A PE=1 SV=2	NA	82.0013	133.248	NA	NA	NA	NA
MYF5	P13349	Myogenic factor 5 OS=Homo sapiens GN=MYF5 PE=2 SV=2	NA	4.24	NA	NA	NA	NA	NA
MYH10	P35580	Myosin-10 OS=Homo sapiens GN=MYH10 PE=1 SV=3	314.443	91.6199	244.695	NA	NA	NA	NA
MYH11	P35749	Myosin-11 OS=Homo sapiens GN=MYH11 PE=1 SV=3	196.358	223.297	834.626	NA	NA	NA	NA
MYH14	Q7Z406	Myosin-14 OS=Homo sapiens GN=MYH14 PE=1 SV=2	188.021	114.601	80.7603	NA	NA	NA	NA
MYH6	P13533	Myosin-6 OS=Homo sapiens GN=MYH6 PE=1 SV=5	236.606	318.467	371.936	NA	NA	NA	NA
MYH9	P35579	Myosin-9 OS=Homo sapiens GN=MYH9 PE=1 SV=4	1224.95	1274.91	3161.69	23.1592	14.1592	NA	28.0187
MYL10	Q9BUA6	Myosin regulatory light chain 10 OS=Homo sapiens GN=MYL10 PE=2 SV=2	NA	33.5429	15.0732	NA	NA	NA	NA
MYL12A	P19105	Myosin regulatory light chain 12A OS=Homo sapiens GN=MYL12A PE=1 SV=2	303.551	120.476	366.471	NA	0.2129	NA	NA
MYL12B	O14950	Myosin regulatory light chain 12B OS=Homo sapiens GN=MYL12B PE=1 SV=2	NA	2.4289	NA	NA	NA	NA	NA
MYL2	P10916	Myosin regulatory light chain 2_ ventricular/cardiac muscle isoform OS=Homo sapiens GN=MYL2 PE=1 SV=3	NA	2.358	NA	NA	NA	NA	NA
MYL3	NA	NA	NA	NA	NA	0.0687	NA	NA	NA
MYL6	P60660	Myosin light polypeptide 6 OS=Homo sapiens GN=MYL6 PE=1 SV=2	594.913	288.138	607.496	0.4199	0.6066	NA	NA
MYL6B	P14649	Myosin light chain 6B OS=Homo sapiens GN=MYL6B PE=1 SV=1	12.7974	8.5797	NA	NA	NA	NA	NA
MYL9	P24844	Myosin regulatory light polypeptide 9 OS=Homo sapiens GN=MYL9 PE=1 SV=4	307.42	824.303	1412.55	NA	NA	NA	NA
MYLK	Q15746	Myosin light chain kinase_ smooth muscle OS=Homo sapiens GN=MYLK PE=1 SV=4	87.4245	109.147	NA	NA	NA	NA	NA
MYLK3	Q32MK0	Myosin light chain kinase 3 OS=Homo sapiens GN=MYLK3 PE=2 SV=3	NA	46.9593	NA	NA	NA	NA	NA
MYLPF	Q96A32	Myosin regulatory light chain 2_ skeletal muscle isoform OS=Homo sapiens GN=MYLPF PE=2 SV=1	NA	NA	1.1255	NA	NA	NA	NA
MYO1A	Q9UBC5	Unconventional myosin-Ia OS=Homo sapiens GN=MYO1A PE=1 SV=1	NA	5.0283	24.4444	NA	NA	NA	NA
MYO1B	O43795	Unconventional myosin-Ib OS=Homo sapiens GN=MYO1B PE=2 SV=3	111.49	94.622	180.593	NA	NA	NA	NA
MYO1C	O00159	Unconventional myosin-Ic OS=Homo sapiens GN=MYO1C PE=1 SV=4	186.981	215.886	409.94	NA	NA	NA	NA
MYO5A	Q9Y4I1	Unconventional myosin-Va OS=Homo sapiens GN=MYO5A PE=1 SV=2	206.923	181.061	109.387	NA	NA	NA	NA
[truncated: 1,561 more rows]

## Sheet: c. Oldham proteins in spheroids
Proteins which have a hazard ratio > 1 in lung fibrosis (taken from Table E3 Oldham et al. 2023) which are also identified by proteomics within the 3D spheroid model.
Protein	HR	X95..CI.Low	X95..CI.High	FDR.p.value
LTBP2	2.43	2.09	2.82	1.76e-28
SPON1	2.24	1.86	2.69	2.32e-15
ICAM1	1.95	1.61	2.36	5.72e-10
PIGR	1.95	1.57	2.43	1.71e-07
IGLC2	1.89	1.49	2.41	1.01e-05
ORM1	1.87	1.3	2.68	0.0098
PPL	1.87	1.48	2.37	8.25e-06
ALCAM	1.83	1.41	2.39	0.000215
GALNT5	1.79	1.4	2.28	8.51e-05
TACSTD2	1.73	1.34	2.23	0.000611
KRT19	1.6	1.47	1.74	7e-24
BCAT1	1.58	1.29	1.92	0.000201
CTHRC1	1.57	1.31	1.87	3.87e-05
TIMP1	1.54	1.2	1.99	0.0116
MAMDC2	1.53	1.32	1.77	6.17e-07
CHL1	1.52	1.32	1.74	2.26e-07
IGFBP2	1.52	1.33	1.74	8.05e-08
NPTX2	1.52	1.27	1.83	0.000173
TNC	1.52	1.34	1.72	5.21e-09
CKB	1.47	1.3	1.65	1.76e-08
VCAN	1.47	1.2	1.81	0.00385
C7	1.46	1.18	1.81	0.00834
CSPG4	1.46	1.2	1.78	0.00302
PTK7	1.45	1.2	1.74	0.00183
POSTN	1.44	1.17	1.76	0.00709
NID1	1.41	1.2	1.65	0.000593
LCP1	1.4	1.22	1.61	6.04e-05
THBS2	1.4	1.22	1.6	3.26e-05
ELN	1.38	1.21	1.58	5.21e-05
NPC2	1.37	1.16	1.62	0.00385
CLEC4G	1.32	1.13	1.55	0.00794
ENAH	1.31	1.11	1.56	0.0216
PRL	1.31	1.15	1.5	0.000895
IGFBP4	1.28	1.13	1.44	0.0026
SFTPA2	1.28	1.19	1.38	8.02e-10
EDN1	1.26	1.07	1.49	0.0457
PTX3	1.25	1.07	1.45	0.0424
CHGB	1.24	1.12	1.37	0.000647
LMNB2	1.23	1.07	1.43	0.0416
CTSB	1.2	1.08	1.34	0.0128
KRT14	1.17	1.05	1.31	0.0393
FGF2	1.16	1.05	1.27	0.0371
ATXN10	1.15	1.06	1.23	0.00509
HADH	1.15	1.06	1.24	0.0115
OGT	1.15	1.05	1.27	0.0336
PDIA5	1.14	1.04	1.24	0.0434
FKBP5	1.11	1.03	1.18	0.0348
DUSP3	1.07	1.02	1.13	0.0402
