# Supplementary material for: Spatial transcriptomic validation of a biomimetic model of fibrosis enables re-evaluation of a therapeutic antibody targeting LOXL2
Source: Cell Rep Med. 2024 Aug 21;5(9):101695. doi: 10.1016/j.xcrm.2024.101695 (PMC11524965; doi:10.1016/j.xcrm.2024.101695)
Supplement: Data S3. R code used for this analysis, related to Figures 1–5 [file mmc4.zip]

Archive with 1 entries (1 files):
- File S3.R
