# Supplementary material for: Spatial transcriptomic validation of a biomimetic model of fibrosis enables re-evaluation of a therapeutic antibody targeting LOXL2
Source: Cell Rep Med. 2024 Aug 21;5(9):101695. doi: 10.1016/j.xcrm.2024.101695 (PMC11524965; doi:10.1016/j.xcrm.2024.101695)
Supplement: Data S3. R code used for this analysis, related to Figures 1–5 [file mmc4.zip › File S3.R]

setwd("")
library(tidyverse) # Hadley Wickham's tidyverse - useful for data handling
library(magrittr) # Allows use of pipes in R
library(rhdf5) # Interface between the hdf5 hierarchical data format and R
library(seqinr) # For fasta import
library(tximport) # For RNAseq data import
library(edgeR) # For differential expression
library(ggplot2) # For graphing
library(readr)
library(GSEABase)
library(GSVA)
library(gplots)
library(RColorBrewer)
library(gage)
library(reshape2)
library(viridis)

# Figure 1 Laser capture data analysis - download from GSE169500  ---------

#Read in fastq files
tids <- read.fasta(file = "GRCh38_latest_rna.fna") # read in GRCh38 reference file using the read.fasta() function from seqinr
transcript.id.list <- lapply(tids, function(x) {
  c(attr(x, which = "name"), 
    str_extract(attr(x, which = "Annot"), pattern = "\\(.*\\)")#,
    #str_extract(attr(x, which = "Annot"), pattern = "\\,.*\\,")
  )
}) #Apply function to get ensembl transcript ids, gene ids and gene symbols from fasta file
tids.df <- data.frame(matrix(unlist(transcript.id.list), nrow=length(transcript.id.list), byrow=TRUE),stringsAsFactors=FALSE)
colnames(tids.df) <- c("RefSeq_ID", "Gene_symbol")
tids.df$Gene_symbol <- gsub("\\(", "", tids.df$Gene_symbol) 
tids.df$Gene_symbol <- gsub("\\)", "", tids.df$Gene_symbol) 
unique(tids.df$Gene_symbol) %>% is.na() %>% which() %>% length()

write.csv(tids.df, file = "tr2gRefSeq.csv", row.names = F)
tids.df <- read.csv("tr2gRefSeq.csv", stringsAsFactors = F)

# Input data into R environment
files <- list.files() # list all files/directories in current working directory

results <- files[grep("kallisto", files)] #regex match for entries containing the string "kallisto" in the list of files. This should id kallisto output.
results <- dir( recursive = T) # Find all files in results directories, and all subfolders. 
results <- results[grep("abundance.h5", results)] # Get abundance hdf5 files by regex matching for "abundance.h5" in list of files.


ids <- read.csv(file = "Laser_capture_sampl_ids.csv", stringsAsFactors = F) # Requires a sample id .csv file containing sample metadata (i.e. treatments, groups etc.)
ids <- cbind(ids, results) #Double check the order is correct - default is alphanumeric order in results. If not, reorder results vector to the correct order.
ids$Sample_ID <- as.factor(ids$Sample_ID)
txgenes <- tids.df[,1:2]
txi.kallisto <- tximport(files = results, type = "kallisto", tx2gene = txgenes, txOut = FALSE) # Use tximport to get kallisto data into an R-readable format
names(txi.kallisto) # Check names of data
cts <- txi.kallisto$counts
normMat <- txi.kallisto$length

#cts <- read.csv("Laser_capture_raw_counts.csv", row.names = 1)

pseudocount <- cts + 1
pca <- prcomp(t(x = log2(pseudocount)))


# PCA plot Fig 1a ---------------------------------------------------------


v <- data.frame(pca$x)

ggplot(v, aes(x = PC1, y = PC2, colour = ids$Sample_type)) +
  geom_point(size = 4) +
  xlab("PC1") + 
  ylab("PC2") +
  labs(color='Group') +
  ggtitle("PCA plot") +
  theme_bw() +
  theme(panel.border = element_blank()) +
  theme(axis.line = element_line(colour = "black", size = 1)) +
  theme(panel.grid = element_blank())+ 
  theme(text = element_text(size=15))  
# geom_text(label = ids$Sample_ID)


normMat <- normMat/exp(rowMeans(log(normMat)))
normCts <- cts/normMat

# Computing effective library sizes from scaled counts, to account for
# composition biases between samples.

eff.lib <- calcNormFactors(normCts) * colSums(normCts)

# Combining effective library sizes with the length factors, and calculating
# offsets for a log-link GLM.
normMat <- sweep(normMat, 2, eff.lib, "*")
normMat <- log(normMat)

#Create grouping variable from metadata (in this case, using the Condition data). Double check this!
group <- as.factor(ids$Sample_type)


# Creating a DGEList object for use in edgeR.
y <- DGEList(cts, group = group) # Create DGElist object
y <- scaleOffset(y, normMat)
# filtering
keep <- filterByExpr(y) # Filter out consistently low-expressing transcripts
y <- y[keep,]
y <- estimateDisp(y, design = model.matrix(~group))
# Differential expression - see edgeR users  guide/vignettes
et <- exactTest(y, pair = c("IPF fibroblast foci","control alveolar septae"))
topTags(et)
tt <- topTags(et,p.value = 0.05, n = 40488) #For all genes. Can filter by logFC and adjusted p-value if desired. 
tt <- tt@.Data
tt <- tt[[1]]

write.csv(cts, file = "Laser_capture_raw_counts.csv")
cpm <- cpm(y)
write.csv(cpm, file = "Laser_capture_cpm.csv")


# Violin plots fig 1b-f --------------------------------------------------


Violin.LC <- function(gene){
  x <- cpm[match(gene, rownames(cpm)),]
  y <- data.frame(ids$Sample_type, x)
  
  
  colnames(y) <- c("Treatment", "gene")
  
  violin <- ggplot(y, aes(x = Treatment, y = gene, fill = Treatment, col = Treatment)) +
    geom_violin(size = 1, alpha = 0.5, aes(fill = Treatment, col = Treatment), trim = T) +
    geom_dotplot(binaxis='y', stackdir='center', dotsize=0.5) +
    xlab("") + 
    ylab("Expression") +
    ggtitle(paste(gene)) +
    labs(fill = "") +
    theme_bw() +
    theme(panel.border = element_blank()) +
    theme(axis.line = element_line(colour = "black", size = 1.2)) +
    theme(panel.grid = element_blank()) +
    theme(text = element_text(size=26)) +
    theme(legend.position = "none") +
    #theme(axis.text.x = element_text(angle = 90, hjust = 1)) +
    theme(axis.text.x = element_blank()) +
    #ylim(0,NA) +
    stat_summary(fun="mean", col = "black", geom="crossbar", width=0.2) +
    guides(color = FALSE) 
  ggsave(violin, file = paste(gene, "LCMD violin plot3.png"), width = 16.5, height = 15, units = "cm")
  
}
Violin.LC("SFTPC")

pseudocount <- cpm + 1
pca <- prcomp(t(x = log2(pseudocount)))

v <- data.frame(pca$x)

pcaplot <- ggplot(v, aes(x = PC1, y = PC2, colour = ids$Sample_type)) +
  geom_point(size = 4) +
  xlab("PC1") + 
  ylab("PC2") +
  labs(color='Group') +
  ggtitle("PCA plot") +
  theme_bw() +
  theme(panel.border = element_blank()) +
  theme(axis.line = element_line(colour = "black", size = 1)) +
  theme(panel.grid = element_blank())+ 
  theme(text = element_text(size=25))  
ggsave(pcaplot, file = "LCMD CPM PCA plot.png", width = 11, height = 8)


c5GOTerms <- getGmt("c5.all.v7.0.symbols.gmt", geneIdType = EntrezIdentifier())

logCPM <- cpm(y, log = T)


# GSVA analysis fig 1g-h --------------------------------------------------


### Perform GSVA for each gene set, min.sz =5 removes any gene sets that have less than 5 genes in the dataset
GSVA.GO<- gsva(logCPM, c5GOTerms, min.sz = 5, max.sz = 500)


gsva.violin.GO <- function(geneset) {
  x <- GSVA.GO[match(geneset, rownames(GSVA.GO)),]
  y <- data.frame(ids$Sample_type, x)
  
  colnames(y) <- c("Region", "geneset")
  violin <- ggplot(y, aes(x = Region, y = geneset)) +
    geom_violin(alpha = 0.6, size = 1, aes(fill = Region, col = Region), trim = T) +
    xlab("") + 
    ylab("GSVA Score") +
    ggtitle(paste(geneset)) +
    labs(fill = "") +
    theme_bw() +
    theme(panel.border = element_blank()) +
    theme(axis.line.x = element_blank()) +
    theme(axis.line.y = element_line(colour = "black", size = 1)) +
    theme(panel.grid = element_blank()) +
    theme(axis.text.x = element_blank()) +
    theme(axis.ticks.x = element_blank()) +
    theme(axis.title.y = element_text(size = 35)) +
    theme(axis.text.y = element_text(size = 20)) +
    theme(legend.position = "none") +
    theme(text = element_text(size=24)) +
    geom_dotplot(binaxis='y', stackdir='center', dotsize=0.5, aes(fill = Region)) +
    stat_summary(fun=mean, geom="crossbar", width=0.4)+
    guides(color = FALSE) +
    geom_hline(yintercept = 0, linetype = "dashed", size = 1)
  ggsave(violin, file = paste(geneset, "GSVA reduced violin2.png"), width = 16, height = 15, units = "cm")
}
gsva.violin.GO("GO_COLLAGEN_FIBRIL_ORGANIZATION")
gsva.violin.GO("GO_BONE_MORPHOGENESIS")
mm <- model.matrix(~0 + group)
colnames(mm) <- make.names(colnames(mm))


fit <- lmFit(GSVA.GO,mm)
head(coef(fit))

contr <- makeContrasts(groupIPF.fibroblast.foci - groupcontrol.alveolar.septae, levels = colnames(coef(fit)))
tmp <- contrasts.fit(fit, contr)
tmp <- eBayes(tmp)
top.table <- topTable(tmp, sort.by = "P", n = Inf)
head(top.table, 20)
tt.upreg <- top.table[top.table$logFC > 0 & top.table$adj.P.Val < 0.05, ]

tt.upreg$neglog10P <- -sign(tt.upreg$logFC) * log10(tt.upreg$adj.P.Val)

tt.all <- top.table
tt.all$Rank <- -sign(tt.all$logFC) * log10(tt.all$adj.P.Val)

write.csv(tt.all, file = "LC_FFvs_ctrlAS_GSVA_results.csv") #Supplementary table 1a
write.csv(GSVA.GO, file = "LC_FFvs_ctrlAS_GSVA_scores.csv") #Supplementary table 1b
# Bubble plot Figure 1i--------------------------------------------------------
tt.upreg$NAME <- rownames(tt.upreg)
tt.upreg$NAME <- factor(tt.upreg$NAME, levels = rev(tt.upreg$NAME))

ggplot(tt.upreg[1:20,], aes(x = neglog10P,y = NAME, fill = neglog10P)) +
  geom_col(alpha = 0.5) +
  #labs(color='Group') +
  ggtitle("GSEA Data") +
  labs(fill = "-log10(padj)") +
  theme_bw() +
  theme(panel.border = element_blank()) +
  theme(axis.line = element_line(colour = "black", size = 1)) +
  theme(panel.grid = element_blank())+
  theme(text = element_text(size=13)) +
  xlab("-Log10(P)") +
  ylab("") +
  scale_fill_viridis(direction = -1, option = "C")
#geom_vline(xintercept = 0, colour = "grey60", lty = "dashed")
ggsave(file = "GSVA_plot_laser_capture.png",width = 12, height = 6)


# Figure 2 combined datasets analysis -------------------------------------

files <- list.files("") # list all files/directories in current working directory

results <- files[grep("kallisto", files)] #regex match for entries containing the string "kallisto" in the list of files. This should id kallisto output.
# results <- results[-grep("kallistoens", results)]
# results <- dir(path = results, recursive = F) # Find all files in results directories, and all subfolders. 
# results <- results[grep("abundance.h5", results)] # Get abundance hdf5 files by regex matching for "abundance.h5" in list of files.


results <- files[grep("kallisto", files)] #regex match for entries containing the string "kallisto" in the list of files. This should id kallisto output.
results <- results[grep("kallistoens", results, invert = T)] 
results <- paste0(results,"/abundance.h5" )


#results <- dir(results, recursive = T) # Find all files in results directories, and all subfolders. 
#results <- results[grep("abundance.h5", results)] # Get abundance hdf5 files by regex matching for "abundance.h5" in list of files.

res.num <- parse_number(results) %>% as.integer()
results <- results[order(res.num)]
results <- paste0("", results)
# res.num <- parse_number(results)
# res.num <- as.integer(res.num)
# names(results) <- res.num
# results <- results[order(res.num)]

ids <- read.csv(file = "J9 sample IDs for Novogene.csv", stringsAsFactors = F) # Requires a sample id .csv file containing sample metadata (i.e. treatments, groups etc.)
ids <- cbind(ids, results) #Double check the order is correct - default is alphanumeric order in results. If not, reorder results vector to the correct order.
ids$Sample <- as.factor(ids$Sample)


txgenes <- tids.df[,1:2]
txi.kallisto <- tximport(files = results, type = "kallisto", tx2gene = txgenes, txOut = FALSE) # Use tximport to get kallisto data into an R-readable format
names(txi.kallisto) # Check names of data
cts <- txi.kallisto$counts
normMat <- txi.kallisto$length

ids$ID <- factor(ids$ID, levels = unique(ids$ID))


# Read in laser capture data ----------------------------------------------


laser.capture.raw.cts <- read.csv("Laser_capture_raw_counts.csv", row.names = 1)
laser.capture.cpm <- read.csv("Laser_capture_cpm.csv", row.names = 1)
laser.capture.meta <- read.csv("Laser_capture_sampl_ids.csv")

models.raw.cts <- read.csv("models_raw_counts.csv", row.names = 1)
models.cpm <- read.csv("models_cpm_data.csv", row.names = 1)
models.ids <- read.csv(file = "J9 sample IDs for Novogene with treatments.csv", stringsAsFactors = F) # Requires a sample id .csv file containing sample metadata (i.e. treatments, groups etc.)
models.ids$Name_treatment <- paste(models.ids$Sample.name, models.ids$ID)

group <- as.factor(models.ids$Sample_ID)
y <- DGEList(models.raw.cts, group = group) # Create DGElist object
y <- scaleOffset(y, normMat)
# filtering
keep <- filterByExpr(y) # Filter out consistently low-expressing transcripts
y <- y[keep,]
models.cpm <- cpm(y)

write.csv(models.cpm, file = "models_cpm_data_colnames.csv")
# Make combined cpm dataset for GSVA analysis -----------------------------

names.match <- match(rownames(models.cpm), rownames(laser.capture.cpm)) 
names.match <- names.match[!is.na(names.match)]

lc.cpm.red <- laser.capture.cpm[names.match,]


cpm.match <- match(rownames(lc.cpm.red), rownames(models.cpm))
cpm.match <- cpm.match[!is.na(cpm.match)]

cpm.red <- models.cpm[cpm.match,]

cpm.red <- as.matrix(cpm.red)
lc.cpm.red <- as.matrix(lc.cpm.red)
comb.cpm.mat <- cbind(cpm.red, lc.cpm.red)
rownames(comb.cpm.mat) <- gsub(".*\\s", "", rownames(comb.cpm.mat))

write.csv(comb.cpm.mat, file = "comb_cpm_matrix.csv")


# GSVA analysis -----------------------------------------------------------
data <- as.matrix(comb.cpm.mat)
GO.GSVA_res <- gsva(data, #your data
                 c5GOTerms, # your gene set collection
                 min.sz=5, max.sz=500, #criteria for filtering gene sets
                 verbose=FALSE,
                 mx.diff=FALSE,
                 method="gsva")


colnames(GO.GSVA.res) <- sampleIDs$Sample_Name
write.csv(GO.GSVA.res, file = "GSVA_results_with_colnames_SuppTable1d.csv") #Supplementary table 1d

ids.cts <- as.character(ids$ID)
ids.lc <- c(rep("ctrl_AS", times = 10), rep("IPF_AS", times =10), rep("IPF_FF", times = 10))

ids.comb <- c(ids$sampleID, ids.lc)

ids.comb.red <- ids.comb[-c(49:68)]
ids.comb.red <- factor(ids.comb.red, levels = unique(ids.comb.red))
ids.comb.id <- ids.comb[-c(49:68)]
KW.res <- apply(GO.GSVA.reS.red, 1, function(x) {
  kt <-  kruskal.test(x ~ ids.comb.red)
  return(kt$p.value)
})
KW.adj <- p.adjust(KW.res)
KW.res <- data.frame(KW.res,KW.adj)
write.csv(KW.res, file = "GSVA Kruskal Wallis gene sets SuppTable1c.csv") # Supplementary Table 1c


# Colours -----------------------------------------------------------------

cols3 <- c(No_TGFB_48hr_2D = "lightpink1",
           TGFB_48hr_2D = "green2",
           No_TGFB_2wk_2D = "royalblue2",
           TGFB_2wk_2D = "forestgreen",
           No_TGFB_72hr_Ficoll = "mediumorchid3",
           No_TGFB_2wk_Ficoll = "greenyellow",
           TGFB_2wk_Ficoll = "cyan",
           TGFB_72hr_Ficoll = "#a395ff",
           No_TGFB_2wk_3D = "#d6ceff",
           TGFB_2wk_3D = "darkorange",
           No_TGFB_6wk_3D = "#006763",
           TGFB_6wk_3D = "darkorange4",
           IPF_FF = "red")


# Heatmap (fig 2c) --------------------------------------------------------


KW.res.sig <- KW.res[which(KW.res$KW.adj < 0.05),]
KW.res.sig0.1 <- KW.res[which(KW.res$KW.adj < 0.01),]

GO.GSVA.sig0.1 <- GO.GSVA.reS.red[match(rownames(KW.res.sig0.1), rownames(GO.GSVA.reS.red)),]
GO.GSVA.sig0.5 <- GO.GSVA.reS.red[match(rownames(KW.res.sig), rownames(GO.GSVA.reS.red)),]

annot.df <- data.frame(colnames(GO.GSVA.reS.red), ids.comb.red)
rownames(annot.df) <- annot.df$colnames.GO.GSVA.reS.red.
annot.df$colnames.GO.GSVA.reS.red. <- NULL


write.csv(annot.df, file = "annotations_table.csv")
annot.df <- read.csv("annotations_table.csv", row.names = 1)


annot.df$TGFB <- factor(annot.df$TGFB, levels = unique(annot.df$TGFB))
annot.dfTGFB <- annot.df[order(annot.df$TGFB),]
annot.df$TGFB <- NULL
annot.df$ids.comb.red <- factor(annot.df$ids.comb.red, levels = unique(annot.df$ids.comb.red))
GO.GSVA.sig0.1.TGFB <- GO.GSVA.sig0.1[,match(rownames(annot.dfTGFB), colnames(GO.GSVA.sig0.1))]
annot.colours <- list(ids.comb.red = cols3)


pHM <- pheatmap(GO.GSVA.sig0.1.TGFB, 
                heat.cols(15),
                #scale = "row",
                #cutree_rows = 8, 
                show_rownames = F,
                fontsize_row	=2,
                cluster_rows = T,
                cluster_cols = T,
                annotation_col = annot.df,
                #labels_row = labs.new,
                angle_col = 90,
                cutree_cols= 2,
                #cutree_rows = 10,
                annotation_colors = annot.colours)


ggsave(pHM, file = "KW001 GO terms GSVA HM clustered gap.png", width =16, height = 19, limitsize = F)#Fig2c


# Violin plots (Fig 2d-h) -------------------------------------------------

violin.plot3 <- function(geneset){
  x <- GO.GSVA.reS.red[match(geneset, rownames(GO.GSVA.reS.red)),] %>% t()
  y <- data.frame(sampleIDs.red$Sample_ID, x)
  
  
  colnames(y) <- c("Treatment", "gene")
  
  violin <- ggplot(y, aes(x = Treatment, y = gene, fill = Treatment, col = Treatment)) +
    geom_violin(size = 1, alpha = 0.5, aes(fill = Treatment, col = Treatment), trim = T) +
    geom_dotplot(binaxis='y', stackdir='center', dotsize=0.5) +
    xlab("") + 
    ylab("GSVA score") +
    ggtitle(paste(geneset)) +
    labs(fill = "") +
    theme_bw() +
    theme(panel.border = element_blank()) +
    theme(axis.line.y = element_line(colour = "black", linewidth = 1.2)) +
    theme(axis.line.x = element_blank()) +
    theme(panel.grid = element_blank()) +
    theme(text = element_text(size=22)) +
    theme(legend.position = "none") +
    #theme(axis.text.x = element_text(angle = 45, hjust = 1)) +
    theme(axis.title.y = element_text(size =  22)) +
    geom_hline(yintercept = 0, linetype = "dashed") +
    theme(plot.margin = margin(0.2,1,0,1.2, "cm")) +
    theme(axis.text.x = element_blank()) +
    theme(axis.ticks.x = element_blank()) +
    #ylim(0,NA) +
    scale_colour_manual(values = cols3) +
    scale_fill_manual(values = cols3) +
    #stat_summary(fun="mean", col = "black", geom="crossbar", width=0.2) +
    guides(color = "none") 
  ggsave(violin, file = paste(geneset, "violin plot3.png"), width = 17, height = 15, units = "cm")
  
}

#Fig2d-h
violin.plot3("GO_CHEMOKINE_ACTIVITY")
violin.plot3("GO_TRICARBOXYLIC_ACID_CYCLE")
violin.plot3("GO_OSTEOCLAST_PROLIFERATION")
violin.plot3("GO_ACTIN_FILAMENT")
violin.plot3("GO_NON_CANONICAL_WNT_SIGNALING_PATHWAY")


# Heatmap Figure 3a and cuttree for figure 3b -------------------------------------------------------


group2 <- factor(ids$Sample_ID, levels = unique(ids$ID))

y <- DGEList(models.mat, group = group2)
# filtering
keep <- filterByExpr(y) # Filter out consistently low-expressing transcripts
y <- y[keep,]
design = model.matrix(~group)
y <- estimateDisp(y, design)
# Differential expression - see edgeR users  guide/vignettes
fit <- glmQLFit(y, design)
qlf <- glmQLFTest(fit, coef=2:ncol(design))
topTags(qlf)
tt <- topTags(et,p.value = 0.05, n = 30000) #For all genes. Can filter by logFC and adjusted p-value if desired. 
tt <- tt@.Data
tt <- tt[[1]]
tt <- tt[order(tt$logFC, decreasing = T),]


heat.cols <- colorRampPalette(c("blue", "white", "red"), bias = 1)

qlf.data <- match(rownames(tt), rownames(models.mat))
qlf.data <- models.mat[qlf.data,]

labs.new <- rownames(qlf.data)
set.seed(42)
rand <- sample.int(length(labs.new), 50)

labs.new[-rand] <- ""
meta.J9 <- meta.J9.lc[-which(meta.J9.lc$all.dataset == "Laser_capture"),]

names(meta.J9) <- colnames(qlf.data)
cols.J9 <- cols2[1:12]
plot.new()
png(filename = "models_all_de_genes_HM.png", width = 800, height = 800)
pHM <- pheatmap(qlf.data, 
                heat.cols(15),
                scale = "row",
                cutree_rows = 8, 
                show_rownames = T,
                fontsize_row	= 10,
                labels_row = labs.new,
                labels_col= mod.meta$ID,
                angle_col = 45,
                annotation_col = meta.J9)
dev.off()
tree <- cutree(pHM$tree_row, k = 8)
write.csv(tree, file = "clusters.csv")#Get clusters for fig 3b G:profiler analysis


# Barchart for fig 3b -----------------------------------------------------


gprof <- read.csv("Gprof_res.csv")#read in Gprofiler analysis
ggplot(Gprofiler_all_matrisome_no_BMPs_common.GOBP, aes(y = term_name, x = negative_log10_of_adjusted_p_value, 
                                                        fill = negative_log10_of_adjusted_p_value)) +
  geom_col() +
  xlab("-Log10(p)") +
  labs(fill = "") +
  theme_bw() +
  theme(panel.border = element_blank()) +
  theme(axis.line = element_line(colour = "black", size = 1.2)) +
  theme(panel.grid = element_blank()) +
  theme(text = element_text(size=9)) +
  theme(legend.position = "none") +
  theme(axis.text.x = element_text(hjust = 1)) 
ggsave(file = "Gprofiler_3Dclusters.png", width = 20, height = 12, units = "cm")

# Gene graphs for figure 3c-g ---------------------------------------------

ids.cts <- factor(ids.cts, levels = unique(ids.cts))
violin.plot.genes <- function(gene){
  x <- models.cpm[match(gene, rownames(models.cpm)),]
  y <- data.frame(ids.cts, x)
  
  
  colnames(y) <- c("Treatment", "gene")
  #y <- y[-which(annot.df$TGFB == "No_TGFB"),]
  violin <- ggplot(y, aes(x = Treatment, y = gene, fill = Treatment, col = Treatment)) +
    geom_violin(size = 1, alpha = 0.5, aes(fill = Treatment, col = Treatment), trim = T) +
    geom_dotplot(binaxis='y', stackdir='center', dotsize=0.5) +
    xlab("Treatment") + 
    ylab("Expression") +
    ggtitle(paste(gene)) +
    labs(fill = "") +
    theme_bw() +
    theme(panel.border = element_blank()) +
    theme(axis.line.y = element_line(colour = "black", linewidth = 1.2)) +
    theme(axis.line.x = element_line(colour = "black", linewidth = 1.2)) +
    theme(panel.grid = element_blank()) +
    theme(text = element_text(size=22)) +
    theme(legend.position = "none") +
    #theme(axis.text.x = element_text(angle = 45, hjust = 1)) +
    theme(axis.text.x = element_blank()) +
    theme(axis.ticks.x = element_blank()) +
    #ylim(0,NA) +
    scale_colour_manual(values = cols3) +
    scale_fill_manual(values = cols3) +
    stat_summary(fun="mean", col = "black", geom="crossbar", width=0.2) +
    theme(plot.margin = margin(0.2,1,0,1.2, "cm")) +
    guides(color = "none") 
  ggsave(violin, file = paste(gene, "violin plot gene2.png"), width = 17, height = 15, units = "cm")
  
}
gois <- c("COL3A1", "P4HA3", "PLOD2", "HAS1", "TWIST1")
sapply(gois, function(x) {
  violin.plot.genes(x)
})#violin plots


# Proteomics analysis for figure 4 ----------------------------------------
# Look at all matrisome then remove BMPs from that ------------------------
#remove BMPs from naba matrisome object
Leanne.prot <- read.csv(file = "3D model.csv")#From supplementary table 2

Leanne.6wk <- Leanne.prot[,c(1,2,9:11)]
Leanne.6wk.NaN <- apply(Leanne.6wk[,3:5], 1, function(x){
  any(is.nan(x))
} )

Leanne.6wk.NaN <- which(Leanne.6wk.NaN ==F)
Leanne.6wk.NaN <- Leanne.6wk[Leanne.6wk.NaN,]


Leanne.6wk.GN <- gsub(".*GN=", "", Leanne.6wk.NaN$protein.Description)
Leanne.6wk.GN <- gsub(" .*", "", Leanne.6wk.GN)                


Leanne.6wk.NaN$Gene_Name <- Leanne.6wk.GN
Leanne.6wk.NaN$Mean <- rowMeans(Leanne.6wk.NaN[,3:5])


schwartz.dat <- read.csv("Herrera_Schwartz_qualitative_proteomics.csv")#From Herrera et al.
Schwartz.FF <- schwartz.dat[which(schwartz.dat$UIP.IPF_FF > 2),]


Leanne.schwartz.match <- match(Schwartz.FF$UniProt.ID, Leanne.6wk.anysamp$protein.Entry)

Leanne.schwartz.match <- Leanne.schwartz.match[!is.na(Leanne.schwartz.match)]

Leanne.schwartz.match <- Leanne.6wk.anysamp[Leanne.schwartz.match,]


Naba_matrisome <- read.csv("Hs_Matrisome_Masterlist_Naba et al_2012.csv")#From Naba et al.
Leanne.matrisome <- match(Naba_matrisome$Gene.Symbol, Leanne.6wk.anysamp$Gene_name)
Leanne.matrisome <- Leanne.matrisome[!is.na(Leanne.matrisome)]
Leanne.matrisome <- Leanne.6wk.anysamp[Leanne.matrisome,]


Schwartz.matrisome <- match(Naba_matrisome$Gene.Symbol, Schwartz.FF$Gene.names)
Schwartz.matrisome <- Schwartz.matrisome[!is.na(Schwartz.matrisome)]
Schwartz.matrisome <- Schwartz.FF[Schwartz.matrisome,]

Leanne.Schwartz.matrisome <- match(Schwartz.matrisome$Gene.names, Leanne.matrisome$Gene_name)
Leanne.Schwartz.matrisome <- Leanne.Schwartz.matrisome[!is.na(Leanne.Schwartz.matrisome)]
Leanne.Schwartz.matrisome <- Leanne.matrisome[Leanne.Schwartz.matrisome,]

naba.bmps <- match(BMPs$elements, Naba_matrisome$Gene.Symbol)
naba.bmps <- naba.bmps[!is.na(naba.bmps)]
naba.nobmps <- Naba_matrisome[-naba.bmps,]


S.L.all.matrisome <- match(naba.nobmps$Gene.Symbol, Sec.L.3wk)
S.L.all.matrisome <- S.L.all.matrisome[!is.na(S.L.all.matrisome)]
S.L.all.matrisome <- secretome.Leanne[S.L.all.matrisome]

Schwartz.matrisome.nobmps <- match(naba.nobmps$Gene.Symbol, Schwartz.FF$Gene.names)
Schwartz.matrisome.nobmps <- Schwartz.matrisome.nobmps[!is.na(Schwartz.matrisome.nobmps)]
Schwartz.matrisome.nobmps <- Schwartz.FF$Gene.names[Schwartz.matrisome.nobmps]

Schwartz.SL.matrisome.nobmps <- match(Schwartz.matrisome.nobmps, S.L.all.matrisome)
Schwartz.SL.matrisome.nobmps <- Schwartz.SL.matrisome.nobmps[!is.na(Schwartz.SL.matrisome.nobmps)]
Schwartz.SL.matrisome.nobmps <- S.L.all.matrisome[Schwartz.SL.matrisome.nobmps]

Schwartz.unq.matrisome.nobmps <- setdiff(Schwartz.matrisome.nobmps, S.L.all.matrisome)
S.L.unq.matrisome.nobmps <- setdiff(S.L.all.matrisome, Schwartz.matrisome.nobmps)


write.csv(Schwartz.SL.matrisome.nobmps, file = "Common all matrisome genes Schwartz and Leanne 3wk plus secretome minus BMPs.csv")
write.csv(Schwartz.unq.matrisome.nobmps, file ="Schwartz unique 3wk all matrisome no BMPs.csv")
write.csv(S.L.unq.matrisome.nobmps, file = "3wk plus secretome unique all matrisome no BMPs.csv")


# Venn Diagram for fig 4a -------------------------------------------------


venn.list <- list(Schwartz.matrisome.nobmps, S.L.all.matrisome)

venn.plot <- venn.diagram(x = venn.list, 
                          filename = "All_Matrisome_venn.tiff", 
                          category.names = c("", ""),
                          fill = c("darkorange", "aquamarine"),
                          cex = 3
)
venn.plot


# Get G:profiler data for fig 4b -----------------------------------------------------


Gprofiler_all_matrisome_no_BMPs_common <- read.csv("Gprofiler 3wk common core matrisome.csv")
Gprofiler_all_matrisome_no_BMPs_common.GOBP <- Gprofiler_all_matrisome_no_BMPs_common[which(Gprofiler_all_matrisome_no_BMPs_common$source == "GO:BP"),]


Gprofiler_all_matrisome_no_BMPs_common.GOBP$term_name <- factor(Gprofiler_all_matrisome_no_BMPs_common.GOBP$term_name,
                                                                levels = rev(Gprofiler_all_matrisome_no_BMPs_common.GOBP$term_name))
ggplot(Gprofiler_all_matrisome_no_BMPs_common.GOBP, aes(y = term_name, x = negative_log10_of_adjusted_p_value, 
                                                        fill = negative_log10_of_adjusted_p_value)) +
  geom_col() +
  xlab("-Log10(p)") +
  labs(fill = "") +
  theme_bw() +
  theme(panel.border = element_blank()) +
  theme(axis.line = element_line(colour = "black", size = 1.2)) +
  theme(panel.grid = element_blank()) +
  theme(text = element_text(size=9)) +
  theme(legend.position = "none") +
  theme(axis.text.x = element_text(hjust = 1)) 
ggsave(file = "Gprofiler_3wk_core_mat_no_BMPs_common_Biological_Process.png", width = 20, height = 12, units = "cm")


# Fig 4d and e Oldham et al. matching -------------------------------------


# match Oldham proteomics paper proteins with spheroid secretome ----------

oldham.tableE3 <- read.csv("Oldham proteomic biomarkers table E3.csv")

oldham.secretome.match <- match(secretome.3d$gene.name, oldham.tableE3$Protein)
oldham.secretome.match <- oldham.secretome.match[!is.na(oldham.secretome.match)]
oldham.secretome.match <- oldham.tableE3[oldham.secretome.match,]

write.csv(oldham.secretome.match, file = "Oldham_and_secretome_3D_all_common_proteins.csv")


# Match Oldham proteomics proteins with combined secretome and pro --------

oldham.comb.match <- match(combined.3d.3wk.and.secretome$Gene.names, oldham.tableE3$Protein)
oldham.comb.match <- oldham.comb.match[!is.na(oldham.comb.match)]
oldham.comb.match <- oldham.tableE3[oldham.comb.match,]
write.csv(oldham.comb.match, file = "Oldham_and_3D_all_common_proteins.csv")

#Bar plot of Oldham Gprofiler analysis

Oldham.gprof <- read.csv("Oldham pos HR Gprofiler No HPA no intersections.csv")
Oldham.gprof$term_name <- factor(Oldham.gprof$term_name, levels = rev(Oldham.gprof$term_name))

ggplot(Oldham.gprof[1:10,], aes(x = negative_log10_of_adjusted_p_value,y = term_name, fill = negative_log10_of_adjusted_p_value)) +
  geom_col(alpha = 1) +
  #labs(color='Group') +
  ggtitle("GSEA Data") +
  labs(fill = "-log10(padj)") +
  theme_bw() +
  theme(panel.border = element_blank()) +
  theme(axis.line = element_line(colour = "black", size = 1)) +
  theme(panel.grid = element_blank())+
  theme(text = element_text(size=13)) +
  xlab("-Log10(P)") +
  ylab("") +
  #geom_vline(xintercept = 1.3, colour = "grey60", lty = "dashed") +
  scale_fill_viridis(direction = -1, option = "C")
#geom_vline(xintercept = 0, colour = "grey60", lty = "dashed")
ggsave(file = "Oldham_gprofiler_results_top10.png",width = 12, height = 6)
